# Supplementary material for: The Resistance Responses of Potato Plants to Potato Virus Y Are Associated with an Increased Cellular Methionine Content and an Altered SAM:SAH Methylation Index
Source: Viruses. 2021 May 21;13(6):955. doi: 10.3390/v13060955 (PMC8224460; doi:10.3390/v13060955)
Supplement: Supplementary file 1 [file viruses-13-00955-s001.zip]

Archive with 4 entries (4 files):
- TableS2_Gala.xlsx
- TableS4_Gala.xlsx
- TableS3_Gala.xlsx
- TableS1_Gala.pdf
