# Supplementary material for: The Resistance Responses of Potato Plants to Potato Virus Y Are Associated with an Increased Cellular Methionine Content and an Altered SAM:SAH Methylation Index
Source: Viruses. 2021 May 21;13(6):955. doi: 10.3390/v13060955 (PMC8224460; doi:10.3390/v13060955)
Supplement: Supplementary file 1 [file viruses-13-00955-s001.zip › TableS2_Gala.xlsx]

## Sheet: description
Table S2. The list of identified proteins
The following list describes the contents in each column:
• Protein Accession: The accession number of the highest-scoring protein containing this peptide.
• Peptide: The amino acid sequence of the peptide, as determined by the PEAKS search workflow. A modified
residue is followed by a pair of parentheses enclosing the modification mass.
• -10lgP: The peptide -10lgP score. The score indicates the scoring significance of a peptide-precursor spectrum
match.
• Mass: The monoisotopic mass of the peptide.
• Length: The number of amino acids in the peptide sequence.
• ppm: The precursor mass error, calculated as 10e6 × (precursor mass - peptide mass) / peptide mass.
• m/z: The precursor mass-to-charge ratio.
• RT: The retention time (elution time) of the spectrum as recorded in the data.
• Scan: The scan number of the spectrum that matches the peptide sequence with the highest -10lgP.
• #Feature: The number of features assigned to the peptide sequence.
• PTM: The types and the numbers of modifications present in the peptide shown in color-coded icons.
• AScore: Localization score assigned to modifications on the peptide. It is the -10 log of a p-value. In this case,
the p-value is the probability that the modification occurs at the reported position compared to other possible
positions. A -10lgP of 20 is equal to a p-value of 0.01. Scores are listed in the format AminoAcid, peptide
position, modification, Ascore. For example, serine at amino acid 3 is phosphorylated with an AScore of 54.01
will be reported as: S3P54.01.
• Found by: The name of the PEAKS search workflow that identifies the peptide; this can be either PEAKS DB,
PEAKS PTM, or SPIDER.

## Sheet: 8dpi_22C
Protein Group	Protein Accession	Peptide	Unique	-10lgP	Mass	Length	ppm	m/z	z	RT	Area PVY22_Gala	#Feature	PTM	AScore	Found By
1	ABB90049.1	R.E(+304.20)LGTPIVMHDYLTGGFTANTTLAHYC(+57.02)R.D	Y	164.35	3341.64	27	4.3	836.422	4	101.86	469720000	17	iTRAQ 8plex (K N-term); Carbamidomethylation	E1:iTRAQ 8plex (K N-term):1000.00;C26:Carbamidomethylation:1000.00	PEAKS DB
1	ABB90049.1	K.L(+304.20)EGERDITLGFVDLLRDDFIEQDR.S	Y	124.52	3167.64	24	5.1	792.92	4	118.19	386290000	5	iTRAQ 8plex (K N-term)	L1:iTRAQ 8plex (K N-term):1000.00	PEAKS DB
1	ABB90049.1	R.G(+304.20)GLDFTK(+304.20)DDENVNSQPFMR.W	Y	120.1	2777.38	19	3	926.803	3	79.03	298380000	4	iTRAQ 8plex (K N-term)	G1:iTRAQ 8plex (K N-term):1000.00;K7:iTRAQ 8plex (K N-term):1000.00	PEAKS DB
1	ABB90049.1	R.D(+304.20)ITLGFVDLLRDDFIEQDR.S	Y	107.68	2583.34	19	5	862.126	3	119.79	1003600000	4	iTRAQ 8plex (K N-term)	D1:iTRAQ 8plex (K N-term):1000.00	PEAKS DB
1	ABB90049.1	K.G(+304.20)HYLNATAGTC(+57.02)EEMMK(+304.20)R.A	Y	105.77	2576.27	17	-0.7	645.073	4	50.97	100950000	2	iTRAQ 8plex (K N-term); Carbamidomethylation	G1:iTRAQ 8plex (K N-term):1000.00;C11:Carbamidomethylation:1000.00;K16:iTRAQ 8plex (K N-term):1000.00	PEAKS DB
1	ABB90049.1	R.G(+304.20)IYFTQDWVSLPGVLPVASGGIHVWHMPALTEIFGDDSVLQFGGGTLGHPWGNAPGAVANR.V	Y	104.12	6672.37	61	1	1335.48	5	122.26	13532000	2	iTRAQ 8plex (K N-term)	G1:iTRAQ 8plex (K N-term):1000.00	PEAKS DB
1	ABB90049.1	K.D(+304.20)QYIAYVAYPLDLFEEGSVTNMLTSIVGNVFGFK(+304.20).A	Y	103.44	4408.27	34	2.6	1103.08	4	126.04	766270	1	iTRAQ 8plex (K N-term)	D1:iTRAQ 8plex (K N-term):1000.00;K34:iTRAQ 8plex (K N-term):1000.00	PEAKS DB
1	ABB90049.1	K.L(+304.20)TYYTPEYQTK(+304.20)DTDILAAFR.V	Y	103.24	3016.59	20	3.6	1006.54	3	108.88	2426800	2	iTRAQ 8plex (K N-term)	L1:iTRAQ 8plex (K N-term):1000.00;K11:iTRAQ 8plex (K N-term):1000.00	PEAKS DB
1	ABB90049.1	K.E(+304.20)IVFNFAAMDVLDK(+304.20)	Y	99.51	2219.2	14	3	740.743	3	124.84	464400000	8	iTRAQ 8plex (K N-term)	E1:iTRAQ 8plex (K N-term):1000.00;K14:iTRAQ 8plex (K N-term):1000.00	PEAKS DB
1	ABB90049.1	K.L(+304.20)EGERDITLGFVDLLR.D	Y	98.77	2149.2	16	1.9	1075.61	2	113.66	166950000	2	iTRAQ 8plex (K N-term)	L1:iTRAQ 8plex (K N-term):1000.00	PEAKS DB
1	ABB90049.1	K.A(+304.20)QAETGEIK(+304.20)GHYLNATAGTC(+57.02)EEMMK(+304.20).R	Y	95.26	3651.83	25	3.2	731.376	5	71.64	1198800	1	iTRAQ 8plex (K N-term); Carbamidomethylation	A1:iTRAQ 8plex (K N-term):1000.00;K9:iTRAQ 8plex (K N-term):1000.00;C20:Carbamidomethylation:1000.00;K25:iTRAQ 8plex (K N-term):1000.00	PEAKS DB
1	ABB90049.1	K.T(+304.20)FQGPPHGIQVER.D	Y	94.05	1768.95	13	-1.4	885.48	2	51.2	4530700000	5	iTRAQ 8plex (K N-term)	T1:iTRAQ 8plex (K N-term):1000.00	PEAKS DB
1	ABB90049.1	K.W(+304.20)SPELAAAC(+57.02)EVWK(+304.20).E	Y	92.29	2154.13	13	2	1078.07	2	104.86	360870000	3	iTRAQ 8plex (K N-term); Carbamidomethylation	W1:iTRAQ 8plex (K N-term):1000.00;C9:Carbamidomethylation:1000.00;K13:iTRAQ 8plex (K N-term):1000.00	PEAKS DB
1	ABB90049.1	K.E(+304.20)IVFNFAAM(+15.99)DVLDK(+304.20)	Y	89.54	2235.2	14	4.8	1118.61	2	112.11	70057000	2	iTRAQ 8plex (K N-term); Oxidation (M)	E1:iTRAQ 8plex (K N-term):1000.00;M9:Oxidation (M):1000.00;K14:iTRAQ 8plex (K N-term):1000.00	PEAKS DB
1	ABB90049.1	R.E(+304.20)LGTPIVM(+15.99)HDYLTGGFTANTTLAHYC(+57.02)R.D	Y	89.04	3357.64	27	1.5	840.418	4	91.55	1853500	1	iTRAQ 8plex (K N-term); Oxidation (M); Carbamidomethylation	E1:iTRAQ 8plex (K N-term):1000.00;M8:Oxidation (M):1000.00;C26:Carbamidomethylation:1000.00	PEAKS DB
1	ABB90049.1	R.G(+304.20)GLDFTK(+304.20)DDENVNSQPFM(+15.99)R.W	Y	88.85	2793.37	19	4.9	699.354	4	71.49	44120000	1	iTRAQ 8plex (K N-term); Oxidation (M)	G1:iTRAQ 8plex (K N-term):1000.00;K7:iTRAQ 8plex (K N-term):1000.00;M18:Oxidation (M):1000.00	PEAKS DB
1	ABB90049.1	R.V(+304.20)VGEK(+304.20)DQYIAYVAYPLDLFEEGSVTNMLTSIVGNVFGFK(+304.20).A	Y	88.7	5224.77	39	4.1	1307.2	4	125.85	226960	2	iTRAQ 8plex (K N-term)	V1:iTRAQ 8plex (K N-term):1000.00;K5:iTRAQ 8plex (K N-term):1000.00;K39:iTRAQ 8plex (K N-term):1000.00	PEAKS DB
1	ABB90049.1	R.M(+304.20)SGGDHIHSGTVVGK(+304.20).L	Y	86.54	2089.11	15	3	1045.57	2	38.16	951250000	6	iTRAQ 8plex (K N-term)	M1:iTRAQ 8plex (K N-term):1000.00;K15:iTRAQ 8plex (K N-term):1000.00	PEAKS DB
1	ABB90049.1	R.V(+304.20)TPQPGVPPEEAGAAVAAESSTGTWTTVWTDGLTSLDR.Y	Y	83.65	4158.06	38	0.8	1040.52	4	117.42	3360900	2	iTRAQ 8plex (K N-term)	V1:iTRAQ 8plex (K N-term):1000.00	PEAKS DB
1	ABB90049.1	K.D(+304.20)DENVNSQPFMR.W	Y	82.96	1754.81	12	1	585.946	3	55.39	22116000	2	iTRAQ 8plex (K N-term)	D1:iTRAQ 8plex (K N-term):1000.00	PEAKS DB
1	ABB90049.1	K.G(+304.20)HYLNATAGTC(+57.02)EEMMK(+304.20).R	Y	82.74	2420.16	16	-1.7	606.047	4	58.01	68430000	2	iTRAQ 8plex (K N-term); Carbamidomethylation	G1:iTRAQ 8plex (K N-term):1000.00;C11:Carbamidomethylation:1000.00;K16:iTRAQ 8plex (K N-term):1000.00	PEAKS DB
1	ABB90049.1	K.L(+304.20)TYYTPEYQTK(+304.20).D	Y	82.19	2014.08	11	2.9	1008.05	2	74.2	480010000	5	iTRAQ 8plex (K N-term)	L1:iTRAQ 8plex (K N-term):1000.00;K11:iTRAQ 8plex (K N-term):1000.00	PEAKS DB
1	ABB90049.1	K.D(+304.20)TDILAAFR.V	Y	82.04	1324.72	9	4.6	663.372	2	98.42	5684900000	3	iTRAQ 8plex (K N-term)	D1:iTRAQ 8plex (K N-term):1000.00	PEAKS DB
1	ABB90049.1	R.M(+304.20)SGGDHIHSGTVVGK(+304.20)LEGER.D	Y	80.12	2673.4	20	0.3	669.358	4	50.64	12298000	2	iTRAQ 8plex (K N-term)	M1:iTRAQ 8plex (K N-term):1000.00;K15:iTRAQ 8plex (K N-term):1000.00	PEAKS DB
1	ABB90049.1	R.F(+304.20)LFC(+57.02)AEALFK(+304.20).A	Y	79.67	1853.03	10	2.7	927.523	2	116.24	315260000	3	iTRAQ 8plex (K N-term); Carbamidomethylation	F1:iTRAQ 8plex (K N-term):1000.00;C4:Carbamidomethylation:1000.00;K10:iTRAQ 8plex (K N-term):1000.00	PEAKS DB
1	ABB90049.1	R.D(+304.20)ITLGFVDLLR.D	Y	78.96	1564.91	11	4.6	783.465	2	116.35	225880000	2	iTRAQ 8plex (K N-term)	D1:iTRAQ 8plex (K N-term):1000.00	PEAKS DB
1	ABB90049.1	R.V(+304.20)VGEK(+304.20)DQYIAYVAYPLDLFEEGSVTNM(+15.99)LTSIVGNVFGFK(+304.20).A	Y	74.08	5240.76	39	4.9	1049.16	5	125.68	195250	1	iTRAQ 8plex (K N-term); Oxidation (M)	V1:iTRAQ 8plex (K N-term):1000.00;K5:iTRAQ 8plex (K N-term):1000.00;M27:Oxidation (M):1000.00;K39:iTRAQ 8plex (K N-term):1000.00	PEAKS DB
1	ABB90049.1	R.Q(+304.20)K(+304.20)NHGMHFR.V	Y	72.89	1761.96	9	2.8	441.498	4	26.43	192860000	2	iTRAQ 8plex (K N-term)	Q1:iTRAQ 8plex (K N-term):1000.00;K2:iTRAQ 8plex (K N-term):1000.00	PEAKS DB
1	ABB90049.1	R.D(+304.20)NGLLLHIHR.A	Y	71.83	1490.86	10	1.8	497.961	3	49.15	1582300000	3	iTRAQ 8plex (K N-term)	D1:iTRAQ 8plex (K N-term):1000.00	PEAKS DB
1	ABB90049.1	R.A(+304.20)MHAVIDR.Q	Y	70.61	1215.66	8	3.6	608.842	2	37.49	7270400000	5	iTRAQ 8plex (K N-term)	A1:iTRAQ 8plex (K N-term):1000.00	PEAKS DB
1	ABB90049.1	R.D(+304.20)ITLGFVDLLRDDFIEQDRSR.G	Y	69.79	2826.48	21	1.5	707.627	4	116	1119400	1	iTRAQ 8plex (K N-term)	D1:iTRAQ 8plex (K N-term):1000.00	PEAKS DB
1	ABB90049.1	K.T(+304.20)FQGPPHGIQVERDK(+304.20).L	Y	68.7	2316.27	15	-0.8	580.074	4	48.05	12784000	1	iTRAQ 8plex (K N-term)	T1:iTRAQ 8plex (K N-term):1000.00;K15:iTRAQ 8plex (K N-term):1000.00	PEAKS DB
1	ABB90049.1	R.L(+304.20)EDLRIPVAYVK(+304.20).T	Y	66.39	2023.22	12	7.3	675.418	3	98.95	538380000	3	iTRAQ 8plex (K N-term)	L1:iTRAQ 8plex (K N-term):1000.00;K12:iTRAQ 8plex (K N-term):1000.00	PEAKS DB
1	ABB90049.1	K.N(+304.20)HGMHFR.V	Y	65.52	1201.6	7	2.5	601.81	2	25.32	1914800000	3	iTRAQ 8plex (K N-term)	N1:iTRAQ 8plex (K N-term):1000.00	PEAKS DB
1	ABB90049.1	R.A(+304.20)VYEC(+57.02)LR.G	Y	64.1	1213.64	7	2.2	607.827	2	52.61	1525000000	3	iTRAQ 8plex (K N-term); Carbamidomethylation	A1:iTRAQ 8plex (K N-term):1000.00;C5:Carbamidomethylation:1000.00	PEAKS DB
1	ABB90049.1	R.Q(+304.20)K(+304.20)NHGM(+15.99)HFR.V	Y	63.88	1777.95	9	4.6	445.497	4	21.71	14766000	3	iTRAQ 8plex (K N-term); Oxidation (M)	Q1:iTRAQ 8plex (K N-term):1000.00;K2:iTRAQ 8plex (K N-term):1000.00;M6:Oxidation (M):1000.00	PEAKS DB
1	ABB90049.1	R.D(+304.20)RFLFC(+57.02)AEALFK(+304.20).A	Y	61.5	2124.15	12	4.4	1063.09	2	108.6	34846000	3	iTRAQ 8plex (K N-term); Carbamidomethylation	D1:iTRAQ 8plex (K N-term):1000.00;C6:Carbamidomethylation:1000.00;K12:iTRAQ 8plex (K N-term):1000.00	PEAKS DB
1	ABB90049.1	R.V(+304.20)ALEAC(+57.02)VK(+304.20).A	Y	61.19	1496.87	8	3.6	499.967	3	61.68	1398100000	4	iTRAQ 8plex (K N-term); Carbamidomethylation	V1:iTRAQ 8plex (K N-term):1000.00;C6:Carbamidomethylation:1000.00;K8:iTRAQ 8plex (K N-term):1000.00	PEAKS DB
1	ABB90049.1	R.D(+304.20)DFIEQDR.S	Y	60.75	1340.65	8	0.7	671.331	2	52.2	442250000	3	iTRAQ 8plex (K N-term)	D1:iTRAQ 8plex (K N-term):1000.00	PEAKS DB
1	ABB90049.1	K.A(+304.20)QAETGEIK(+304.20).G	Y	60.06	1553.88	9	3.4	518.968	3	39.36	398750000	2	iTRAQ 8plex (K N-term)	A1:iTRAQ 8plex (K N-term):1000.00;K9:iTRAQ 8plex (K N-term):1000.00	PEAKS DB
1	ABB90049.1	R.V(+304.20)TPQPGVPPEEAGAAVAAESSTGTWTTVWTDGLTSLDRYK(+304.20).G	Y	57.52	4753.42	40	-0.1	951.692	5	115.02	0	0	iTRAQ 8plex (K N-term)	V1:iTRAQ 8plex (K N-term):1000.00;K40:iTRAQ 8plex (K N-term):1000.00	PEAKS DB
1	ABB90049.1	K.Y(+304.20)GRPLLGC(+57.02)TIK(+304.20)PK(+304.20).L	Y	56.31	2414.44	13	3.5	604.62	4	55.07	674610000	2	iTRAQ 8plex (K N-term); Carbamidomethylation	Y1:iTRAQ 8plex (K N-term):1000.00;C8:Carbamidomethylation:1000.00;K11:iTRAQ 8plex (K N-term):1000.00;K13:iTRAQ 8plex (K N-term):1000.00	PEAKS DB
1	ABB90049.1	K.A(+304.20)QAETGEIK(+304.20)GHYLNATAGTC(+57.02)EEMMK(+304.20)R.A	Y	54.87	3807.93	26	3.4	635.665	6	66.76	15852000	2	iTRAQ 8plex (K N-term); Carbamidomethylation	A1:iTRAQ 8plex (K N-term):1000.00;K9:iTRAQ 8plex (K N-term):1000.00;C20:Carbamidomethylation:1000.00;K25:iTRAQ 8plex (K N-term):1000.00	PEAKS DB
1	ABB90049.1	R.A(+304.20)M(+15.99)HAVIDR.Q	Y	52.53	1231.66	8	4.1	411.562	3	26.87	279670000	4	iTRAQ 8plex (K N-term); Oxidation (M)	A1:iTRAQ 8plex (K N-term):1000.00;M2:Oxidation (M):1000.00	PEAKS DB
1	ABB90049.1	R.I(+304.20)PVAYVK(+304.20).T	Y	50.73	1396.88	7	6.2	466.637	3	70.04	4640700000	5	iTRAQ 8plex (K N-term)	I1:iTRAQ 8plex (K N-term):1000.00;K7:iTRAQ 8plex (K N-term):1000.00	PEAKS DB
1	ABB90049.1	R.M(+304.20)(+15.99)SGGDHIHSGTVVGK(+304.20).L	Y	49.51	2105.1	15	5.9	527.286	4	32.19	242320000	7	iTRAQ 8plex (K N-term); Oxidation (M)	M1:iTRAQ 8plex (K N-term):1000.00;M1:Oxidation (M):1000.00;K15:iTRAQ 8plex (K N-term):1000.00	PEAKS DB
1	ABB90049.1	R.E(+304.20)GNEIIR.E	Y	49.15	1133.63	7	3.4	567.824	2	36.84	2717600000	3	iTRAQ 8plex (K N-term)	E1:iTRAQ 8plex (K N-term):1000.00	PEAKS DB
1	ABB90049.1	K.N(+304.20)HGM(+15.99)HFR.V	Y	40.5	1217.6	7	4.1	609.809	2	19.92	70838000	3	iTRAQ 8plex (K N-term); Oxidation (M)	N1:iTRAQ 8plex (K N-term):1000.00;M4:Oxidation (M):1000.00	PEAKS DB
1	ABB90049.1	R.G(+304.20)GLDFTK(+304.20).D	Y	39	1344.78	7	1.9	449.267	3	58.32	133120000	2	iTRAQ 8plex (K N-term)	G1:iTRAQ 8plex (K N-term):1000.00;K7:iTRAQ 8plex (K N-term):1000.00	PEAKS DB
1	ABB90049.1	K.G(+304.20)HYLNATAGTC(+57.02)EEMM(+15.99)K(+304.20)R.A	Y	38.79	2592.26	17	-1.7	649.071	4	44.55	4254700	1	iTRAQ 8plex (K N-term); Carbamidomethylation; Oxidation (M)	G1:iTRAQ 8plex (K N-term):1000.00;C11:Carbamidomethylation:1000.00;M15:Oxidation (M):0.00;K16:iTRAQ 8plex (K N-term):1000.00	PEAKS DB
1	ABB90049.1	R.A(+304.20)LRLEDLR.I	Y	34.56	1288.77	8	-1.1	430.597	3	56.06	3170300000	4	iTRAQ 8plex (K N-term)	A1:iTRAQ 8plex (K N-term):1000.00	PEAKS DB
1	ABB90049.1	K.G(+304.20)HYLNATAGTC(+57.02)EEM(+15.99)MK(+304.20)R.A	Y	33.49	2592.26	17	-2.9	649.07	4	42.99	1233100	1	iTRAQ 8plex (K N-term); Carbamidomethylation; Oxidation (M)	G1:iTRAQ 8plex (K N-term):1000.00;C11:Carbamidomethylation:1000.00;M14:Oxidation (M):0.00;K16:iTRAQ 8plex (K N-term):1000.00	PEAKS DB
1	ABB90049.1	K.A(+304.20)QAETGEIK(+304.20)GHYLNATAGTC(+57.02)EEM(+15.99)M(+15.99)K(+304.20).R	Y	31.48	3683.82	25	-4.3	737.768	5	74.08	953850	1	iTRAQ 8plex (K N-term); Carbamidomethylation; Oxidation (M)	A1:iTRAQ 8plex (K N-term):1000.00;K9:iTRAQ 8plex (K N-term):1000.00;C20:Carbamidomethylation:1000.00;M23:Oxidation (M):1000.00;M24:Oxidation (M):1000.00;K25:iTRAQ 8plex (K N-term):1000.00	PEAKS DB
1	ABB90049.1	M.S(+304.20)PQTETK(+304.20).A	Y	29.05	1397.79	7	3.5	466.938	3	27.73	1040200	1	iTRAQ 8plex (K N-term)	S1:iTRAQ 8plex (K N-term):1000.00;K7:iTRAQ 8plex (K N-term):1000.00	PEAKS DB
3	ABB90048.1	K.D(+304.20)GSITSIQAVYVPADDLTDPAPATTFAHLDATTVLSR.G	N	146.39	4133.11	37	2.4	1034.29	4	113.69	897380	1	iTRAQ 8plex (K N-term)	D1:iTRAQ 8plex (K N-term):1000.00	PEAKS DB
3	ABB90048.1	R.I(+304.20)FNVLGEPVDNLGPVDTSTTSPIHR.S	Y	129.4	2981.57	25	2.6	994.867	3	111.42	96325000	3	iTRAQ 8plex (K N-term)	I1:iTRAQ 8plex (K N-term):1000.00	PEAKS DB
3	ABB90048.1	R.Y(+304.20)K(+304.20)ELQDIIAILGLDELSEEDRLLVAR.A	N	124.9	3622.03	26	1.6	906.517	4	121.68	0	0	iTRAQ 8plex (K N-term)	Y1:iTRAQ 8plex (K N-term):1000.00;K2:iTRAQ 8plex (K N-term):1000.00	PEAKS DB
3	ABB90048.1	R.Y(+304.20)K(+304.20)ELQDIIAILGLDELSEEDR.L	N	117.89	3069.66	21	2.7	1024.23	3	121.67	5759700	1	iTRAQ 8plex (K N-term)	Y1:iTRAQ 8plex (K N-term):1000.00;K2:iTRAQ 8plex (K N-term):1000.00	PEAKS DB
3	ABB90048.1	R.D(+304.20)SVGQPINVAC(+57.02)EVQQLLGNNR.V	Y	113.9	2614.34	21	3.6	872.457	3	114.53	1313400	1	iTRAQ 8plex (K N-term); Carbamidomethylation	D1:iTRAQ 8plex (K N-term):1000.00;C11:Carbamidomethylation:1000.00	PEAKS DB
3	ABB90048.1	K.E(+304.20)LQDIIAILGLDELSEEDRLLVAR.A	N	112.22	3026.68	24	2.1	1009.9	3	123.79	2709300	1	iTRAQ 8plex (K N-term)	E1:iTRAQ 8plex (K N-term):1000.00	PEAKS DB
3	ABB90048.1	R.D(+304.20)VNEQDVLLFIDNIFR.F	N	111.93	2253.19	16	3.3	1127.61	2	125.64	6232300	3	iTRAQ 8plex (K N-term)	D1:iTRAQ 8plex (K N-term):1000.00	PEAKS DB
3	ABB90048.1	R.M(+304.20)PSAVGYQPTLSTEMGSLQER.I	N	109.9	2585.27	21	4.9	862.769	3	96.07	10037000	2	iTRAQ 8plex (K N-term)	M1:iTRAQ 8plex (K N-term):1000.00	PEAKS DB
3	ABB90048.1	R.G(+304.20)FQLILSGELDGLPEQAFYLVGTIDEATAK(+304.20).A	Y	109.8	3803.04	30	6.1	1268.69	3	125.75	86032	2	iTRAQ 8plex (K N-term)	G1:iTRAQ 8plex (K N-term):1000.00;K30:iTRAQ 8plex (K N-term):1000.00	PEAKS DB
3	ABB90048.1	R.G(+304.20)MAVIDTGAPIRVPVGGATLGR.I	Y	108.01	2411.36	22	5.8	804.798	3	93.7	103210000	3	iTRAQ 8plex (K N-term)	G1:iTRAQ 8plex (K N-term):1000.00	PEAKS DB
3	ABB90048.1	R.V(+304.20)GLTALTMAEYFR.D	N	104.03	1774.95	13	4.2	888.488	2	114.91	238090000	2	iTRAQ 8plex (K N-term)	V1:iTRAQ 8plex (K N-term):1000.00	PEAKS DB
3	ABB90048.1	R.F(+304.20)VQAGSEVSALLGR.M	N	100.67	1736.97	14	3.3	869.494	2	110.77	171390000	2	iTRAQ 8plex (K N-term)	F1:iTRAQ 8plex (K N-term):1000.00	PEAKS DB
3	ABB90048.1	K.E(+304.20)LQDIIAILGLDELSEEDR.L	N	100.35	2474.3	19	1.7	825.775	3	125.42	576300	1	iTRAQ 8plex (K N-term)	E1:iTRAQ 8plex (K N-term):1000.00	PEAKS DB
3	ABB90048.1	R.V(+304.20)VQIIGPVLDVAFPPGK(+304.20).M	Y	98.17	2356.42	17	7.2	786.487	3	119.43	172010000	2	iTRAQ 8plex (K N-term)	V1:iTRAQ 8plex (K N-term):1000.00;K17:iTRAQ 8plex (K N-term):1000.00	PEAKS DB
3	ABB90048.1	K.G(+304.20)IYPAVDPLDSTSTMLQPR.I	N	95.54	2364.22	19	1.6	1183.12	2	108.26	19326000	2	iTRAQ 8plex (K N-term)	G1:iTRAQ 8plex (K N-term):1000.00	PEAKS DB
3	ABB90048.1	K.A(+304.20)HGGVSVFGGVGER.T	N	91.53	1631.86	14	-0.1	544.962	3	48.56	409680000	4	iTRAQ 8plex (K N-term)	A1:iTRAQ 8plex (K N-term):1000.00	PEAKS DB
3	ABB90048.1	R.I(+304.20)VGEEHYETAQR.V	N	91.05	1734.88	12	1.8	579.301	3	41.12	302360000	1	iTRAQ 8plex (K N-term)	I1:iTRAQ 8plex (K N-term):1000.00	PEAKS DB
3	ABB90048.1	K.T(+304.20)VLIMELINNIAK(+304.20).A	Y	89.91	2079.25	13	3.8	1040.64	2	124.21	87781000	2	iTRAQ 8plex (K N-term)	T1:iTRAQ 8plex (K N-term):1000.00;K13:iTRAQ 8plex (K N-term):1000.00	PEAKS DB
3	ABB90048.1	K.V(+304.20)ALVYGQMNEPPGAR.M	N	89.27	1905	15	6.3	636.012	3	87.1	209400000	2	iTRAQ 8plex (K N-term)	V1:iTRAQ 8plex (K N-term):1000.00	PEAKS DB
3	ABB90048.1	K.M(+304.20)PNIYNALVVQGR.D	Y	88.84	1777.98	13	6	593.67	3	100.9	230220000	2	iTRAQ 8plex (K N-term)	M1:iTRAQ 8plex (K N-term):1000.00	PEAKS DB
3	ABB90048.1	R.I(+304.20)NPTTSGSGVSTLEK(+304.20).K	Y	88.69	2098.16	15	-0.1	700.395	3	63.23	99621000	2	iTRAQ 8plex (K N-term)	I1:iTRAQ 8plex (K N-term):1000.00;K15:iTRAQ 8plex (K N-term):1000.00	PEAKS DB
3	ABB90048.1	K.E(+304.20)SGVINK(+304.20)ENIAESK(+304.20).V	N	82.57	2429.37	14	0.2	608.351	4	54.45	0	0	iTRAQ 8plex (K N-term)	E1:iTRAQ 8plex (K N-term):1000.00;K7:iTRAQ 8plex (K N-term):1000.00;K14:iTRAQ 8plex (K N-term):1000.00	PEAKS DB
3	ABB90048.1	R.S(+304.20)APAFIQLDTK(+304.20).L	Y	80.45	1798.03	11	4.2	900.028	2	80.4	413510000	3	iTRAQ 8plex (K N-term)	S1:iTRAQ 8plex (K N-term):1000.00;K11:iTRAQ 8plex (K N-term):1000.00	PEAKS DB
3	ABB90048.1	R.G(+304.20)MAVIDTGAPIR.V	Y	78.73	1503.83	12	2.2	752.926	2	73.3	57486000	1	iTRAQ 8plex (K N-term)	G1:iTRAQ 8plex (K N-term):1000.00	PEAKS DB
3	ABB90048.1	K.V(+304.20)VDLLAPYR.R	Y	78.15	1348.8	9	3.4	675.408	2	104.93	510480000	1	iTRAQ 8plex (K N-term)	V1:iTRAQ 8plex (K N-term):1000.00	PEAKS DB
3	ABB90048.1	R.A(+304.20)VAMSATDGLTR.G	Y	75.46	1495.79	12	-0.4	499.604	3	62.25	188300000	3	iTRAQ 8plex (K N-term)	A1:iTRAQ 8plex (K N-term):1000.00	PEAKS DB
3	ABB90048.1	R.V(+304.20)VQIIGPVLDVAFPPGK(+304.20)MPNIYNALVVQGR.D	Y	74.99	3812.19	30	1.7	954.056	4	121.4	657090	1	iTRAQ 8plex (K N-term)	V1:iTRAQ 8plex (K N-term):1000.00;K17:iTRAQ 8plex (K N-term):1000.00	PEAKS DB
3	ABB90048.1	R.T(+304.20)REGNDLYMEMK(+304.20).E	N	71.51	2094.06	12	-0.8	699.027	3	58.1	118610000	2	iTRAQ 8plex (K N-term)	T1:iTRAQ 8plex (K N-term):1000.00;K12:iTRAQ 8plex (K N-term):1000.00	PEAKS DB
3	ABB90048.1	K.A(+304.20)MNLEMESNLK(+304.20).K	Y	70.93	1886.99	11	3.4	630.008	3	74.74	16957000	1	iTRAQ 8plex (K N-term)	A1:iTRAQ 8plex (K N-term):1000.00;K11:iTRAQ 8plex (K N-term):1000.00	PEAKS DB
3	ABB90048.1	K.A(+304.20)MNLEMESNLK(+304.20)K(+304.20)	Y	70.66	2319.29	12	3.6	580.832	4	65.29	2967200	1	iTRAQ 8plex (K N-term)	A1:iTRAQ 8plex (K N-term):1000.00;K11:iTRAQ 8plex (K N-term):1000.00;K12:iTRAQ 8plex (K N-term):1000.00	PEAKS DB
3	ABB90048.1	K.T(+304.20)VLIM(+15.99)ELINNIAK(+304.20).A	Y	70.2	2095.24	13	2.4	699.423	3	121.1	2990200	1	iTRAQ 8plex (K N-term); Oxidation (M)	T1:iTRAQ 8plex (K N-term):1000.00;M5:Oxidation (M):1000.00;K13:iTRAQ 8plex (K N-term):1000.00	PEAKS DB
3	ABB90048.1	R.V(+304.20)GLTALTM(+15.99)AEYFR.D	N	69.34	1790.95	13	2.4	597.992	3	105.51	5663300	2	iTRAQ 8plex (K N-term); Oxidation (M)	V1:iTRAQ 8plex (K N-term):1000.00;M8:Oxidation (M):1000.00	PEAKS DB
3	ABB90048.1	K.I(+304.20)GLFGGAGVGK(+304.20).T	N	67.18	1582.95	11	5.9	528.662	3	88.17	613500000	2	iTRAQ 8plex (K N-term)	I1:iTRAQ 8plex (K N-term):1000.00;K11:iTRAQ 8plex (K N-term):1000.00	PEAKS DB
3	ABB90048.1	K.L(+304.20)SIFETGIK(+304.20).V	Y	64.92	1614.97	9	7.3	539.335	3	101.55	483220000	2	iTRAQ 8plex (K N-term)	L1:iTRAQ 8plex (K N-term):1000.00;K9:iTRAQ 8plex (K N-term):1000.00	PEAKS DB
3	ABB90048.1	R.V(+304.20)PVGGATLGR.I	Y	58.83	1229.73	10	0.2	615.875	2	54.81	70722000	1	iTRAQ 8plex (K N-term)	V1:iTRAQ 8plex (K N-term):1000.00	PEAKS DB
3	ABB90048.1	K.V(+304.20)VDLLAPYRR.G	Y	52.56	1504.9	10	2.8	502.641	3	86.24	127520000	1	iTRAQ 8plex (K N-term)	V1:iTRAQ 8plex (K N-term):1000.00	PEAKS DB
3	ABB90048.1	K.E(+304.20)NIAESK(+304.20).V	N	48.4	1397.79	7	2.9	699.903	2	38.25	34039000	2	iTRAQ 8plex (K N-term)	E1:iTRAQ 8plex (K N-term):1000.00;K7:iTRAQ 8plex (K N-term):1000.00	PEAKS DB
3	ABB90048.1	R.E(+304.20)GNDLYM(+15.99)EMK(+304.20).E	N	43.87	1852.91	10	1.4	618.643	3	61.78	1973700	1	iTRAQ 8plex (K N-term); Oxidation (M)	E1:iTRAQ 8plex (K N-term):1000.00;M7:Oxidation (M):18.53;K10:iTRAQ 8plex (K N-term):1000.00	PEAKS DB
3	ABB90048.1	R.T(+304.20)REGNDLYM(+15.99)EMK(+304.20).E	N	43.11	2110.05	12	0.2	704.359	3	52.92	2445300	1	iTRAQ 8plex (K N-term); Oxidation (M)	T1:iTRAQ 8plex (K N-term):1000.00;M9:Oxidation (M):54.01;K12:iTRAQ 8plex (K N-term):1000.00	PEAKS DB
3	ABB90048.1	K.E(+304.20)SGVINK(+304.20).E	N	42.17	1353.8	7	2.7	452.274	3	39.5	52748000	2	iTRAQ 8plex (K N-term)	E1:iTRAQ 8plex (K N-term):1000.00;K7:iTRAQ 8plex (K N-term):1000.00	PEAKS DB
3	ABB90048.1	R.V(+304.20)K(+304.20)QTLQR.Y	N	38.45	1479.92	7	4.2	494.317	3	35.1	98508000	1	iTRAQ 8plex (K N-term)	V1:iTRAQ 8plex (K N-term):1000.00;K2:iTRAQ 8plex (K N-term):1000.00	PEAKS DB
3	ABB90048.1	R.A(+304.20)VAM(+15.99)SATDGLTR.G	Y	32.73	1511.79	12	-4	756.898	2	48.67	1647300	1	iTRAQ 8plex (K N-term); Oxidation (M)	A1:iTRAQ 8plex (K N-term):1000.00;M4:Oxidation (M):1000.00	PEAKS DB
3	ABB90048.1	K.A(+304.20)M(+15.99)NLEM(+15.99)ESNLK(+304.20)K(+304.20)	Y	26.81	2351.28	12	0.9	588.828	4	47.63	2393200	1	iTRAQ 8plex (K N-term); Oxidation (M)	A1:iTRAQ 8plex (K N-term):1000.00;M2:Oxidation (M):1000.00;M6:Oxidation (M):1000.00;K11:iTRAQ 8plex (K N-term):1000.00;K12:iTRAQ 8plex (K N-term):1000.00	PEAKS DB
4	ABB90028.1	K.L(+304.20)K(+304.20)LELAQFAELEAFAQFASDLDK(+304.20)ATQNQLAR.G	Y	141.26	4391.41	31	1.5	1098.86	4	120.83	1681300	2	iTRAQ 8plex (K N-term)	L1:iTRAQ 8plex (K N-term):1000.00;K2:iTRAQ 8plex (K N-term):1000.00;K23:iTRAQ 8plex (K N-term):1000.00	PEAKS DB
4	ABB90028.1	R.R(+304.20)SVYEPLQTGLIAIDSMIPIGR.G	Y	136.58	2732.51	22	1.9	911.847	3	116.64	37253000	2	iTRAQ 8plex (K N-term)	R1:iTRAQ 8plex (K N-term):1000.00	PEAKS DB
4	ABB90028.1	R.S(+304.20)VYEPLQTGLIAIDSMIPIGR.G	Y	129.8	2576.41	21	3.7	1289.22	2	122.84	15701000	2	iTRAQ 8plex (K N-term)	S1:iTRAQ 8plex (K N-term):1000.00	PEAKS DB
4	ABB90028.1	K.Q(+304.20)SQSAPLTVEEQIMTIYTGTNGYLDSLEVGQVR.K	Y	119.8	3930.98	33	-1.6	983.75	4	121.97	1113300	1	iTRAQ 8plex (K N-term)	Q1:iTRAQ 8plex (K N-term):1000.00	PEAKS DB
4	ABB90028.1	K.L(+304.20)K(+304.20)LELAQFAELEAFAQFASDLDK(+304.20).A	Y	117.59	3508.94	23	2.6	878.245	4	121.59	1344100	2	iTRAQ 8plex (K N-term)	L1:iTRAQ 8plex (K N-term):1000.00;K2:iTRAQ 8plex (K N-term):1000.00;K23:iTRAQ 8plex (K N-term):1000.00	PEAKS DB
4	ABB90028.1	K.T(+304.20)FTEEAEALLK(+304.20)EAIQEQMDR.F	Y	115.68	2959.53	20	3.5	987.521	3	117.64	11843000	2	iTRAQ 8plex (K N-term)	T1:iTRAQ 8plex (K N-term):1000.00;K11:iTRAQ 8plex (K N-term):1000.00	PEAKS DB
4	ABB90028.1	K.L(+304.20)ELAQFAELEAFAQFASDLDK(+304.20)ATQNQLAR.G	Y	112.79	3846.03	29	3.2	962.518	4	124.99	2842500	2	iTRAQ 8plex (K N-term)	L1:iTRAQ 8plex (K N-term):1000.00;K21:iTRAQ 8plex (K N-term):1000.00	PEAKS DB
4	ABB90028.1	K.Q(+304.20)SQSAPLTVEEQIMTIYTGTNGYLDSLEVGQVRK(+304.20).F	Y	110.6	4363.27	34	3.9	873.665	5	117.39	818610	1	iTRAQ 8plex (K N-term)	Q1:iTRAQ 8plex (K N-term):1000.00;K34:iTRAQ 8plex (K N-term):1000.00	PEAKS DB
4	ABB90028.1	K.L(+304.20)ELAQFAELEAFAQFASDLDK(+304.20).A	Y	101.6	2963.56	21	3.6	988.865	3	125.66	0	0	iTRAQ 8plex (K N-term)	L1:iTRAQ 8plex (K N-term):1000.00;K21:iTRAQ 8plex (K N-term):1000.00	PEAKS DB
4	ABB90028.1	R.V(+304.20)VNALAK(+304.20)PIDGRGEISASEFR.L	Y	96.09	2836.59	21	5.2	710.159	4	81.56	56031000	4	iTRAQ 8plex (K N-term)	V1:iTRAQ 8plex (K N-term):1000.00;K7:iTRAQ 8plex (K N-term):1000.00	PEAKS DB
4	ABB90028.1	R.E(+304.20)AYPGDVFYLHSR.L	Y	95.89	1856.93	13	5.9	619.988	3	73.03	634030000	5	iTRAQ 8plex (K N-term)	E1:iTRAQ 8plex (K N-term):1000.00	PEAKS DB
4	ABB90028.1	K.I(+304.20)VNTGTVLQVGDGIAR.I	Y	94.94	1916.09	16	7.5	639.71	3	93.63	156970000	3	iTRAQ 8plex (K N-term)	I1:iTRAQ 8plex (K N-term):1000.00	PEAKS DB
4	ABB90028.1	K.A(+304.20)SSVAQVVTTLQER.G	Y	93.35	1791.99	14	5	897.009	2	93.4	262020000	2	iTRAQ 8plex (K N-term)	A1:iTRAQ 8plex (K N-term):1000.00	PEAKS DB
4	ABB90028.1	K.T(+304.20)TK(+304.20)PQFQEIISSTK(+304.20).T	Y	85.11	2519.46	14	3.9	630.874	4	70.53	41810000	3	iTRAQ 8plex (K N-term)	T1:iTRAQ 8plex (K N-term):1000.00;K3:iTRAQ 8plex (K N-term):1000.00;K14:iTRAQ 8plex (K N-term):1000.00	PEAKS DB
4	ABB90028.1	R.L(+304.20)IESAAPGIISR.R	Y	78.85	1529.9	12	2.4	510.976	3	86.53	467880000	2	iTRAQ 8plex (K N-term)	L1:iTRAQ 8plex (K N-term):1000.00	PEAKS DB
4	ABB90028.1	R.H(+304.20)TLIIYDDLSK(+304.20).Q	Y	78.85	1925.1	11	4.4	642.709	3	72.94	330070000	5	iTRAQ 8plex (K N-term)	H1:iTRAQ 8plex (K N-term):1000.00;K11:iTRAQ 8plex (K N-term):1000.00	PEAKS DB
4	ABB90028.1	R.V(+304.20)VNALAK(+304.20)PIDGR.G	Y	78.41	1860.13	12	5.5	621.054	3	67.52	324320000	3	iTRAQ 8plex (K N-term)	V1:iTRAQ 8plex (K N-term):1000.00;K7:iTRAQ 8plex (K N-term):1000.00	PEAKS DB
4	ABB90028.1	R.I(+304.20)AQIPVSEAYLGR.V	Y	77.08	1719.98	13	6.2	861.001	2	93.74	164290000	2	iTRAQ 8plex (K N-term)	I1:iTRAQ 8plex (K N-term):1000.00	PEAKS DB
4	ABB90028.1	K.T(+304.20)FTEEAEALLK(+304.20).E	Y	75.75	1859.04	11	2.4	930.529	2	102.73	428080000	4	iTRAQ 8plex (K N-term)	T1:iTRAQ 8plex (K N-term):1000.00;K11:iTRAQ 8plex (K N-term):1000.00	PEAKS DB
4	ABB90028.1	K.E(+304.20)AIQEQMDRFILQEQA	Y	71	2252.14	16	1.3	751.72	3	109.73	2029300	1	iTRAQ 8plex (K N-term)	E1:iTRAQ 8plex (K N-term):1000.00	PEAKS DB
4	ABB90028.1	K.E(+304.20)AIQEQMDR.F	Y	70.99	1422.7	9	-1.2	712.358	2	45.45	112400000	2	iTRAQ 8plex (K N-term)	E1:iTRAQ 8plex (K N-term):1000.00	PEAKS DB
4	ABB90028.1	R.A(+304.20)DEISNIIR.E	Y	70.83	1333.75	9	3.2	667.882	2	79.03	414000000	2	iTRAQ 8plex (K N-term)	A1:iTRAQ 8plex (K N-term):1000.00	PEAKS DB
4	ABB90028.1	R.G(+304.20)EISASEFR.L	Y	69.86	1298.67	9	-1.5	650.342	2	52.44	255980000	2	iTRAQ 8plex (K N-term)	G1:iTRAQ 8plex (K N-term):1000.00	PEAKS DB
4	ABB90028.1	R.F(+304.20)ILQEQA	Y	51.86	1151.64	7	6.7	576.833	2	89.55	90780000	1	iTRAQ 8plex (K N-term)	F1:iTRAQ 8plex (K N-term):1000.00	PEAKS DB
4	ABB90028.1	M.V(+304.20)TIRADEISNIIR.E	Y	51.7	1803.05	13	3.1	602.025	3	85.78	8783700	2	iTRAQ 8plex (K N-term)	V1:iTRAQ 8plex (K N-term):1000.00	PEAKS DB
4	ABB90028.1	K.A(+304.20)TQNQLAR.G	Y	50.63	1204.68	8	1.2	402.567	3	28.16	48526000	2	iTRAQ 8plex (K N-term)	A1:iTRAQ 8plex (K N-term):1000.00	PEAKS DB
4	ABB90028.1	K.T(+304.20)FTEEAEALLK(+304.20)EAIQEQMDRFILQEQA	Y	48.84	3788.96	27	1.2	948.25	4	124.21	385390	1	iTRAQ 8plex (K N-term)	T1:iTRAQ 8plex (K N-term):1000.00;K11:iTRAQ 8plex (K N-term):1000.00	PEAKS DB
4	ABB90028.1	R.Q(+304.20)MSLLLR.R	N	48.34	1163.69	7	3.3	582.857	2	75.18	772230000	2	iTRAQ 8plex (K N-term)	Q1:iTRAQ 8plex (K N-term):1000.00	PEAKS DB
4	ABB90028.1	R.V(+304.20)GSAAQIK(+304.20).A	N	47.76	1380.84	8	-0.8	691.429	2	44.59	442090000	4	iTRAQ 8plex (K N-term)	V1:iTRAQ 8plex (K N-term):1000.00;K8:iTRAQ 8plex (K N-term):1000.00	PEAKS DB
4	ABB90028.1	R.E(+304.20)LIIGDR.Q	Y	44.95	1118.65	7	2.5	560.336	2	60.12	562630000	1	iTRAQ 8plex (K N-term)	E1:iTRAQ 8plex (K N-term):1000.00	PEAKS DB
4	ABB90028.1	R.K(+304.20)(+304.20)FLVELR.T	Y	40.18	1511.95	7	4.8	504.994	3	67.69	346160000	2	iTRAQ 8plex (K N-term)	K1:iTRAQ 8plex (K N-term):1000.00;K1:iTRAQ 8plex (K N-term):1000.00	PEAKS DB
2	PGSC0003DMP400033265	K.Q(+304.20)ENC(+57.02)RVPIIVTGNDFSTLYAPLIR.D	Y	133.74	3079.64	24	0.8	1027.55	3	110.84	875270	1	iTRAQ 8plex (K N-term); Carbamidomethylation	Q1:iTRAQ 8plex (K N-term):1000.00;C4:Carbamidomethylation:1000.00	PEAKS DB
2	PGSC0003DMP400033265	K.W(+304.20)VSGTGIEQIGDK(+304.20)LLNSR.D	Y	114.17	2580.44	18	2.3	861.155	3	109.86	17445000	2	iTRAQ 8plex (K N-term)	W1:iTRAQ 8plex (K N-term):1000.00;K13:iTRAQ 8plex (K N-term):1000.00	PEAKS DB
2	PGSC0003DMP400033265	K.G(+304.20)MVDSLFQAPTGTGTHHAIMNSYEYVSQALK(+304.20).T	Y	113.86	3960.99	31	2.5	991.256	4	107.6	10391000	2	iTRAQ 8plex (K N-term)	G1:iTRAQ 8plex (K N-term):1000.00;K31:iTRAQ 8plex (K N-term):1000.00	PEAKS DB
2	PGSC0003DMP400033265	R.K(+304.20)(+304.20)MGINPIMMSAGELESGNAGEPAK(+304.20).L	N	109.7	3343.75	24	5.9	836.951	4	90.59	1101900	1	iTRAQ 8plex (K N-term)	K1:iTRAQ 8plex (K N-term):1000.00;K1:iTRAQ 8plex (K N-term):1000.00;K24:iTRAQ 8plex (K N-term):1000.00	PEAKS DB
2	PGSC0003DMP400033265	R.V(+304.20)PIIVTGNDFSTLYAPLIR.D	N	107.79	2392.36	19	6.1	798.466	3	117.57	40218000	2	iTRAQ 8plex (K N-term)	V1:iTRAQ 8plex (K N-term):1000.00	PEAKS DB
2	PGSC0003DMP400033265	K.T(+304.20)YQMDNK(+304.20)LDGFYIAPSFMDK(+304.20).L	Y	104.06	3295.69	20	1.2	824.93	4	107.31	0	0	iTRAQ 8plex (K N-term)	T1:iTRAQ 8plex (K N-term):1000.00;K7:iTRAQ 8plex (K N-term):1000.00;K20:iTRAQ 8plex (K N-term):1000.00	PEAKS DB
2	PGSC0003DMP400033265	K.I(+304.20)VDSFPGQSIDFFGALR.A	Y	102.28	2172.15	17	3	1087.08	2	117.64	138570000	3	iTRAQ 8plex (K N-term)	I1:iTRAQ 8plex (K N-term):1000.00	PEAKS DB
2	PGSC0003DMP400033265	K.M(+304.20)GINPIMMSAGELESGNAGEPAK(+304.20).L	N	100.82	2911.46	23	2.5	971.496	3	106.84	97044000	3	iTRAQ 8plex (K N-term)	M1:iTRAQ 8plex (K N-term):1000.00;K23:iTRAQ 8plex (K N-term):1000.00	PEAKS DB
2	PGSC0003DMP400033265	R.K(+304.20)(+304.20)GNMC(+57.02)C(+57.02)LFINDLDAGAGR.M	Y	99.3	2619.31	18	0.6	874.11	3	88.09	9516500	2	iTRAQ 8plex (K N-term); Carbamidomethylation	K1:iTRAQ 8plex (K N-term):1000.00;K1:iTRAQ 8plex (K N-term):1000.00;C5:Carbamidomethylation:1000.00;C6:Carbamidomethylation:1000.00	PEAKS DB
2	PGSC0003DMP400033265	K.L(+304.20)LGYGNMLVQEQENVK(+304.20)R.V	Y	97.9	2598.43	17	8.6	650.62	4	96.37	505600000	3	iTRAQ 8plex (K N-term)	L1:iTRAQ 8plex (K N-term):1000.00;K16:iTRAQ 8plex (K N-term):1000.00	PEAKS DB
2	PGSC0003DMP400033265	K.L(+304.20)LGYGNMLVQEQENVK(+304.20).R	Y	91.13	2442.33	16	3.1	815.12	3	107.26	69068000	3	iTRAQ 8plex (K N-term)	L1:iTRAQ 8plex (K N-term):1000.00;K16:iTRAQ 8plex (K N-term):1000.00	PEAKS DB
2	PGSC0003DMP400033265	K.N(+304.20)FLSLPNIK(+304.20)VPLILGVWGGK(+304.20).G	Y	90.82	3076.88	20	5.8	1026.64	3	117.5	3769800	1	iTRAQ 8plex (K N-term)	N1:iTRAQ 8plex (K N-term):1000.00;K9:iTRAQ 8plex (K N-term):1000.00;K20:iTRAQ 8plex (K N-term):1000.00	PEAKS DB
2	PGSC0003DMP400033265	K.G(+304.20)LYENASDDQQDIAR.G	Y	88.29	1997.95	15	-1	666.991	3	56.14	42529000	1	iTRAQ 8plex (K N-term)	G1:iTRAQ 8plex (K N-term):1000.00	PEAKS DB
2	PGSC0003DMP400033265	K.E(+304.20)AALGDANADAINTGTF	Y	87.53	1953.95	17	4	977.988	2	99.06	5366400	1	iTRAQ 8plex (K N-term)	E1:iTRAQ 8plex (K N-term):1000.00	PEAKS DB
2	PGSC0003DMP400033265	K.G(+304.20)NMC(+57.02)C(+57.02)LFINDLDAGAGR.M	Y	87.53	2187.01	17	-0.9	730.011	3	105.02	4003900	1	iTRAQ 8plex (K N-term); Carbamidomethylation	G1:iTRAQ 8plex (K N-term):1000.00;C4:Carbamidomethylation:1000.00;C5:Carbamidomethylation:1000.00	PEAKS DB
2	PGSC0003DMP400033265	R.W(+304.20)K(+304.20)GLYENASDDQQDIAR.G	Y	86.99	2616.33	17	3.1	655.091	4	76.16	2404300	1	iTRAQ 8plex (K N-term)	W1:iTRAQ 8plex (K N-term):1000.00;K2:iTRAQ 8plex (K N-term):1000.00	PEAKS DB
2	PGSC0003DMP400033265	K.W(+304.20)VSGTGIEQIGDK(+304.20).L	Y	86.48	1997.09	13	2.7	999.557	2	84.39	422410000	4	iTRAQ 8plex (K N-term)	W1:iTRAQ 8plex (K N-term):1000.00;K13:iTRAQ 8plex (K N-term):1000.00	PEAKS DB
2	PGSC0003DMP400033265	R.K(+304.20)(+304.20)WVSGTGIEQIGDK(+304.20)LLNSR.D	Y	86.35	3012.73	19	4.5	603.557	5	98.11	7215800	2	iTRAQ 8plex (K N-term)	K1:iTRAQ 8plex (K N-term):1000.00;K1:iTRAQ 8plex (K N-term):1000.00;K14:iTRAQ 8plex (K N-term):1000.00	PEAKS DB
2	PGSC0003DMP400033265	K.L(+304.20)DGFYIAPSFMDK(+304.20).L	Y	85.05	2111.11	13	4.6	1056.57	2	112.21	63812000	4	iTRAQ 8plex (K N-term)	L1:iTRAQ 8plex (K N-term):1000.00;K13:iTRAQ 8plex (K N-term):1000.00	PEAKS DB
2	PGSC0003DMP400033265	R.K(+304.20)(+304.20)WVSGTGIEQIGDK(+304.20).L	Y	83.9	2429.39	14	4.1	608.357	4	69.8	20196000	1	iTRAQ 8plex (K N-term)	K1:iTRAQ 8plex (K N-term):1000.00;K1:iTRAQ 8plex (K N-term):1000.00;K14:iTRAQ 8plex (K N-term):1000.00	PEAKS DB
2	PGSC0003DMP400033265	K.S(+304.20)FQC(+57.02)ELVFR.K	N	83.69	1488.76	9	2.7	745.392	2	82.71	191120000	3	iTRAQ 8plex (K N-term); Carbamidomethylation	S1:iTRAQ 8plex (K N-term):1000.00;C4:Carbamidomethylation:1000.00	PEAKS DB
2	PGSC0003DMP400033265	R.M(+304.20)GGTTQYTVNNQMVNATLMNIADNPTNVQLPGMYNK(+304.20).Q	N	81.77	4551.24	36	1.9	1138.82	4	114.6	4378800	3	iTRAQ 8plex (K N-term)	M1:iTRAQ 8plex (K N-term):1000.00;K36:iTRAQ 8plex (K N-term):1000.00	PEAKS DB
2	PGSC0003DMP400033265	K.T(+304.20)YQM(+15.99)DNK(+304.20)LDGFYIAPSFMDK(+304.20).L	Y	80.07	3311.68	20	5.4	828.932	4	101.11	1191900	1	iTRAQ 8plex (K N-term); Oxidation (M)	T1:iTRAQ 8plex (K N-term):1000.00;M4:Oxidation (M):130.55;K7:iTRAQ 8plex (K N-term):1000.00;K20:iTRAQ 8plex (K N-term):1000.00	PEAKS DB
2	PGSC0003DMP400033265	K.V(+304.20)PLILGVWGGK(+304.20).G	N	76.59	1746.09	11	3.6	874.056	2	113.46	140650000	1	iTRAQ 8plex (K N-term)	V1:iTRAQ 8plex (K N-term):1000.00;K11:iTRAQ 8plex (K N-term):1000.00	PEAKS DB
2	PGSC0003DMP400033265	K.F(+304.20)YWAPTR.E	N	76.13	1243.66	7	4.1	622.84	2	78.86	307870000	1	iTRAQ 8plex (K N-term)	F1:iTRAQ 8plex (K N-term):1000.00	PEAKS DB
2	PGSC0003DMP400033265	R.T(+304.20)DNVPEEAVVK(+304.20).I	Y	76.01	1808	11	4.6	603.678	3	55.55	224890000	2	iTRAQ 8plex (K N-term)	T1:iTRAQ 8plex (K N-term):1000.00;K11:iTRAQ 8plex (K N-term):1000.00	PEAKS DB
2	PGSC0003DMP400033265	K.T(+304.20)YQMDNK(+304.20)LDGFYIAPSFM(+15.99)DK(+304.20).L	Y	74.89	3311.68	20	0.6	828.928	4	99.68	0	0	iTRAQ 8plex (K N-term); Oxidation (M)	T1:iTRAQ 8plex (K N-term):1000.00;K7:iTRAQ 8plex (K N-term):1000.00;M18:Oxidation (M):88.84;K20:iTRAQ 8plex (K N-term):1000.00	PEAKS DB
2	PGSC0003DMP400033265	K.L(+304.20)DGFYIAPSFM(+15.99)DK(+304.20).L	Y	74.26	2127.11	13	3.7	710.045	3	107.26	2498900	1	iTRAQ 8plex (K N-term); Oxidation (M)	L1:iTRAQ 8plex (K N-term):1000.00;M11:Oxidation (M):1000.00;K13:iTRAQ 8plex (K N-term):1000.00	PEAKS DB
2	PGSC0003DMP400033265	K.L(+304.20)LGYGNM(+15.99)LVQEQENVK(+304.20)R.V	Y	73.12	2614.43	17	0.9	872.483	3	88.36	16642000	4	iTRAQ 8plex (K N-term); Oxidation (M)	L1:iTRAQ 8plex (K N-term):1000.00;M7:Oxidation (M):1000.00;K16:iTRAQ 8plex (K N-term):1000.00	PEAKS DB
2	PGSC0003DMP400033265	K.G(+304.20)MVDSLFQAPTGTGTHHAIM(+15.99)NSYEYVSQALK(+304.20).T	Y	72.34	3976.98	31	-0.1	796.403	5	103.63	9156700	3	iTRAQ 8plex (K N-term); Oxidation (M)	G1:iTRAQ 8plex (K N-term):1000.00;M20:Oxidation (M):63.21;K31:iTRAQ 8plex (K N-term):1000.00	PEAKS DB
2	PGSC0003DMP400033265	R.D(+304.20)GPPTFEQPK(+304.20).M	Y	66.57	1722.93	10	-0.1	575.317	3	52.41	344810000	2	iTRAQ 8plex (K N-term)	D1:iTRAQ 8plex (K N-term):1000.00;K10:iTRAQ 8plex (K N-term):1000.00	PEAKS DB
2	PGSC0003DMP400033265	K.T(+304.20)YQMDNK(+304.20).L	Y	63.34	1506.79	7	2	503.27	3	39.13	40076000	2	iTRAQ 8plex (K N-term)	T1:iTRAQ 8plex (K N-term):1000.00;K7:iTRAQ 8plex (K N-term):1000.00	PEAKS DB
2	PGSC0003DMP400033265	R.V(+304.20)QLAETYLK(+304.20)EAALGDANADAINTGTF	Y	62.28	3303.73	26	4.5	1102.26	3	119.03	1349900	2	iTRAQ 8plex (K N-term)	V1:iTRAQ 8plex (K N-term):1000.00;K9:iTRAQ 8plex (K N-term):1000.00	PEAKS DB
2	PGSC0003DMP400033265	R.V(+304.20)YDDEVR.K	N	60.71	1198.61	7	-0.7	600.311	2	41.45	175300000	1	iTRAQ 8plex (K N-term)	V1:iTRAQ 8plex (K N-term):1000.00	PEAKS DB
2	PGSC0003DMP400033265	R.V(+304.20)QLAETYLK(+304.20).E	Y	59.5	1671.99	9	9.2	558.343	3	93.44	980980000	2	iTRAQ 8plex (K N-term)	V1:iTRAQ 8plex (K N-term):1000.00;K9:iTRAQ 8plex (K N-term):1000.00	PEAKS DB
2	PGSC0003DMP400033265	K.M(+304.20)GINPIMM(+15.99)SAGELESGNAGEPAK(+304.20).L	N	58.91	2927.45	23	5	976.83	3	98.04	7496700	2	iTRAQ 8plex (K N-term); Oxidation (M)	M1:iTRAQ 8plex (K N-term):1000.00;M8:Oxidation (M):17.01;K23:iTRAQ 8plex (K N-term):1000.00	PEAKS DB
2	PGSC0003DMP400033265	K.N(+304.20)FLSLPNIK(+304.20).V	Y	58.5	1653	9	9.3	552.011	3	96.54	143810000	4	iTRAQ 8plex (K N-term)	N1:iTRAQ 8plex (K N-term):1000.00;K9:iTRAQ 8plex (K N-term):1000.00	PEAKS DB
2	PGSC0003DMP400033265	K.S(+304.20)FQC(+57.02)ELVFRK(+304.20).M	N	58.34	1921.06	10	3.2	481.274	4	70.13	54305000	2	iTRAQ 8plex (K N-term); Carbamidomethylation	S1:iTRAQ 8plex (K N-term):1000.00;C4:Carbamidomethylation:1000.00;K10:iTRAQ 8plex (K N-term):1000.00	PEAKS DB
2	PGSC0003DMP400033265	K.L(+304.20)VVHITK(+304.20).N	N	57.91	1416.92	7	3	473.314	3	56.23	893850000	3	iTRAQ 8plex (K N-term)	L1:iTRAQ 8plex (K N-term):1000.00;K7:iTRAQ 8plex (K N-term):1000.00	PEAKS DB
2	PGSC0003DMP400033265	K.R(+304.20)VQLAETYLK(+304.20).E	Y	57.56	1828.09	10	0.8	458.031	4	61.88	4943300	1	iTRAQ 8plex (K N-term)	R1:iTRAQ 8plex (K N-term):1000.00;K10:iTRAQ 8plex (K N-term):1000.00	PEAKS DB
2	PGSC0003DMP400033265	K.F(+304.20)YWAPTREDR.I	N	54.3	1643.83	10	6	548.954	3	66.04	499790000	3	iTRAQ 8plex (K N-term)	F1:iTRAQ 8plex (K N-term):1000.00	PEAKS DB
2	PGSC0003DMP400033265	R.G(+304.20)K(+304.20)GMVDSLFQAPTGTGTHHAIMNSYEYVSQALK(+304.20).T	Y	53.61	4450.3	33	4.1	891.071	5	101.36	14949000	2	iTRAQ 8plex (K N-term)	G1:iTRAQ 8plex (K N-term):1000.00;K2:iTRAQ 8plex (K N-term):1000.00;K33:iTRAQ 8plex (K N-term):1000.00	PEAKS DB
2	PGSC0003DMP400033265	K.L(+304.20)DGFYIAPSFMDK(+304.20)LVVHITK(+304.20).N	Y	49.27	3205.82	20	2.7	802.464	4	113.77	393250	1	iTRAQ 8plex (K N-term)	L1:iTRAQ 8plex (K N-term):1000.00;K13:iTRAQ 8plex (K N-term):1000.00;K20:iTRAQ 8plex (K N-term):1000.00	PEAKS DB
2	PGSC0003DMP400033265	R.V(+304.20)YDDEVRK(+304.20).W	N	43.61	1630.9	8	1.2	544.642	3	40.75	379120000	2	iTRAQ 8plex (K N-term)	V1:iTRAQ 8plex (K N-term):1000.00;K8:iTRAQ 8plex (K N-term):1000.00	PEAKS DB
2	PGSC0003DMP400033265	K.M(+304.20)(+15.99)GINPIMMSAGELESGNAGEPAK(+304.20).L	N	43.29	2927.45	23	4.8	976.83	3	97.34	746650	1	iTRAQ 8plex (K N-term); Oxidation (M)	M1:iTRAQ 8plex (K N-term):1000.00;M1:Oxidation (M):22.09;K23:iTRAQ 8plex (K N-term):1000.00	PEAKS DB
2	PGSC0003DMP400033265	R.E(+304.20)AAEIIR.K	N	42.12	1104.64	7	0.4	553.327	2	48.47	386110000	1	iTRAQ 8plex (K N-term)	E1:iTRAQ 8plex (K N-term):1000.00	PEAKS DB
2	PGSC0003DMP400033265	R.E(+304.20)AAEIIRK(+304.20).G	N	41	1536.93	8	-0.4	513.318	3	47.3	141050000	2	iTRAQ 8plex (K N-term)	E1:iTRAQ 8plex (K N-term):1000.00;K8:iTRAQ 8plex (K N-term):1000.00	PEAKS DB
2	PGSC0003DMP400033265	R.Y(+304.20)REAAEIIR.K	N	39.55	1423.8	9	-1.1	712.908	2	54.64	33254000	1	iTRAQ 8plex (K N-term)	Y1:iTRAQ 8plex (K N-term):1000.00	PEAKS DB
2	PGSC0003DMP400033265	R.Y(+304.20)REAAEIIRK(+304.20).G	N	39.54	1856.1	10	-0.1	465.032	4	54.11	28615000	1	iTRAQ 8plex (K N-term)	Y1:iTRAQ 8plex (K N-term):1000.00;K10:iTRAQ 8plex (K N-term):1000.00	PEAKS DB
8	PGSC0003DMP400038230	K.V(+304.20)GVASVMSHISTGGGASLELLEGK(+304.20).V	Y	143.78	2906.59	24	2.5	969.873	3	108.91	7055200	5	iTRAQ 8plex (K N-term)	V1:iTRAQ 8plex (K N-term):1000.00;K24:iTRAQ 8plex (K N-term):1000.00	PEAKS DB
8	PGSC0003DMP400038230	K.G(+304.20)VSLLLPSDVVIADK(+304.20)FAPDANSK(+304.20).I	Y	113.83	3267.87	23	2.4	1090.3	3	110.55	1048200	1	iTRAQ 8plex (K N-term)	G1:iTRAQ 8plex (K N-term):1000.00;K15:iTRAQ 8plex (K N-term):1000.00;K23:iTRAQ 8plex (K N-term):1000.00	PEAKS DB
8	PGSC0003DMP400038230	K.L(+304.20)ASLADLYVNDAFGTAHR.A	N	112.44	2237.17	18	3.5	746.733	3	113.66	85308000	2	iTRAQ 8plex (K N-term)	L1:iTRAQ 8plex (K N-term):1000.00	PEAKS DB
8	PGSC0003DMP400038230	K.A(+304.20)QGLSVGSSLVEEDK(+304.20)LELATSLLEK(+304.20).A	Y	111.43	3527.99	25	3.1	883.008	4	112.89	676590	1	iTRAQ 8plex (K N-term)	A1:iTRAQ 8plex (K N-term):1000.00;K15:iTRAQ 8plex (K N-term):1000.00;K25:iTRAQ 8plex (K N-term):1000.00	PEAKS DB
8	PGSC0003DMP400038230	K.K(+304.20)(+304.20)LASLADLYVNDAFGTAHR.A	N	110.92	2669.46	19	2.7	668.375	4	105.82	63317000	1	iTRAQ 8plex (K N-term)	K1:iTRAQ 8plex (K N-term):1000.00;K1:iTRAQ 8plex (K N-term):1000.00	PEAKS DB
8	PGSC0003DMP400038230	R.A(+304.20)DLNVPLDDAQNITDDTR.I	Y	108.14	2289.13	18	3	764.054	3	90.04	14225000	2	iTRAQ 8plex (K N-term)	A1:iTRAQ 8plex (K N-term):1000.00	PEAKS DB
8	PGSC0003DMP400038230	K.T(+304.20)VIWNGPMGVFEFDK(+304.20)FAAGTEAIAK(+304.20).K	Y	107.75	3610.95	25	3	903.747	4	114.1	0	0	iTRAQ 8plex (K N-term)	T1:iTRAQ 8plex (K N-term):1000.00;K15:iTRAQ 8plex (K N-term):1000.00;K25:iTRAQ 8plex (K N-term):1000.00	PEAKS DB
8	PGSC0003DMP400038230	K.I(+304.20)VPASAIPDGWMGLDIGPDSIK(+304.20).T	Y	102.64	2859.56	22	3.1	954.196	3	116.42	18675000	2	iTRAQ 8plex (K N-term)	I1:iTRAQ 8plex (K N-term):1000.00;K22:iTRAQ 8plex (K N-term):1000.00	PEAKS DB
8	PGSC0003DMP400038230	K.A(+304.20)K(+304.20)GVSLLLPSDVVIADK(+304.20)FAPDANSK(+304.20).I	Y	100.75	3771.2	25	1.5	755.249	5	103.63	0	0	iTRAQ 8plex (K N-term)	A1:iTRAQ 8plex (K N-term):1000.00;K2:iTRAQ 8plex (K N-term):1000.00;K17:iTRAQ 8plex (K N-term):1000.00;K25:iTRAQ 8plex (K N-term):1000.00	PEAKS DB
8	PGSC0003DMP400038230	K.E(+304.20)LDYLVGAVSTPK(+304.20).R	Y	98.81	1999.13	13	3.3	1000.58	2	103.65	170890000	3	iTRAQ 8plex (K N-term)	E1:iTRAQ 8plex (K N-term):1000.00;K13:iTRAQ 8plex (K N-term):1000.00	PEAKS DB
8	PGSC0003DMP400038230	K.T(+304.20)VIWNGPMGVFEFDK(+304.20).F	Y	97.4	2347.24	15	3.7	1174.63	2	113.94	5221600	2	iTRAQ 8plex (K N-term)	T1:iTRAQ 8plex (K N-term):1000.00;K15:iTRAQ 8plex (K N-term):1000.00	PEAKS DB
8	PGSC0003DMP400038230	K.L(+304.20)VDSLPEGGVLLLENVR.F	Y	93.48	2126.22	17	1.5	1064.12	2	116.39	35595000	2	iTRAQ 8plex (K N-term)	L1:iTRAQ 8plex (K N-term):1000.00	PEAKS DB
8	PGSC0003DMP400038230	K.G(+304.20)VSLLLPSDVVIADK(+304.20).F	Y	91.77	2133.28	15	3.5	1067.65	2	110	15774000	2	iTRAQ 8plex (K N-term)	G1:iTRAQ 8plex (K N-term):1000.00;K15:iTRAQ 8plex (K N-term):1000.00	PEAKS DB
8	PGSC0003DMP400038230	K.G(+304.20)VTTIIGGGDSVAAVEK(+304.20).V	N	85.14	2181.24	17	3.3	728.088	3	83.23	93865000	3	iTRAQ 8plex (K N-term)	G1:iTRAQ 8plex (K N-term):1000.00;K17:iTRAQ 8plex (K N-term):1000.00	PEAKS DB
8	PGSC0003DMP400038230	K.F(+304.20)LK(+304.20)PSVAGFLLQK(+304.20).E	Y	84.04	2359.46	13	3.8	787.497	3	103.69	161720000	2	iTRAQ 8plex (K N-term)	F1:iTRAQ 8plex (K N-term):1000.00;K3:iTRAQ 8plex (K N-term):1000.00;K13:iTRAQ 8plex (K N-term):1000.00	PEAKS DB
8	PGSC0003DMP400038230	R.L(+304.20)SELLGIQVVK(+304.20).A	Y	82.37	1806.13	11	4.2	904.078	2	112.59	92935000	2	iTRAQ 8plex (K N-term)	L1:iTRAQ 8plex (K N-term):1000.00;K11:iTRAQ 8plex (K N-term):1000.00	PEAKS DB
8	PGSC0003DMP400038230	K.Y(+304.20)SLAPLVPR.L	Y	79.93	1318.79	9	3.1	660.402	2	83.33	191950000	1	iTRAQ 8plex (K N-term)	Y1:iTRAQ 8plex (K N-term):1000.00	PEAKS DB
8	PGSC0003DMP400038230	K.A(+304.20)K(+304.20)GVSLLLPSDVVIADK(+304.20).F	Y	78.77	2636.61	17	8.7	879.884	3	97.58	225750	1	iTRAQ 8plex (K N-term)	A1:iTRAQ 8plex (K N-term):1000.00;K2:iTRAQ 8plex (K N-term):1000.00;K17:iTRAQ 8plex (K N-term):1000.00	PEAKS DB
8	PGSC0003DMP400038230	K.S(+304.20)VGDLSSSDLK(+304.20).G	Y	69.51	1714.95	11	0.3	572.656	3	62.32	65579000	1	iTRAQ 8plex (K N-term)	S1:iTRAQ 8plex (K N-term):1000.00;K11:iTRAQ 8plex (K N-term):1000.00	PEAKS DB
8	PGSC0003DMP400038230	K.V(+304.20)LPGVIALDEADAPVAV	Y	68.86	1952.11	17	1.1	977.062	2	119.6	3136600	2	iTRAQ 8plex (K N-term)	V1:iTRAQ 8plex (K N-term):1000.00	PEAKS DB
8	PGSC0003DMP400038230	K.A(+304.20)DDC(+57.02)IGPEVEK(+304.20)LVDSLPEGGVLLLENVR.F	Y	67.06	3643.95	28	-1.2	911.993	4	121.4	0	0	iTRAQ 8plex (K N-term); Carbamidomethylation	A1:iTRAQ 8plex (K N-term):1000.00;C4:Carbamidomethylation:1000.00;K11:iTRAQ 8plex (K N-term):1000.00	PEAKS DB
8	PGSC0003DMP400038230	R.A(+304.20)HASTEGVTK(+304.20).F	Y	66.74	1607.9	10	5.2	536.976	3	28.85	87547000	2	iTRAQ 8plex (K N-term)	A1:iTRAQ 8plex (K N-term):1000.00;K10:iTRAQ 8plex (K N-term):1000.00	PEAKS DB
8	PGSC0003DMP400038230	K.I(+304.20)GVIESLLEK(+304.20).C	N	64.84	1708.05	10	3.3	855.034	2	116.6	29278000	1	iTRAQ 8plex (K N-term)	I1:iTRAQ 8plex (K N-term):1000.00;K10:iTRAQ 8plex (K N-term):1000.00	PEAKS DB
8	PGSC0003DMP400038230	K.F(+304.20)AAGTEAIAK(+304.20).K	N	63.94	1585.92	10	2.4	793.968	2	64.99	11746000	2	iTRAQ 8plex (K N-term)	F1:iTRAQ 8plex (K N-term):1000.00;K10:iTRAQ 8plex (K N-term):1000.00	PEAKS DB
8	PGSC0003DMP400038230	K.R(+304.20)PFAAIVGGSK(+304.20).V	Y	63.26	1710.03	11	0.1	571.017	3	58.07	16580000	1	iTRAQ 8plex (K N-term)	R1:iTRAQ 8plex (K N-term):1000.00;K11:iTRAQ 8plex (K N-term):1000.00	PEAKS DB
8	PGSC0003DMP400038230	K.T(+304.20)FNDALDTTK(+304.20).T	Y	61.86	1732.93	10	-0.1	867.475	2	62.83	103840000	2	iTRAQ 8plex (K N-term)	T1:iTRAQ 8plex (K N-term):1000.00;K10:iTRAQ 8plex (K N-term):1000.00	PEAKS DB
8	PGSC0003DMP400038230	K.S(+304.20)VGDLSSSDLK(+304.20)GK(+304.20).K	Y	57.44	2204.26	13	0.4	552.073	4	56.23	3447900	2	iTRAQ 8plex (K N-term)	S1:iTRAQ 8plex (K N-term):1000.00;K11:iTRAQ 8plex (K N-term):1000.00;K13:iTRAQ 8plex (K N-term):1000.00	PEAKS DB
8	PGSC0003DMP400038230	K.F(+304.20)APDANSK(+304.20).I	Y	56.64	1456.8	8	-0.8	729.408	2	44.3	39209000	2	iTRAQ 8plex (K N-term)	F1:iTRAQ 8plex (K N-term):1000.00;K8:iTRAQ 8plex (K N-term):1000.00	PEAKS DB
8	PGSC0003DMP400038230	R.F(+304.20)YK(+304.20)EEEK(+304.20)NEPEFAK(+304.20).K	Y	53.15	3003.64	14	1.4	601.736	5	58.96	4426500	1	iTRAQ 8plex (K N-term)	F1:iTRAQ 8plex (K N-term):1000.00;K3:iTRAQ 8plex (K N-term):1000.00;K7:iTRAQ 8plex (K N-term):1000.00;K14:iTRAQ 8plex (K N-term):1000.00	PEAKS DB
8	PGSC0003DMP400038230	R.A(+304.20)AIPTIK(+304.20).H	Y	51.61	1320.85	7	0.5	661.432	2	59.62	201720000	2	iTRAQ 8plex (K N-term)	A1:iTRAQ 8plex (K N-term):1000.00;K7:iTRAQ 8plex (K N-term):1000.00	PEAKS DB
8	PGSC0003DMP400038230	K.V(+304.20)ILSTHLGRPK(+304.20).G	Y	47.67	1828.14	11	-0.6	610.387	3	50.79	156760000	2	iTRAQ 8plex (K N-term)	V1:iTRAQ 8plex (K N-term):1000.00;K11:iTRAQ 8plex (K N-term):1000.00	PEAKS DB
8	PGSC0003DMP400038230	K.H(+304.20)LIANGAK(+304.20).V	Y	45.93	1430.87	8	4.9	477.967	3	34.49	69621000	1	iTRAQ 8plex (K N-term)	H1:iTRAQ 8plex (K N-term):1000.00;K8:iTRAQ 8plex (K N-term):1000.00	PEAKS DB
8	PGSC0003DMP400038230	R.F(+304.20)YK(+304.20)EEEK(+304.20)NEPEFAK(+304.20)K(+304.20).L	Y	43.15	3435.94	15	5.7	573.667	6	53.77	1849600	1	iTRAQ 8plex (K N-term)	F1:iTRAQ 8plex (K N-term):1000.00;K3:iTRAQ 8plex (K N-term):1000.00;K7:iTRAQ 8plex (K N-term):1000.00;K14:iTRAQ 8plex (K N-term):1000.00;K15:iTRAQ 8plex (K N-term):1000.00	PEAKS DB
8	PGSC0003DMP400038230	K.L(+304.20)ADLSGK(+304.20).G	Y	41.59	1310.79	7	1	656.404	2	63.65	81690000	2	iTRAQ 8plex (K N-term)	L1:iTRAQ 8plex (K N-term):1000.00;K7:iTRAQ 8plex (K N-term):1000.00	PEAKS DB
8	PGSC0003DMP400038230	K.K(+304.20)(+304.20)LADLSGK(+304.20).G	Y	39.37	1743.09	8	2.1	582.037	3	53.02	74957000	2	iTRAQ 8plex (K N-term)	K1:iTRAQ 8plex (K N-term):1000.00;K1:iTRAQ 8plex (K N-term):1000.00;K8:iTRAQ 8plex (K N-term):1000.00	PEAKS DB
8	PGSC0003DMP400038230	K.K(+304.20)(+304.20)SVGDLSSSDLK(+304.20).G	Y	39.07	2147.24	12	2	537.818	4	54.03	0	0	iTRAQ 8plex (K N-term)	K1:iTRAQ 8plex (K N-term):1000.00;K1:iTRAQ 8plex (K N-term):1000.00;K12:iTRAQ 8plex (K N-term):1000.00	PEAKS DB
5	PGSC0003DMP400025512	K.A(+304.20)HPDVFNMMLQILEDGR.L	N	122.63	2289.15	17	4.3	764.061	3	119.21	19346000	2	iTRAQ 8plex (K N-term)	A1:iTRAQ 8plex (K N-term):1000.00	PEAKS DB
5	PGSC0003DMP400025512	R.Q(+304.20)LGHNYIGSEHLLLGLLR.E	N	109.81	2336.32	18	3.5	779.784	3	98.08	49680000	2	iTRAQ 8plex (K N-term)	Q1:iTRAQ 8plex (K N-term):1000.00	PEAKS DB
5	PGSC0003DMP400025512	K.A(+304.20)HPDVFNMMLQILEDGRLTDSK(+304.20).G	N	108.65	3137.64	22	2.1	785.418	4	116.6	8027700	3	iTRAQ 8plex (K N-term)	A1:iTRAQ 8plex (K N-term):1000.00;K22:iTRAQ 8plex (K N-term):1000.00	PEAKS DB
5	PGSC0003DMP400025512	R.L(+304.20)GHNFVGTEQILLGLIGEGTGIAAK(+304.20).V	N	105.98	3115.77	25	2.8	779.953	4	117.57	3583400	1	iTRAQ 8plex (K N-term)	L1:iTRAQ 8plex (K N-term):1000.00;K25:iTRAQ 8plex (K N-term):1000.00	PEAKS DB
5	PGSC0003DMP400025512	K.L(+304.20)IGSPPGYVGYTEGGQLTEAVR.R	N	105.14	2567.35	22	3.3	856.793	3	100.52	2496500	1	iTRAQ 8plex (K N-term)	L1:iTRAQ 8plex (K N-term):1000.00	PEAKS DB
5	PGSC0003DMP400025512	K.V(+304.20)ITLDMGLLVAGTK(+304.20).Y	N	104.77	2038.22	14	5.4	1020.12	2	114.22	8399500	2	iTRAQ 8plex (K N-term)	V1:iTRAQ 8plex (K N-term):1000.00;K14:iTRAQ 8plex (K N-term):1000.00	PEAKS DB
5	PGSC0003DMP400025512	K.A(+304.20)ESEAADTGPLVTEADIQHIVSSWTGIPVEK(+304.20).V	Y	102.19	3858	31	3.2	965.511	4	118.41	956080	1	iTRAQ 8plex (K N-term)	A1:iTRAQ 8plex (K N-term):1000.00;K31:iTRAQ 8plex (K N-term):1000.00	PEAKS DB
5	PGSC0003DMP400025512	R.F(+304.20)LPDK(+304.20)AIDLIDEAGSR.V	N	96.23	2367.32	16	3.1	790.115	3	109.97	5299100	1	iTRAQ 8plex (K N-term)	F1:iTRAQ 8plex (K N-term):1000.00;K5:iTRAQ 8plex (K N-term):1000.00	PEAKS DB
5	PGSC0003DMP400025512	K.A(+304.20)LATYYFGSEEAMIR.L	Y	96.09	2025.01	15	1.4	676.013	3	107.4	15687000	2	iTRAQ 8plex (K N-term)	A1:iTRAQ 8plex (K N-term):1000.00	PEAKS DB
5	PGSC0003DMP400025512	R.Y(+304.20)TDEALVAAAQLSYQYISDR.F	Y	94.17	2580.3	20	2.2	861.108	3	117.71	3819000	1	iTRAQ 8plex (K N-term)	Y1:iTRAQ 8plex (K N-term):1000.00	PEAKS DB
5	PGSC0003DMP400025512	R.G(+304.20)SGFVAVEIPFTPR.A	Y	92.73	1779.98	14	1.4	890.997	2	106.59	3616000	1	iTRAQ 8plex (K N-term)	G1:iTRAQ 8plex (K N-term):1000.00	PEAKS DB
5	PGSC0003DMP400025512	K.K(+304.20)(+304.20)VITLDMGLLVAGTK(+304.20).Y	N	89.06	2470.52	15	4.5	618.639	4	103.27	8998300	2	iTRAQ 8plex (K N-term)	K1:iTRAQ 8plex (K N-term):1000.00;K1:iTRAQ 8plex (K N-term):1000.00;K15:iTRAQ 8plex (K N-term):1000.00	PEAKS DB
5	PGSC0003DMP400025512	K.N(+304.20)TLLIMTSNVGSSVIEK(+304.20).G	N	85.96	2413.36	17	2.2	805.462	3	106.98	15541000	2	iTRAQ 8plex (K N-term)	N1:iTRAQ 8plex (K N-term):1000.00;K17:iTRAQ 8plex (K N-term):1000.00	PEAKS DB
5	PGSC0003DMP400025512	K.S(+304.20)LVTEELK(+304.20)QYFRPEFLNR.L	N	83.61	2876.59	18	4.3	720.158	4	108.91	6287900	1	iTRAQ 8plex (K N-term)	S1:iTRAQ 8plex (K N-term):1000.00;K8:iTRAQ 8plex (K N-term):1000.00	PEAKS DB
5	PGSC0003DMP400025512	K.V(+304.20)PEPTVDETIQILK(+304.20).G	Y	83	2189.27	14	2.7	730.765	3	103.1	5941800	1	iTRAQ 8plex (K N-term)	V1:iTRAQ 8plex (K N-term):1000.00;K14:iTRAQ 8plex (K N-term):1000.00	PEAKS DB
5	PGSC0003DMP400025512	R.F(+304.20)QPVK(+304.20)VPEPTVDETIQILK(+304.20).G	Y	82.13	3092.81	19	3.5	774.212	4	105.17	291940	1	iTRAQ 8plex (K N-term)	F1:iTRAQ 8plex (K N-term):1000.00;K5:iTRAQ 8plex (K N-term):1000.00;K19:iTRAQ 8plex (K N-term):1000.00	PEAKS DB
5	PGSC0003DMP400025512	R.V(+304.20)LENLGADPSNIR.T	N	80.14	1700.93	13	2.7	851.475	2	85.46	4641100	1	iTRAQ 8plex (K N-term)	V1:iTRAQ 8plex (K N-term):1000.00	PEAKS DB
5	PGSC0003DMP400025512	R.L(+304.20)DEMIVFR.Q	N	80.04	1325.73	8	2.5	663.872	2	104.47	78490000	1	iTRAQ 8plex (K N-term)	L1:iTRAQ 8plex (K N-term):1000.00	PEAKS DB
5	PGSC0003DMP400025512	K.R(+304.20)VLELSLEEAR.Q	N	78.59	1617.93	11	2.7	540.319	3	69.58	4571600	1	iTRAQ 8plex (K N-term)	R1:iTRAQ 8plex (K N-term):1000.00	PEAKS DB
5	PGSC0003DMP400025512	R.L(+304.20)DMSEFMER.H	N	77.42	1460.69	9	5.8	731.356	2	94.42	56703000	2	iTRAQ 8plex (K N-term)	L1:iTRAQ 8plex (K N-term):1000.00	PEAKS DB
5	PGSC0003DMP400025512	K.M(+304.20)PTLEEYGTNLTK(+304.20).L	N	76.94	2104.12	13	3	702.384	3	88.54	32741000	2	iTRAQ 8plex (K N-term)	M1:iTRAQ 8plex (K N-term):1000.00;K13:iTRAQ 8plex (K N-term):1000.00	PEAKS DB
5	PGSC0003DMP400025512	K.V(+304.20)IMLAQEEAR.R	N	75.5	1462.81	10	3.1	732.413	2	85.45	18997000	2	iTRAQ 8plex (K N-term)	V1:iTRAQ 8plex (K N-term):1000.00	PEAKS DB
5	PGSC0003DMP400025512	K.T(+304.20)AIAEGLAQR.I	N	74.74	1332.76	10	-0.9	667.387	2	61.68	54515000	3	iTRAQ 8plex (K N-term)	T1:iTRAQ 8plex (K N-term):1000.00	PEAKS DB
5	PGSC0003DMP400025512	K.A(+304.20)IDLIDEAGSR.V	N	73.66	1462.79	11	1.9	732.403	2	86.3	54044000	2	iTRAQ 8plex (K N-term)	A1:iTRAQ 8plex (K N-term):1000.00	PEAKS DB
5	PGSC0003DMP400025512	R.I(+304.20)ANGDVPETIEGK(+304.20).K	N	73.12	1950.08	13	3.7	651.036	3	69.75	3986600	1	iTRAQ 8plex (K N-term)	I1:iTRAQ 8plex (K N-term):1000.00;K13:iTRAQ 8plex (K N-term):1000.00	PEAKS DB
5	PGSC0003DMP400025512	R.R(+304.20)PYTVVLFDEIEK(+304.20).A	N	70.64	2216.26	13	6.5	739.764	3	92.06	3037900	2	iTRAQ 8plex (K N-term)	R1:iTRAQ 8plex (K N-term):1000.00;K13:iTRAQ 8plex (K N-term):1000.00	PEAKS DB
5	PGSC0003DMP400025512	K.V(+304.20)K(+304.20)EIELQVTER.F	Y	70.28	1951.15	11	2.5	651.391	3	73	18786000	2	iTRAQ 8plex (K N-term)	V1:iTRAQ 8plex (K N-term):1000.00;K2:iTRAQ 8plex (K N-term):1000.00	PEAKS DB
5	PGSC0003DMP400025512	R.V(+304.20)LELSLEEAR.Q	N	69.32	1461.83	10	4.3	731.925	2	94.62	33329000	2	iTRAQ 8plex (K N-term)	V1:iTRAQ 8plex (K N-term):1000.00	PEAKS DB
5	PGSC0003DMP400025512	R.G(+304.20)ELQC(+57.02)IGATTLDEYRK(+304.20).H	N	63.39	2461.3	16	4	821.443	3	78.18	354910	1	iTRAQ 8plex (K N-term); Carbamidomethylation	G1:iTRAQ 8plex (K N-term):1000.00;C5:Carbamidomethylation:1000.00;K16:iTRAQ 8plex (K N-term):1000.00	PEAKS DB
5	PGSC0003DMP400025512	R.I(+304.20)GFDLDFDEK(+304.20)DSSYNR.I	N	63.19	2528.25	16	2.5	843.761	3	91.64	6377500	2	iTRAQ 8plex (K N-term)	I1:iTRAQ 8plex (K N-term):1000.00;K10:iTRAQ 8plex (K N-term):1000.00	PEAKS DB
5	PGSC0003DMP400025512	K.M(+304.20)EETLHTR.I	N	63.16	1319.68	8	2.9	660.847	2	36.38	65719000	2	iTRAQ 8plex (K N-term)	M1:iTRAQ 8plex (K N-term):1000.00	PEAKS DB
5	PGSC0003DMP400025512	K.V(+304.20)IMLAQEEARR.L	N	62.4	1618.91	11	2.4	540.644	3	73.74	12023000	1	iTRAQ 8plex (K N-term)	V1:iTRAQ 8plex (K N-term):1000.00	PEAKS DB
5	PGSC0003DMP400025512	K.A(+304.20)QITALIDK(+304.20).N	Y	62.03	1579.97	9	5.5	790.994	2	83.3	2637500	1	iTRAQ 8plex (K N-term)	A1:iTRAQ 8plex (K N-term):1000.00;K9:iTRAQ 8plex (K N-term):1000.00	PEAKS DB
5	PGSC0003DMP400025512	R.I(+304.20)GFDLDFDEK(+304.20).D	N	60.88	1805.96	10	5.3	903.99	2	103.51	1517000	2	iTRAQ 8plex (K N-term)	I1:iTRAQ 8plex (K N-term):1000.00;K10:iTRAQ 8plex (K N-term):1000.00	PEAKS DB
5	PGSC0003DMP400025512	R.M(+304.20)VGESNEAVGASVGGGTSGQK(+304.20).M	Y	60.73	2529.28	21	0.2	844.102	3	57.67	1162300	1	iTRAQ 8plex (K N-term)	M1:iTRAQ 8plex (K N-term):1000.00;K21:iTRAQ 8plex (K N-term):1000.00	PEAKS DB
5	PGSC0003DMP400025512	K.L(+304.20)AEEGK(+304.20)LDPVVGR.Q	N	57.87	1990.16	13	3	498.548	4	66.66	35905000	2	iTRAQ 8plex (K N-term)	L1:iTRAQ 8plex (K N-term):1000.00;K6:iTRAQ 8plex (K N-term):1000.00	PEAKS DB
5	PGSC0003DMP400025512	K.S(+304.20)LVTEELK(+304.20).Q	N	57.7	1525.91	8	4.5	509.645	3	66.24	35792000	2	iTRAQ 8plex (K N-term)	S1:iTRAQ 8plex (K N-term):1000.00;K8:iTRAQ 8plex (K N-term):1000.00	PEAKS DB
5	PGSC0003DMP400025512	K.V(+304.20)STDESDR.L	N	57.17	1211.59	8	2	606.803	2	26.01	4986000	1	iTRAQ 8plex (K N-term)	V1:iTRAQ 8plex (K N-term):1000.00	PEAKS DB
5	PGSC0003DMP400025512	K.H(+304.20)IEK(+304.20)DPALER.R	N	56.38	1815.04	10	4.3	606.022	3	36.22	35503000	2	iTRAQ 8plex (K N-term)	H1:iTRAQ 8plex (K N-term):1000.00;K4:iTRAQ 8plex (K N-term):1000.00	PEAKS DB
5	PGSC0003DMP400025512	K.E(+304.20)IADIMLK(+304.20).E	N	53.97	1539.9	8	7.4	770.966	2	90.3	47291000	2	iTRAQ 8plex (K N-term)	E1:iTRAQ 8plex (K N-term):1000.00;K8:iTRAQ 8plex (K N-term):1000.00	PEAKS DB
5	PGSC0003DMP400025512	K.L(+304.20)IGSPPGYVGYTEGGQLTEAVRR.R	N	53.21	2723.45	23	7.1	908.83	3	89.18	263710	1	iTRAQ 8plex (K N-term)	L1:iTRAQ 8plex (K N-term):1000.00	PEAKS DB
5	PGSC0003DMP400025512	R.L(+304.20)LEDSMAEK(+304.20).M	N	52.57	1642.9	9	4	822.458	2	73.98	6599800	1	iTRAQ 8plex (K N-term)	L1:iTRAQ 8plex (K N-term):1000.00;K9:iTRAQ 8plex (K N-term):1000.00	PEAKS DB
5	PGSC0003DMP400025512	K.E(+304.20)IELQVTER.F	N	52.17	1419.78	9	-0.8	710.898	2	64.24	7815000	1	iTRAQ 8plex (K N-term)	E1:iTRAQ 8plex (K N-term):1000.00	PEAKS DB
5	PGSC0003DMP400025512	R.V(+304.20)GLK(+304.20)NPNRPIASFIFSGPTGVGK(+304.20).S	N	51.17	3267.91	23	4.4	817.987	4	88.54	1370400	2	iTRAQ 8plex (K N-term)	V1:iTRAQ 8plex (K N-term):1000.00;K4:iTRAQ 8plex (K N-term):1000.00;K23:iTRAQ 8plex (K N-term):1000.00	PEAKS DB
5	PGSC0003DMP400025512	R.E(+304.20)GEGVAAR.V	N	51.09	1091.58	8	1.8	546.799	2	25.48	4442700	1	iTRAQ 8plex (K N-term)	E1:iTRAQ 8plex (K N-term):1000.00	PEAKS DB
5	PGSC0003DMP400025512	R.I(+304.20)ANGDVPETIEGK(+304.20)K(+304.20).V	N	50.57	2382.37	14	0.9	795.132	3	62.19	964760	1	iTRAQ 8plex (K N-term)	I1:iTRAQ 8plex (K N-term):1000.00;K13:iTRAQ 8plex (K N-term):1000.00;K14:iTRAQ 8plex (K N-term):1000.00	PEAKS DB
5	PGSC0003DMP400025512	R.H(+304.20)AQLPEEAK(+304.20).E	Y	49.9	1629.92	9	7.6	544.318	3	35.79	0	0	iTRAQ 8plex (K N-term)	H1:iTRAQ 8plex (K N-term):1000.00;K9:iTRAQ 8plex (K N-term):1000.00	PEAKS DB
5	PGSC0003DMP400025512	R.V(+304.20)TQILGR.R	N	48.11	1089.68	7	0.9	545.846	2	65.7	69036000	1	iTRAQ 8plex (K N-term)	V1:iTRAQ 8plex (K N-term):1000.00	PEAKS DB
5	PGSC0003DMP400025512	K.M(+304.20)LAGEIK(+304.20).E	N	45.8	1368.82	7	0.9	457.279	3	65.67	24200000	3	iTRAQ 8plex (K N-term)	M1:iTRAQ 8plex (K N-term):1000.00;K7:iTRAQ 8plex (K N-term):1000.00	PEAKS DB
5	PGSC0003DMP400025512	K.S(+304.20)MGINLK(+304.20).D	N	45.42	1369.81	7	2.2	457.612	3	60.66	17650000	2	iTRAQ 8plex (K N-term)	S1:iTRAQ 8plex (K N-term):1000.00;K7:iTRAQ 8plex (K N-term):1000.00	PEAKS DB
5	PGSC0003DMP400025512	K.Y(+304.20)RGEFEER.L	N	42.42	1388.69	8	3.2	463.907	3	35.61	24031000	1	iTRAQ 8plex (K N-term)	Y1:iTRAQ 8plex (K N-term):1000.00	PEAKS DB
5	PGSC0003DMP400025512	R.E(+304.20)RYEIHHK(+304.20).L	N	40.42	1718.96	8	2.6	430.748	4	26.84	3117400	2	iTRAQ 8plex (K N-term)	E1:iTRAQ 8plex (K N-term):1000.00;K8:iTRAQ 8plex (K N-term):1000.00	PEAKS DB
5	PGSC0003DMP400025512	R.L(+304.20)DMSEFM(+15.99)ER.H	N	39.91	1476.68	9	4.7	739.353	2	77.92	264390	1	iTRAQ 8plex (K N-term); Oxidation (M)	L1:iTRAQ 8plex (K N-term):1000.00;M7:Oxidation (M):26.57	PEAKS DB
5	PGSC0003DMP400025512	K.H(+304.20)IEK(+304.20)DPALERR.F	N	38.84	1971.14	11	2.8	493.793	4	32.79	2610700	1	iTRAQ 8plex (K N-term)	H1:iTRAQ 8plex (K N-term):1000.00;K4:iTRAQ 8plex (K N-term):1000.00	PEAKS DB
5	PGSC0003DMP400025512	R.I(+304.20)IGQDEAVK(+304.20).A	Y	36.56	1579.93	9	0.5	790.972	2	57.91	6111600	1	iTRAQ 8plex (K N-term)	I1:iTRAQ 8plex (K N-term):1000.00;K9:iTRAQ 8plex (K N-term):1000.00	PEAKS DB
5	PGSC0003DMP400025512	K.E(+304.20)K(+304.20)NEAVR.G	Y	34.57	1452.84	7	3.3	727.43	2	25.07	1469100	1	iTRAQ 8plex (K N-term)	E1:iTRAQ 8plex (K N-term):1000.00;K2:iTRAQ 8plex (K N-term):1000.00	PEAKS DB
5	PGSC0003DMP400025512	K.V(+304.20)STDESDRLLK(+304.20).M	N	34.14	1870.05	11	-0.9	468.52	4	52.7	3077600	1	iTRAQ 8plex (K N-term)	V1:iTRAQ 8plex (K N-term):1000.00;K11:iTRAQ 8plex (K N-term):1000.00	PEAKS DB
5	PGSC0003DMP400025512	R.D(+304.20)REMDLK(+304.20).A	N	30.39	1513.83	7	5.5	505.619	3	38.04	2674500	1	iTRAQ 8plex (K N-term)	D1:iTRAQ 8plex (K N-term):1000.00;K7:iTRAQ 8plex (K N-term):1000.00	PEAKS DB
5	PGSC0003DMP400025512	K.A(+304.20)LATYYFGSEEAM(+15.99)IR.L	Y	30.1	2041.01	15	3.9	681.346	3	98.56	227650	1	iTRAQ 8plex (K N-term); Oxidation (M)	A1:iTRAQ 8plex (K N-term):1000.00;M13:Oxidation (M):1000.00	PEAKS DB
18	PGSC0003DMP400001921	K.D(+304.20)GSITSIQAVYVPADDLTDPAPATTFAHLDATTVLSR.G	N	146.39	4133.11	37	2.4	1034.29	4	113.69	897380	1	iTRAQ 8plex (K N-term)	D1:iTRAQ 8plex (K N-term):1000.00	PEAKS DB
18	PGSC0003DMP400001921	R.Y(+304.20)K(+304.20)ELQDIIAILGLDELSEEDRLLVAR.A	N	124.9	3622.03	26	1.6	906.517	4	121.68	0	0	iTRAQ 8plex (K N-term)	Y1:iTRAQ 8plex (K N-term):1000.00;K2:iTRAQ 8plex (K N-term):1000.00	PEAKS DB
18	PGSC0003DMP400001921	R.Y(+304.20)K(+304.20)ELQDIIAILGLDELSEEDR.L	N	117.89	3069.66	21	2.7	1024.23	3	121.67	5759700	1	iTRAQ 8plex (K N-term)	Y1:iTRAQ 8plex (K N-term):1000.00;K2:iTRAQ 8plex (K N-term):1000.00	PEAKS DB
18	PGSC0003DMP400001921	R.L(+304.20)NDQWLTMALMGGFAR.I	N	116.66	2127.09	16	2.3	1064.55	2	119.96	29784000	2	iTRAQ 8plex (K N-term)	L1:iTRAQ 8plex (K N-term):1000.00	PEAKS DB
18	PGSC0003DMP400001921	K.E(+304.20)LQDIIAILGLDELSEEDRLLVAR.A	N	112.22	3026.68	24	2.1	1009.9	3	123.79	2709300	1	iTRAQ 8plex (K N-term)	E1:iTRAQ 8plex (K N-term):1000.00	PEAKS DB
18	PGSC0003DMP400001921	R.D(+304.20)VNEQDVLLFIDNIFR.F	N	111.93	2253.19	16	3.3	1127.61	2	125.64	6232300	3	iTRAQ 8plex (K N-term)	D1:iTRAQ 8plex (K N-term):1000.00	PEAKS DB
18	PGSC0003DMP400001921	R.M(+304.20)PSAVGYQPTLSTEMGSLQER.I	N	109.9	2585.27	21	4.9	862.769	3	96.07	10037000	2	iTRAQ 8plex (K N-term)	M1:iTRAQ 8plex (K N-term):1000.00	PEAKS DB
18	PGSC0003DMP400001921	R.V(+304.20)GLTALTMAEYFR.D	N	104.03	1774.95	13	4.2	888.488	2	114.91	238090000	2	iTRAQ 8plex (K N-term)	V1:iTRAQ 8plex (K N-term):1000.00	PEAKS DB
18	PGSC0003DMP400001921	R.F(+304.20)VQAGSEVSALLGR.M	N	100.67	1736.97	14	3.3	869.494	2	110.77	171390000	2	iTRAQ 8plex (K N-term)	F1:iTRAQ 8plex (K N-term):1000.00	PEAKS DB
18	PGSC0003DMP400001921	K.E(+304.20)LQDIIAILGLDELSEEDR.L	N	100.35	2474.3	19	1.7	825.775	3	125.42	576300	1	iTRAQ 8plex (K N-term)	E1:iTRAQ 8plex (K N-term):1000.00	PEAKS DB
18	PGSC0003DMP400001921	K.G(+304.20)IYPAVDPLDSTSTMLQPR.I	N	95.54	2364.22	19	1.6	1183.12	2	108.26	19326000	2	iTRAQ 8plex (K N-term)	G1:iTRAQ 8plex (K N-term):1000.00	PEAKS DB
18	PGSC0003DMP400001921	K.A(+304.20)HGGVSVFGGVGER.T	N	91.53	1631.86	14	-0.1	544.962	3	48.56	409680000	4	iTRAQ 8plex (K N-term)	A1:iTRAQ 8plex (K N-term):1000.00	PEAKS DB
18	PGSC0003DMP400001921	R.I(+304.20)VGEEHYETAQR.V	N	91.05	1734.88	12	1.8	579.301	3	41.12	302360000	1	iTRAQ 8plex (K N-term)	I1:iTRAQ 8plex (K N-term):1000.00	PEAKS DB
18	PGSC0003DMP400001921	R.L(+304.20)NDQWLTM(+15.99)ALMGGFAR.I	N	89.49	2143.08	16	2.4	1072.55	2	117.79	708510	2	iTRAQ 8plex (K N-term); Oxidation (M)	L1:iTRAQ 8plex (K N-term):1000.00;M8:Oxidation (M):29.32	PEAKS DB
18	PGSC0003DMP400001921	K.V(+304.20)ALVYGQMNEPPGAR.M	N	89.27	1905	15	6.3	636.012	3	87.1	209400000	2	iTRAQ 8plex (K N-term)	V1:iTRAQ 8plex (K N-term):1000.00	PEAKS DB
18	PGSC0003DMP400001921	R.I(+304.20)GNNEITVLVNDAEK(+304.20).G	N	89.25	2236.24	15	4.5	746.424	3	99.22	44871000	3	iTRAQ 8plex (K N-term)	I1:iTRAQ 8plex (K N-term):1000.00;K15:iTRAQ 8plex (K N-term):1000.00	PEAKS DB
18	PGSC0003DMP400001921	K.E(+304.20)SGVINK(+304.20)ENIAESK(+304.20).V	N	82.57	2429.37	14	0.2	608.351	4	54.45	0	0	iTRAQ 8plex (K N-term)	E1:iTRAQ 8plex (K N-term):1000.00;K7:iTRAQ 8plex (K N-term):1000.00;K14:iTRAQ 8plex (K N-term):1000.00	PEAKS DB
18	PGSC0003DMP400001921	K.G(+304.20)SDINPQEAQQTLEIAEANVK(+304.20).K	N	79.49	2862.51	21	1.9	716.636	4	101.28	7423600	2	iTRAQ 8plex (K N-term)	G1:iTRAQ 8plex (K N-term):1000.00;K21:iTRAQ 8plex (K N-term):1000.00	PEAKS DB
18	PGSC0003DMP400001921	R.T(+304.20)REGNDLYMEMK(+304.20).E	N	71.51	2094.06	12	-0.8	699.027	3	58.1	118610000	2	iTRAQ 8plex (K N-term)	T1:iTRAQ 8plex (K N-term):1000.00;K12:iTRAQ 8plex (K N-term):1000.00	PEAKS DB
18	PGSC0003DMP400001921	R.V(+304.20)GLTALTM(+15.99)AEYFR.D	N	69.34	1790.95	13	2.4	597.992	3	105.51	5663300	2	iTRAQ 8plex (K N-term); Oxidation (M)	V1:iTRAQ 8plex (K N-term):1000.00;M8:Oxidation (M):1000.00	PEAKS DB
18	PGSC0003DMP400001921	R.I(+304.20)RLNDQWLTMALMGGFAR.I	N	49.08	2396.27	18	3	799.767	3	115.75	149720	1	iTRAQ 8plex (K N-term)	I1:iTRAQ 8plex (K N-term):1000.00	PEAKS DB
18	PGSC0003DMP400001921	K.E(+304.20)NIAESK(+304.20).V	N	48.4	1397.79	7	2.9	699.903	2	38.25	34039000	2	iTRAQ 8plex (K N-term)	E1:iTRAQ 8plex (K N-term):1000.00;K7:iTRAQ 8plex (K N-term):1000.00	PEAKS DB
18	PGSC0003DMP400001921	R.E(+304.20)GNDLYM(+15.99)EMK(+304.20).E	N	43.87	1852.91	10	1.4	618.643	3	61.78	1973700	1	iTRAQ 8plex (K N-term); Oxidation (M)	E1:iTRAQ 8plex (K N-term):1000.00;M7:Oxidation (M):18.53;K10:iTRAQ 8plex (K N-term):1000.00	PEAKS DB
18	PGSC0003DMP400001921	R.T(+304.20)REGNDLYM(+15.99)EMK(+304.20).E	N	43.11	2110.05	12	0.2	704.359	3	52.92	2445300	1	iTRAQ 8plex (K N-term); Oxidation (M)	T1:iTRAQ 8plex (K N-term):1000.00;M9:Oxidation (M):54.01;K12:iTRAQ 8plex (K N-term):1000.00	PEAKS DB
18	PGSC0003DMP400001921	K.E(+304.20)SGVINK(+304.20).E	N	42.17	1353.8	7	2.7	452.274	3	39.5	52748000	2	iTRAQ 8plex (K N-term)	E1:iTRAQ 8plex (K N-term):1000.00;K7:iTRAQ 8plex (K N-term):1000.00	PEAKS DB
18	PGSC0003DMP400001921	R.V(+304.20)K(+304.20)QTLQR.Y	N	38.45	1479.92	7	4.2	494.317	3	35.1	98508000	1	iTRAQ 8plex (K N-term)	V1:iTRAQ 8plex (K N-term):1000.00;K2:iTRAQ 8plex (K N-term):1000.00	PEAKS DB
6	PGSC0003DMP400025093	K.A(+304.20)HPDVFNMMLQILEDGR.L	N	122.63	2289.15	17	4.3	764.061	3	119.21	19346000	2	iTRAQ 8plex (K N-term)	A1:iTRAQ 8plex (K N-term):1000.00	PEAKS DB
6	PGSC0003DMP400025093	R.Q(+304.20)LGHNYIGSEHLLLGLLR.E	N	109.81	2336.32	18	3.5	779.784	3	98.08	49680000	2	iTRAQ 8plex (K N-term)	Q1:iTRAQ 8plex (K N-term):1000.00	PEAKS DB
6	PGSC0003DMP400025093	K.A(+304.20)HPDVFNMMLQILEDGRLTDSK(+304.20).G	N	108.65	3137.64	22	2.1	785.418	4	116.6	8027700	3	iTRAQ 8plex (K N-term)	A1:iTRAQ 8plex (K N-term):1000.00;K22:iTRAQ 8plex (K N-term):1000.00	PEAKS DB
6	PGSC0003DMP400025093	R.L(+304.20)GHNFVGTEQILLGLIGEGTGIAAK(+304.20).V	N	105.98	3115.77	25	2.8	779.953	4	117.57	3583400	1	iTRAQ 8plex (K N-term)	L1:iTRAQ 8plex (K N-term):1000.00;K25:iTRAQ 8plex (K N-term):1000.00	PEAKS DB
6	PGSC0003DMP400025093	K.L(+304.20)IGSPPGYVGYTEGGQLTEAVR.R	N	105.14	2567.35	22	3.3	856.793	3	100.52	2496500	1	iTRAQ 8plex (K N-term)	L1:iTRAQ 8plex (K N-term):1000.00	PEAKS DB
6	PGSC0003DMP400025093	K.V(+304.20)ITLDMGLLVAGTK(+304.20).Y	N	104.77	2038.22	14	5.4	1020.12	2	114.22	8399500	2	iTRAQ 8plex (K N-term)	V1:iTRAQ 8plex (K N-term):1000.00;K14:iTRAQ 8plex (K N-term):1000.00	PEAKS DB
6	PGSC0003DMP400025093	R.F(+304.20)LPDK(+304.20)AIDLIDEAGSR.V	N	96.23	2367.32	16	3.1	790.115	3	109.97	5299100	1	iTRAQ 8plex (K N-term)	F1:iTRAQ 8plex (K N-term):1000.00;K5:iTRAQ 8plex (K N-term):1000.00	PEAKS DB
6	PGSC0003DMP400025093	K.K(+304.20)(+304.20)VITLDMGLLVAGTK(+304.20).Y	N	89.06	2470.52	15	4.5	618.639	4	103.27	8998300	2	iTRAQ 8plex (K N-term)	K1:iTRAQ 8plex (K N-term):1000.00;K1:iTRAQ 8plex (K N-term):1000.00;K15:iTRAQ 8plex (K N-term):1000.00	PEAKS DB
6	PGSC0003DMP400025093	K.N(+304.20)TLLIMTSNVGSSVIEK(+304.20).G	N	85.96	2413.36	17	2.2	805.462	3	106.98	15541000	2	iTRAQ 8plex (K N-term)	N1:iTRAQ 8plex (K N-term):1000.00;K17:iTRAQ 8plex (K N-term):1000.00	PEAKS DB
6	PGSC0003DMP400025093	K.S(+304.20)LVTEELK(+304.20)QYFRPEFLNR.L	N	83.61	2876.59	18	4.3	720.158	4	108.91	6287900	1	iTRAQ 8plex (K N-term)	S1:iTRAQ 8plex (K N-term):1000.00;K8:iTRAQ 8plex (K N-term):1000.00	PEAKS DB
6	PGSC0003DMP400025093	R.V(+304.20)LENLGADPSNIR.T	N	80.14	1700.93	13	2.7	851.475	2	85.46	4641100	1	iTRAQ 8plex (K N-term)	V1:iTRAQ 8plex (K N-term):1000.00	PEAKS DB
6	PGSC0003DMP400025093	R.L(+304.20)DEMIVFR.Q	N	80.04	1325.73	8	2.5	663.872	2	104.47	78490000	1	iTRAQ 8plex (K N-term)	L1:iTRAQ 8plex (K N-term):1000.00	PEAKS DB
6	PGSC0003DMP400025093	K.R(+304.20)VLELSLEEAR.Q	N	78.59	1617.93	11	2.7	540.319	3	69.58	4571600	1	iTRAQ 8plex (K N-term)	R1:iTRAQ 8plex (K N-term):1000.00	PEAKS DB
6	PGSC0003DMP400025093	R.L(+304.20)DMSEFMER.H	N	77.42	1460.69	9	5.8	731.356	2	94.42	56703000	2	iTRAQ 8plex (K N-term)	L1:iTRAQ 8plex (K N-term):1000.00	PEAKS DB
6	PGSC0003DMP400025093	K.M(+304.20)PTLEEYGTNLTK(+304.20).L	N	76.94	2104.12	13	3	702.384	3	88.54	32741000	2	iTRAQ 8plex (K N-term)	M1:iTRAQ 8plex (K N-term):1000.00;K13:iTRAQ 8plex (K N-term):1000.00	PEAKS DB
6	PGSC0003DMP400025093	K.V(+304.20)IMLAQEEAR.R	N	75.5	1462.81	10	3.1	732.413	2	85.45	18997000	2	iTRAQ 8plex (K N-term)	V1:iTRAQ 8plex (K N-term):1000.00	PEAKS DB
6	PGSC0003DMP400025093	K.T(+304.20)AIAEGLAQR.I	N	74.74	1332.76	10	-0.9	667.387	2	61.68	54515000	3	iTRAQ 8plex (K N-term)	T1:iTRAQ 8plex (K N-term):1000.00	PEAKS DB
6	PGSC0003DMP400025093	K.A(+304.20)IDLIDEAGSR.V	N	73.66	1462.79	11	1.9	732.403	2	86.3	54044000	2	iTRAQ 8plex (K N-term)	A1:iTRAQ 8plex (K N-term):1000.00	PEAKS DB
6	PGSC0003DMP400025093	R.I(+304.20)ANGDVPETIEGK(+304.20).K	N	73.12	1950.08	13	3.7	651.036	3	69.75	3986600	1	iTRAQ 8plex (K N-term)	I1:iTRAQ 8plex (K N-term):1000.00;K13:iTRAQ 8plex (K N-term):1000.00	PEAKS DB
6	PGSC0003DMP400025093	K.S(+304.20)LATYYFGSEEAMIR.L	Y	71.6	2041.01	15	2.5	1021.51	2	105.55	2301900	2	iTRAQ 8plex (K N-term)	S1:iTRAQ 8plex (K N-term):1000.00	PEAKS DB
6	PGSC0003DMP400025093	R.R(+304.20)PYTVVLFDEIEK(+304.20).A	N	70.64	2216.26	13	6.5	739.764	3	92.06	3037900	2	iTRAQ 8plex (K N-term)	R1:iTRAQ 8plex (K N-term):1000.00;K13:iTRAQ 8plex (K N-term):1000.00	PEAKS DB
6	PGSC0003DMP400025093	R.V(+304.20)LELSLEEAR.Q	N	69.32	1461.83	10	4.3	731.925	2	94.62	33329000	2	iTRAQ 8plex (K N-term)	V1:iTRAQ 8plex (K N-term):1000.00	PEAKS DB
6	PGSC0003DMP400025093	R.G(+304.20)ELQC(+57.02)IGATTLDEYRK(+304.20).H	N	63.39	2461.3	16	4	821.443	3	78.18	354910	1	iTRAQ 8plex (K N-term); Carbamidomethylation	G1:iTRAQ 8plex (K N-term):1000.00;C5:Carbamidomethylation:1000.00;K16:iTRAQ 8plex (K N-term):1000.00	PEAKS DB
6	PGSC0003DMP400025093	R.I(+304.20)GFDLDFDEK(+304.20)DSSYNR.I	N	63.19	2528.25	16	2.5	843.761	3	91.64	6377500	2	iTRAQ 8plex (K N-term)	I1:iTRAQ 8plex (K N-term):1000.00;K10:iTRAQ 8plex (K N-term):1000.00	PEAKS DB
6	PGSC0003DMP400025093	K.M(+304.20)EETLHTR.V	N	63.16	1319.68	8	2.9	660.847	2	36.38	65719000	2	iTRAQ 8plex (K N-term)	M1:iTRAQ 8plex (K N-term):1000.00	PEAKS DB
6	PGSC0003DMP400025093	K.V(+304.20)IMLAQEEARR.L	N	62.4	1618.91	11	2.4	540.644	3	73.74	12023000	1	iTRAQ 8plex (K N-term)	V1:iTRAQ 8plex (K N-term):1000.00	PEAKS DB
6	PGSC0003DMP400025093	R.I(+304.20)GFDLDFDEK(+304.20).D	N	60.88	1805.96	10	5.3	903.99	2	103.51	1517000	2	iTRAQ 8plex (K N-term)	I1:iTRAQ 8plex (K N-term):1000.00;K10:iTRAQ 8plex (K N-term):1000.00	PEAKS DB
6	PGSC0003DMP400025093	K.A(+304.20)QISALIDK(+304.20).N	Y	60.85	1565.95	9	5.4	783.986	2	79.22	1192000	2	iTRAQ 8plex (K N-term)	A1:iTRAQ 8plex (K N-term):1000.00;K9:iTRAQ 8plex (K N-term):1000.00	PEAKS DB
6	PGSC0003DMP400025093	K.L(+304.20)AEEGK(+304.20)LDPVVGR.Q	N	57.87	1990.16	13	3	498.548	4	66.66	35905000	2	iTRAQ 8plex (K N-term)	L1:iTRAQ 8plex (K N-term):1000.00;K6:iTRAQ 8plex (K N-term):1000.00	PEAKS DB
6	PGSC0003DMP400025093	K.S(+304.20)LVTEELK(+304.20).Q	N	57.7	1525.91	8	4.5	509.645	3	66.24	35792000	2	iTRAQ 8plex (K N-term)	S1:iTRAQ 8plex (K N-term):1000.00;K8:iTRAQ 8plex (K N-term):1000.00	PEAKS DB
6	PGSC0003DMP400025093	K.V(+304.20)STDESDR.L	N	57.17	1211.59	8	2	606.803	2	26.01	4986000	1	iTRAQ 8plex (K N-term)	V1:iTRAQ 8plex (K N-term):1000.00	PEAKS DB
6	PGSC0003DMP400025093	K.H(+304.20)IEK(+304.20)DPALER.R	N	56.38	1815.04	10	4.3	606.022	3	36.22	35503000	2	iTRAQ 8plex (K N-term)	H1:iTRAQ 8plex (K N-term):1000.00;K4:iTRAQ 8plex (K N-term):1000.00	PEAKS DB
6	PGSC0003DMP400025093	R.Y(+304.20)TDEAIDAAAK(+304.20).L	Y	56.24	1774.95	11	1	592.656	3	61.31	1791700	1	iTRAQ 8plex (K N-term)	Y1:iTRAQ 8plex (K N-term):1000.00;K11:iTRAQ 8plex (K N-term):1000.00	PEAKS DB
6	PGSC0003DMP400025093	K.E(+304.20)IADIMLK(+304.20).E	N	53.97	1539.9	8	7.4	770.966	2	90.3	47291000	2	iTRAQ 8plex (K N-term)	E1:iTRAQ 8plex (K N-term):1000.00;K8:iTRAQ 8plex (K N-term):1000.00	PEAKS DB
6	PGSC0003DMP400025093	K.L(+304.20)IGSPPGYVGYTEGGQLTEAVRR.R	N	53.21	2723.45	23	7.1	908.83	3	89.18	263710	1	iTRAQ 8plex (K N-term)	L1:iTRAQ 8plex (K N-term):1000.00	PEAKS DB
6	PGSC0003DMP400025093	R.L(+304.20)LEDSMAEK(+304.20).M	N	52.57	1642.9	9	4	822.458	2	73.98	6599800	1	iTRAQ 8plex (K N-term)	L1:iTRAQ 8plex (K N-term):1000.00;K9:iTRAQ 8plex (K N-term):1000.00	PEAKS DB
6	PGSC0003DMP400025093	K.E(+304.20)IELQVTER.F	N	52.17	1419.78	9	-0.8	710.898	2	64.24	7815000	1	iTRAQ 8plex (K N-term)	E1:iTRAQ 8plex (K N-term):1000.00	PEAKS DB
6	PGSC0003DMP400025093	K.L(+304.20)SHQYISDR.F	Y	51.18	1421.75	9	3.4	474.926	3	38.17	1464600	1	iTRAQ 8plex (K N-term)	L1:iTRAQ 8plex (K N-term):1000.00	PEAKS DB
6	PGSC0003DMP400025093	R.V(+304.20)GLK(+304.20)NPNRPIASFIFSGPTGVGK(+304.20).S	N	51.17	3267.91	23	4.4	817.987	4	88.54	1370400	2	iTRAQ 8plex (K N-term)	V1:iTRAQ 8plex (K N-term):1000.00;K4:iTRAQ 8plex (K N-term):1000.00;K23:iTRAQ 8plex (K N-term):1000.00	PEAKS DB
6	PGSC0003DMP400025093	R.E(+304.20)GEGVAAR.V	N	51.09	1091.58	8	1.8	546.799	2	25.48	4442700	1	iTRAQ 8plex (K N-term)	E1:iTRAQ 8plex (K N-term):1000.00	PEAKS DB
6	PGSC0003DMP400025093	R.I(+304.20)ANGDVPETIEGK(+304.20)K(+304.20).V	N	50.57	2382.37	14	0.9	795.132	3	62.19	964760	1	iTRAQ 8plex (K N-term)	I1:iTRAQ 8plex (K N-term):1000.00;K13:iTRAQ 8plex (K N-term):1000.00;K14:iTRAQ 8plex (K N-term):1000.00	PEAKS DB
6	PGSC0003DMP400025093	R.V(+304.20)TQILGR.R	N	48.11	1089.68	7	0.9	545.846	2	65.7	69036000	1	iTRAQ 8plex (K N-term)	V1:iTRAQ 8plex (K N-term):1000.00	PEAKS DB
6	PGSC0003DMP400025093	K.M(+304.20)LAGEIK(+304.20).E	N	45.8	1368.82	7	0.9	457.279	3	65.67	24200000	3	iTRAQ 8plex (K N-term)	M1:iTRAQ 8plex (K N-term):1000.00;K7:iTRAQ 8plex (K N-term):1000.00	PEAKS DB
6	PGSC0003DMP400025093	K.S(+304.20)MGINLK(+304.20).D	N	45.42	1369.81	7	2.2	457.612	3	60.66	17650000	2	iTRAQ 8plex (K N-term)	S1:iTRAQ 8plex (K N-term):1000.00;K7:iTRAQ 8plex (K N-term):1000.00	PEAKS DB
6	PGSC0003DMP400025093	R.V(+304.20)IGQDEAVK(+304.20).A	Y	43.12	1565.91	9	5.1	783.968	2	51.35	1913300	1	iTRAQ 8plex (K N-term)	V1:iTRAQ 8plex (K N-term):1000.00;K9:iTRAQ 8plex (K N-term):1000.00	PEAKS DB
6	PGSC0003DMP400025093	K.Y(+304.20)RGEFEER.L	N	42.42	1388.69	8	3.2	463.907	3	35.61	24031000	1	iTRAQ 8plex (K N-term)	Y1:iTRAQ 8plex (K N-term):1000.00	PEAKS DB
6	PGSC0003DMP400025093	R.E(+304.20)RYEIHHK(+304.20).L	N	40.42	1718.96	8	2.6	430.748	4	26.84	3117400	2	iTRAQ 8plex (K N-term)	E1:iTRAQ 8plex (K N-term):1000.00;K8:iTRAQ 8plex (K N-term):1000.00	PEAKS DB
6	PGSC0003DMP400025093	R.L(+304.20)DMSEFM(+15.99)ER.H	N	39.91	1476.68	9	4.7	739.353	2	77.92	264390	1	iTRAQ 8plex (K N-term); Oxidation (M)	L1:iTRAQ 8plex (K N-term):1000.00;M7:Oxidation (M):26.57	PEAKS DB
6	PGSC0003DMP400025093	K.H(+304.20)IEK(+304.20)DPALERR.F	N	38.84	1971.14	11	2.8	493.793	4	32.79	2610700	1	iTRAQ 8plex (K N-term)	H1:iTRAQ 8plex (K N-term):1000.00;K4:iTRAQ 8plex (K N-term):1000.00	PEAKS DB
6	PGSC0003DMP400025093	K.V(+304.20)STDESDRLLK(+304.20).M	N	34.14	1870.05	11	-0.9	468.52	4	52.7	3077600	1	iTRAQ 8plex (K N-term)	V1:iTRAQ 8plex (K N-term):1000.00;K11:iTRAQ 8plex (K N-term):1000.00	PEAKS DB
6	PGSC0003DMP400025093	R.D(+304.20)REMDLK(+304.20).A	N	30.39	1513.83	7	5.5	505.619	3	38.04	2674500	1	iTRAQ 8plex (K N-term)	D1:iTRAQ 8plex (K N-term):1000.00;K7:iTRAQ 8plex (K N-term):1000.00	PEAKS DB
9	PGSC0003DMP400002124	R.K(+304.20)(+304.20)ALLQDIAIVTGAEYQATDLGLLVENTPVEALGIAR.K	Y	129.8	4373.46	36	0.5	1094.37	4	124.95	818430	2	iTRAQ 8plex (K N-term)	K1:iTRAQ 8plex (K N-term):1000.00;K1:iTRAQ 8plex (K N-term):1000.00	PEAKS DB
9	PGSC0003DMP400002124	K.A(+304.20)IASISAGNDESIGTMIADAIDK(+304.20).V	Y	107.98	2870.5	23	3.8	957.846	3	115.72	1192900	1	iTRAQ 8plex (K N-term)	A1:iTRAQ 8plex (K N-term):1000.00;K23:iTRAQ 8plex (K N-term):1000.00	PEAKS DB
9	PGSC0003DMP400002124	K.L(+304.20)GLLSVTSGANPVSLK(+304.20)R.G	Y	107.47	2319.4	17	7.7	774.146	3	97.36	140960000	2	iTRAQ 8plex (K N-term)	L1:iTRAQ 8plex (K N-term):1000.00;K16:iTRAQ 8plex (K N-term):1000.00	PEAKS DB
9	PGSC0003DMP400002124	R.A(+304.20)IELPDAMENAGAALIR.E	Y	106.21	2058.1	17	1.1	687.043	3	111.19	21988000	2	iTRAQ 8plex (K N-term)	A1:iTRAQ 8plex (K N-term):1000.00	PEAKS DB
9	PGSC0003DMP400002124	K.A(+304.20)LVAPASLIAQNAGVEGEVVVEK(+304.20).V	N	106.07	2871.64	23	1.5	958.223	3	110.07	17732000	4	iTRAQ 8plex (K N-term)	A1:iTRAQ 8plex (K N-term):1000.00;K23:iTRAQ 8plex (K N-term):1000.00	PEAKS DB
9	PGSC0003DMP400002124	R.S(+304.20)ALQAGIDK(+304.20)LADAVGLTLGPR.G	Y	103.62	2673.55	21	3.9	669.398	4	117.75	38669000	2	iTRAQ 8plex (K N-term)	S1:iTRAQ 8plex (K N-term):1000.00;K9:iTRAQ 8plex (K N-term):1000.00	PEAKS DB
9	PGSC0003DMP400002124	K.D(+304.20)STTIIADAASK(+304.20)DEIQSR.I	Y	97.15	2528.34	18	1	633.094	4	70.46	55025000	2	iTRAQ 8plex (K N-term)	D1:iTRAQ 8plex (K N-term):1000.00;K12:iTRAQ 8plex (K N-term):1000.00	PEAKS DB
9	PGSC0003DMP400002124	K.L(+304.20)GLLSVTSGANPVSLK(+304.20).R	Y	95.95	2163.3	16	0.8	1082.66	2	109.77	507320	1	iTRAQ 8plex (K N-term)	L1:iTRAQ 8plex (K N-term):1000.00;K16:iTRAQ 8plex (K N-term):1000.00	PEAKS DB
9	PGSC0003DMP400002124	R.A(+304.20)PLLIIAEDITGEALATLVVNK(+304.20).L	Y	93.38	2871.7	22	3.8	958.245	3	125.97	3924300	2	iTRAQ 8plex (K N-term)	A1:iTRAQ 8plex (K N-term):1000.00;K22:iTRAQ 8plex (K N-term):1000.00	PEAKS DB
9	PGSC0003DMP400002124	K.E(+304.20)LFETDSVYDSEK(+304.20)LAER.I	Y	89.44	2638.35	17	2.7	660.596	4	84.05	7965700	2	iTRAQ 8plex (K N-term)	E1:iTRAQ 8plex (K N-term):1000.00;K13:iTRAQ 8plex (K N-term):1000.00	PEAKS DB
9	PGSC0003DMP400002124	K.T(+304.20)NDSAGDGTTTASVLAR.E	Y	88.74	1939.97	17	-2.2	647.663	3	48.7	4377800	1	iTRAQ 8plex (K N-term)	T1:iTRAQ 8plex (K N-term):1000.00	PEAKS DB
9	PGSC0003DMP400002124	K.E(+304.20)LFETDSVYDSEK(+304.20).L	Y	84.41	2169.08	13	3.5	724.038	3	80.96	58564000	1	iTRAQ 8plex (K N-term)	E1:iTRAQ 8plex (K N-term):1000.00;K13:iTRAQ 8plex (K N-term):1000.00	PEAKS DB
9	PGSC0003DMP400002124	K.L(+304.20)IAEFENAR.V	Y	81.27	1365.75	9	4.7	683.886	2	95.04	100150000	1	iTRAQ 8plex (K N-term)	L1:iTRAQ 8plex (K N-term):1000.00	PEAKS DB
9	PGSC0003DMP400002124	R.G(+304.20)YISPQFVTNSEK(+304.20).L	Y	80.67	2077.12	13	2.7	693.382	3	73.4	52448000	2	iTRAQ 8plex (K N-term)	G1:iTRAQ 8plex (K N-term):1000.00;K13:iTRAQ 8plex (K N-term):1000.00	PEAKS DB
9	PGSC0003DMP400002124	K.V(+304.20)GAATEAELEDR.K	N	80.4	1563.8	12	-0.4	782.907	2	60.24	29856000	1	iTRAQ 8plex (K N-term)	V1:iTRAQ 8plex (K N-term):1000.00	PEAKS DB
9	PGSC0003DMP400002124	K.I(+304.20)SAIK(+304.20)DIIPLLEK(+304.20).T	Y	78.9	2364.5	13	5.4	789.177	3	114.04	38534000	1	iTRAQ 8plex (K N-term)	I1:iTRAQ 8plex (K N-term):1000.00;K5:iTRAQ 8plex (K N-term):1000.00;K13:iTRAQ 8plex (K N-term):1000.00	PEAKS DB
9	PGSC0003DMP400002124	R.G(+304.20)IDK(+304.20)TVLGLIEELEK(+304.20).K	Y	77.61	2568.53	15	5.5	643.144	4	116.21	694080	1	iTRAQ 8plex (K N-term)	G1:iTRAQ 8plex (K N-term):1000.00;K4:iTRAQ 8plex (K N-term):1000.00;K15:iTRAQ 8plex (K N-term):1000.00	PEAKS DB
9	PGSC0003DMP400002124	K.L(+304.20)ADAVGLTLGPR.G	Y	76.76	1485.88	12	3.8	743.948	2	101.35	90905000	1	iTRAQ 8plex (K N-term)	L1:iTRAQ 8plex (K N-term):1000.00	PEAKS DB
9	PGSC0003DMP400002124	K.N(+304.20)ATFAAIEEGIVPGGGAAFVHLSTYVPAIK(+304.20).A	Y	76.32	3607.98	30	1.8	1203.67	3	114.98	11371000	2	iTRAQ 8plex (K N-term)	N1:iTRAQ 8plex (K N-term):1000.00;K30:iTRAQ 8plex (K N-term):1000.00	PEAKS DB
9	PGSC0003DMP400002124	K.T(+304.20)VLGLIEELEK(+304.20)K(+304.20).A	Y	72.3	2283.4	12	3.6	762.144	3	111.46	18106000	1	iTRAQ 8plex (K N-term)	T1:iTRAQ 8plex (K N-term):1000.00;K11:iTRAQ 8plex (K N-term):1000.00;K12:iTRAQ 8plex (K N-term):1000.00	PEAKS DB
9	PGSC0003DMP400002124	R.G(+304.20)RNVVLDEYGTPK(+304.20).V	Y	69.52	2055.15	13	-1.6	686.055	3	52.2	438220	1	iTRAQ 8plex (K N-term)	G1:iTRAQ 8plex (K N-term):1000.00;K13:iTRAQ 8plex (K N-term):1000.00	PEAKS DB
9	PGSC0003DMP400002124	K.V(+304.20)GAATEAELEDRK(+304.20).L	N	66.24	1996.09	13	0.1	666.372	3	55.79	2213000	1	iTRAQ 8plex (K N-term)	V1:iTRAQ 8plex (K N-term):1000.00;K13:iTRAQ 8plex (K N-term):1000.00	PEAKS DB
9	PGSC0003DMP400002124	R.N(+304.20)VVLDEYGTPK(+304.20).V	Y	65.29	1842.02	11	4.7	615.018	3	67.93	125480000	2	iTRAQ 8plex (K N-term)	N1:iTRAQ 8plex (K N-term):1000.00;K11:iTRAQ 8plex (K N-term):1000.00	PEAKS DB
9	PGSC0003DMP400002124	K.V(+304.20)VNDGVTIAR.A	N	63.02	1346.78	10	-0.1	674.396	2	55.25	119470000	1	iTRAQ 8plex (K N-term)	V1:iTRAQ 8plex (K N-term):1000.00	PEAKS DB
9	PGSC0003DMP400002124	R.C(+57.02)(+304.20)ALQNSASVAGMVLTTQAIVVEK(+304.20).A	Y	62.93	2997.63	23	1.8	750.417	4	112.07	458740	1	Carbamidomethylation; iTRAQ 8plex (K N-term)	C1:Carbamidomethylation:1000.00;C1:iTRAQ 8plex (K N-term):1000.00;K23:iTRAQ 8plex (K N-term):1000.00	PEAKS DB
9	PGSC0003DMP400002124	K.K(+304.20)(+304.20)ELFETDSVYDSEK(+304.20).L	Y	58.42	2601.38	14	6.9	651.356	4	74.67	614890	1	iTRAQ 8plex (K N-term)	K1:iTRAQ 8plex (K N-term):1000.00;K1:iTRAQ 8plex (K N-term):1000.00;K14:iTRAQ 8plex (K N-term):1000.00	PEAKS DB
9	PGSC0003DMP400002124	R.S(+304.20)ALQAGIDK(+304.20).L	Y	56.04	1509.89	9	1.6	504.304	3	52.93	94556000	2	iTRAQ 8plex (K N-term)	S1:iTRAQ 8plex (K N-term):1000.00;K9:iTRAQ 8plex (K N-term):1000.00	PEAKS DB
9	PGSC0003DMP400002124	K.D(+304.20)IIPLLEK(+304.20).T	Y	55	1547.96	8	6.6	516.999	3	98.04	42165000	2	iTRAQ 8plex (K N-term)	D1:iTRAQ 8plex (K N-term):1000.00;K8:iTRAQ 8plex (K N-term):1000.00	PEAKS DB
9	PGSC0003DMP400002124	K.I(+304.20)EDPDER.L	Y	53	1176.59	7	2.7	589.303	2	36.15	4278900	1	iTRAQ 8plex (K N-term)	I1:iTRAQ 8plex (K N-term):1000.00	PEAKS DB
9	PGSC0003DMP400002124	R.V(+304.20)LVTDQK(+304.20).I	N	50.32	1409.86	7	1.5	470.961	3	50.83	108180000	2	iTRAQ 8plex (K N-term)	V1:iTRAQ 8plex (K N-term):1000.00;K7:iTRAQ 8plex (K N-term):1000.00	PEAKS DB
9	PGSC0003DMP400002124	K.L(+304.20)SGGVAVIK(+304.20).V	N	47.43	1450.92	9	3.4	726.471	2	67.66	147760000	3	iTRAQ 8plex (K N-term)	L1:iTRAQ 8plex (K N-term):1000.00;K9:iTRAQ 8plex (K N-term):1000.00	PEAKS DB
9	PGSC0003DMP400002124	R.G(+304.20)ILNVAAIK(+304.20).A	Y	45.1	1505.96	9	4.9	502.998	3	82.88	155890000	2	iTRAQ 8plex (K N-term)	G1:iTRAQ 8plex (K N-term):1000.00;K9:iTRAQ 8plex (K N-term):1000.00	PEAKS DB
9	PGSC0003DMP400002124	K.E(+304.20)IAFDQK(+304.20).S	Y	44.12	1457.82	7	1	729.92	2	57.27	142880000	2	iTRAQ 8plex (K N-term)	E1:iTRAQ 8plex (K N-term):1000.00;K7:iTRAQ 8plex (K N-term):1000.00	PEAKS DB
9	PGSC0003DMP400002124	R.L(+304.20)GADIIQK(+304.20).A	Y	42.9	1464.9	8	3.7	733.461	2	71.13	189930000	2	iTRAQ 8plex (K N-term)	L1:iTRAQ 8plex (K N-term):1000.00;K8:iTRAQ 8plex (K N-term):1000.00	PEAKS DB
9	PGSC0003DMP400002124	K.V(+304.20)IRC(+57.02)ALQNSASVAGMVLTTQAIVVEK(+304.20).A	Y	28.76	3365.89	26	-8.7	842.472	4	125.52	0	0	iTRAQ 8plex (K N-term); Carbamidomethylation	V1:iTRAQ 8plex (K N-term):1000.00;C4:Carbamidomethylation:1000.00;K26:iTRAQ 8plex (K N-term):1000.00	PEAKS DB
36	PGSC0003DMP400008398	R.A(+304.20)VLVDGSYHDVDSSVLAFQLAAR.G	Y	128.07	2736.43	23	1.8	913.153	3	109.39	3112000	2	iTRAQ 8plex (K N-term)	A1:iTRAQ 8plex (K N-term):1000.00	PEAKS DB
36	PGSC0003DMP400008398	K.V(+304.20)VDALVPLAEMFNYVSTLR.G	Y	115.6	2440.33	19	2.4	1221.17	2	125.9	366190	2	iTRAQ 8plex (K N-term)	V1:iTRAQ 8plex (K N-term):1000.00	PEAKS DB
36	PGSC0003DMP400008398	R.I(+304.20)NIIDTPGHVDFTLEVER.A	Y	111.56	2371.26	18	0.9	791.429	3	106.14	15645000	1	iTRAQ 8plex (K N-term)	I1:iTRAQ 8plex (K N-term):1000.00	PEAKS DB
36	PGSC0003DMP400008398	K.V(+304.20)EVVTPEEHLGDVIGDLNSR.R	Y	108.23	2481.3	20	2.8	828.108	3	100.94	15648000	2	iTRAQ 8plex (K N-term)	V1:iTRAQ 8plex (K N-term):1000.00	PEAKS DB
36	PGSC0003DMP400008398	K.F(+304.20)SYEDIPADLQELAEEYR.A	Y	104.57	2491.2	18	5.9	831.412	3	119.93	1581800	1	iTRAQ 8plex (K N-term)	F1:iTRAQ 8plex (K N-term):1000.00	PEAKS DB
36	PGSC0003DMP400008398	R.V(+304.20)LDGAIC(+57.02)LFDSVAGVEPQSETVWR.Q	Y	92.22	2951.5	24	1.4	984.84	3	125.06	116470	1	iTRAQ 8plex (K N-term); Carbamidomethylation	V1:iTRAQ 8plex (K N-term):1000.00;C7:Carbamidomethylation:1000.00	PEAKS DB
36	PGSC0003DMP400008398	K.I(+304.20)MNDPFVGSLTFVR.V	Y	91.63	1899.02	14	2.9	634.015	3	113.55	7075500	2	iTRAQ 8plex (K N-term)	I1:iTRAQ 8plex (K N-term):1000.00	PEAKS DB
36	PGSC0003DMP400008398	R.A(+304.20)LMIETVVELDDDVMEK(+304.20).Y	Y	90.81	2557.34	17	4.6	853.457	3	120.03	2748100	1	iTRAQ 8plex (K N-term)	A1:iTRAQ 8plex (K N-term):1000.00;K17:iTRAQ 8plex (K N-term):1000.00	PEAKS DB
36	PGSC0003DMP400008398	R.A(+304.20)PSDDEPFTGLAFK(+304.20).I	Y	88.82	2102.1	14	8.3	701.714	3	94.19	13172000	1	iTRAQ 8plex (K N-term)	A1:iTRAQ 8plex (K N-term):1000.00;K14:iTRAQ 8plex (K N-term):1000.00	PEAKS DB
36	PGSC0003DMP400008398	R.F(+304.20)EPMEAGGGYEFK(+304.20).S	Y	88.4	2069.03	13	2.9	690.685	3	88	14555000	1	iTRAQ 8plex (K N-term)	F1:iTRAQ 8plex (K N-term):1000.00;K13:iTRAQ 8plex (K N-term):1000.00	PEAKS DB
36	PGSC0003DMP400008398	K.I(+304.20)GEVHEGTATMDWMEQEQER.G	Y	88.32	2679.22	20	0.1	894.079	3	83.04	1383300	1	iTRAQ 8plex (K N-term)	I1:iTRAQ 8plex (K N-term):1000.00	PEAKS DB
36	PGSC0003DMP400008398	R.E(+304.20)FK(+304.20)VEANVGAPQVNYR.E	Y	81.85	2428.32	16	2.8	608.089	4	68.25	13676000	2	iTRAQ 8plex (K N-term)	E1:iTRAQ 8plex (K N-term):1000.00;K3:iTRAQ 8plex (K N-term):1000.00	PEAKS DB
36	PGSC0003DMP400008398	K.F(+304.20)DVVPQHIQNQLAK(+304.20).K	Y	80.56	2244.27	14	3.1	749.101	3	78.69	7416600	1	iTRAQ 8plex (K N-term)	F1:iTRAQ 8plex (K N-term):1000.00;K14:iTRAQ 8plex (K N-term):1000.00	PEAKS DB
36	PGSC0003DMP400008398	R.G(+304.20)ITITSAATTTFWNK(+304.20).H	Y	80.4	2219.23	15	3.9	740.754	3	99.88	8677000	1	iTRAQ 8plex (K N-term)	G1:iTRAQ 8plex (K N-term):1000.00;K15:iTRAQ 8plex (K N-term):1000.00	PEAKS DB
36	PGSC0003DMP400008398	K.A(+304.20)SPQLLEPIMK(+304.20).V	Y	80.34	1834.07	11	2.8	918.047	2	86.82	5554000	2	iTRAQ 8plex (K N-term)	A1:iTRAQ 8plex (K N-term):1000.00;K11:iTRAQ 8plex (K N-term):1000.00	PEAKS DB
36	PGSC0003DMP400008398	K.A(+304.20)IVWSGEELGAK(+304.20).F	Y	78.15	1867.06	12	4.2	623.362	3	85.55	22019000	2	iTRAQ 8plex (K N-term)	A1:iTRAQ 8plex (K N-term):1000.00;K12:iTRAQ 8plex (K N-term):1000.00	PEAKS DB
36	PGSC0003DMP400008398	K.L(+304.20)TAGSYVLNANK(+304.20).G	Y	73.15	1858.07	12	3.1	620.365	3	75.08	18631000	2	iTRAQ 8plex (K N-term)	L1:iTRAQ 8plex (K N-term):1000.00;K12:iTRAQ 8plex (K N-term):1000.00	PEAKS DB
36	PGSC0003DMP400008398	K.T(+304.20)ALTGDIVALAGLK(+304.20)DTITGETLSDPEK(+304.20)PVVLER.M	Y	70.42	4334.46	33	3.4	867.901	5	114.25	1309800	1	iTRAQ 8plex (K N-term)	T1:iTRAQ 8plex (K N-term):1000.00;K14:iTRAQ 8plex (K N-term):1000.00;K27:iTRAQ 8plex (K N-term):1000.00	PEAKS DB
36	PGSC0003DMP400008398	K.G(+304.20)LVDLVMMK(+304.20).A	Y	69.27	1612.94	9	4.1	807.481	2	107.05	12524000	2	iTRAQ 8plex (K N-term)	G1:iTRAQ 8plex (K N-term):1000.00;K9:iTRAQ 8plex (K N-term):1000.00	PEAKS DB
36	PGSC0003DMP400008398	R.N(+304.20)IGIMAHIDAGK(+304.20).T	Y	66.44	1847.04	12	4.9	462.771	4	67.34	3582900	1	iTRAQ 8plex (K N-term)	N1:iTRAQ 8plex (K N-term):1000.00;K12:iTRAQ 8plex (K N-term):1000.00	PEAKS DB
36	PGSC0003DMP400008398	K.Y(+304.20)LEGVEPDDATIK(+304.20).Q	Y	64.91	2057.1	13	4.9	686.712	3	81.56	3854200	1	iTRAQ 8plex (K N-term)	Y1:iTRAQ 8plex (K N-term):1000.00;K13:iTRAQ 8plex (K N-term):1000.00	PEAKS DB
36	PGSC0003DMP400008398	R.M(+304.20)DFPDPVIK(+304.20).V	Y	62.13	1668.93	9	3.1	835.473	2	88.49	19891000	2	iTRAQ 8plex (K N-term)	M1:iTRAQ 8plex (K N-term):1000.00;K9:iTRAQ 8plex (K N-term):1000.00	PEAKS DB
36	PGSC0003DMP400008398	R.A(+304.20)SYVMQLAK(+304.20).F	Y	60.46	1617.93	9	6.1	540.319	3	83.8	21305000	2	iTRAQ 8plex (K N-term)	A1:iTRAQ 8plex (K N-term):1000.00;K9:iTRAQ 8plex (K N-term):1000.00	PEAKS DB
36	PGSC0003DMP400008398	R.L(+304.20)LEMHANSR.E	Y	57.26	1373.73	9	-1.7	458.918	3	47.04	21343000	2	iTRAQ 8plex (K N-term)	L1:iTRAQ 8plex (K N-term):1000.00	PEAKS DB
36	PGSC0003DMP400008398	K.K(+304.20)(+304.20)QSGGSGQFADITVR.F	Y	56.17	2158.18	15	-0.8	720.402	3	50.06	360730	1	iTRAQ 8plex (K N-term)	K1:iTRAQ 8plex (K N-term):1000.00;K1:iTRAQ 8plex (K N-term):1000.00	PEAKS DB
36	PGSC0003DMP400008398	R.V(+304.20)LYYTGR.N	Y	55.18	1174.66	7	0.1	588.337	2	64.28	26075000	1	iTRAQ 8plex (K N-term)	V1:iTRAQ 8plex (K N-term):1000.00	PEAKS DB
36	PGSC0003DMP400008398	R.L(+304.20)GANFFR.T	Y	54.79	1127.63	7	3.3	564.826	2	79.58	26203000	1	iTRAQ 8plex (K N-term)	L1:iTRAQ 8plex (K N-term):1000.00	PEAKS DB
36	PGSC0003DMP400008398	K.E(+304.20)YIPGVMK(+304.20).G	Y	54.12	1543.88	8	4.2	772.95	2	71	13228000	2	iTRAQ 8plex (K N-term)	E1:iTRAQ 8plex (K N-term):1000.00;K8:iTRAQ 8plex (K N-term):1000.00	PEAKS DB
36	PGSC0003DMP400008398	R.R(+304.20)GQINSFGDK(+304.20)PGGLK(+304.20).V	Y	52.86	2485.44	15	-0.8	622.366	4	47.46	1695900	1	iTRAQ 8plex (K N-term)	R1:iTRAQ 8plex (K N-term):1000.00;K10:iTRAQ 8plex (K N-term):1000.00;K15:iTRAQ 8plex (K N-term):1000.00	PEAKS DB
36	PGSC0003DMP400008398	R.Q(+304.20)ADK(+304.20)YGVPR.I	Y	47.9	1640.94	9	5.2	547.989	3	36.56	5897300	1	iTRAQ 8plex (K N-term)	Q1:iTRAQ 8plex (K N-term):1000.00;K4:iTRAQ 8plex (K N-term):1000.00	PEAKS DB
36	PGSC0003DMP400008398	R.K(+304.20)(+304.20)ASPQLLEPIMK(+304.20).V	Y	47.4	2266.37	12	1.5	756.465	3	72.48	1646300	1	iTRAQ 8plex (K N-term)	K1:iTRAQ 8plex (K N-term):1000.00;K1:iTRAQ 8plex (K N-term):1000.00;K12:iTRAQ 8plex (K N-term):1000.00	PEAKS DB
36	PGSC0003DMP400008398	K.L(+304.20)AQEDPSFHFSRDEEVNQTVIEGMGELHLEIIVDR.L	Y	42.27	4356.16	35	2.9	872.242	5	131.74	25366	1	iTRAQ 8plex (K N-term)	L1:iTRAQ 8plex (K N-term):1000.00	PEAKS DB
36	PGSC0003DMP400008398	K.M(+304.20)AQGLIK(+304.20).L	Y	41.14	1367.83	7	3	456.952	3	61.46	9289100	2	iTRAQ 8plex (K N-term)	M1:iTRAQ 8plex (K N-term):1000.00;K7:iTRAQ 8plex (K N-term):1000.00	PEAKS DB
36	PGSC0003DMP400008398	R.T(+304.20)VPLK(+304.20)DYR.N	Y	40.31	1598.95	8	0.4	533.991	3	46.58	0	0	iTRAQ 8plex (K N-term)	T1:iTRAQ 8plex (K N-term):1000.00;K5:iTRAQ 8plex (K N-term):1000.00	PEAKS DB
36	PGSC0003DMP400008398	K.V(+304.20)EVVTPEEHLGDVIGDLNSRR.G	Y	36.23	2637.4	21	6.6	660.361	4	92.58	1587500	1	iTRAQ 8plex (K N-term)	V1:iTRAQ 8plex (K N-term):1000.00	PEAKS DB
25	PGSC0003DMP400053311	K.A(+304.20)ILLADMAHISGLVAAGVIPSPFDYADVVTTTTHK(+304.20).S	Y	135.03	4202.28	35	1.4	841.465	5	122.44	13236000	2	iTRAQ 8plex (K N-term)	A1:iTRAQ 8plex (K N-term):1000.00;K35:iTRAQ 8plex (K N-term):1000.00	PEAKS DB
25	PGSC0003DMP400053311	K.W(+304.20)GVNVQPLSGSPANFQVYTALLK(+304.20)PHER.I	Y	126.03	3615.97	27	2.1	905.001	4	109.09	6732400	1	iTRAQ 8plex (K N-term)	W1:iTRAQ 8plex (K N-term):1000.00;K23:iTRAQ 8plex (K N-term):1000.00	PEAKS DB
25	PGSC0003DMP400053311	K.G(+304.20)LELIPSENFTSVSVMQAVGSVMTNK(+304.20).Y	Y	106.23	3345.77	26	4.3	1116.27	3	119.03	547630	1	iTRAQ 8plex (K N-term)	G1:iTRAQ 8plex (K N-term):1000.00;K26:iTRAQ 8plex (K N-term):1000.00	PEAKS DB
25	PGSC0003DMP400053311	K.Q(+304.20)LNAPLEVVDPEIADIIEHEK(+304.20).A	Y	103.93	2979.63	21	3.9	994.22	3	112.42	15488000	2	iTRAQ 8plex (K N-term)	Q1:iTRAQ 8plex (K N-term):1000.00;K21:iTRAQ 8plex (K N-term):1000.00	PEAKS DB
25	PGSC0003DMP400053311	K.G(+304.20)YELVSGGTDNHLVLVNMK(+304.20).N	Y	99.54	2653.43	19	6.7	885.488	3	90.1	36791000	3	iTRAQ 8plex (K N-term)	G1:iTRAQ 8plex (K N-term):1000.00;K19:iTRAQ 8plex (K N-term):1000.00	PEAKS DB
25	PGSC0003DMP400053311	K.V(+304.20)LEAVHIAANK(+304.20).N	Y	83.97	1772.07	11	6.3	887.046	2	78.51	72527000	2	iTRAQ 8plex (K N-term)	V1:iTRAQ 8plex (K N-term):1000.00;K11:iTRAQ 8plex (K N-term):1000.00	PEAKS DB
25	PGSC0003DMP400053311	R.L(+304.20)DESTGYIDYDQLEK(+304.20).S	Y	83.72	2396.21	15	6	799.749	3	90.69	14187000	2	iTRAQ 8plex (K N-term)	L1:iTRAQ 8plex (K N-term):1000.00;K15:iTRAQ 8plex (K N-term):1000.00	PEAKS DB
25	PGSC0003DMP400053311	K.N(+304.20)TVPGDVSAMVPGGIR.M	N	83.06	1873	16	2.8	937.509	2	86.04	907470	1	iTRAQ 8plex (K N-term)	N1:iTRAQ 8plex (K N-term):1000.00	PEAKS DB
25	PGSC0003DMP400053311	K.E(+304.20)VFYDYEDK(+304.20)INQAVFPGLQGGPHNHTITGLAVALK(+304.20).Q	Y	80.27	4753.55	35	1.1	951.718	5	109.86	7022000	2	iTRAQ 8plex (K N-term)	E1:iTRAQ 8plex (K N-term):1000.00;K9:iTRAQ 8plex (K N-term):1000.00;K35:iTRAQ 8plex (K N-term):1000.00	PEAKS DB
25	PGSC0003DMP400053311	R.I(+304.20)MALDLPHGGHLSHGYQTDTK(+304.20).K	N	80.14	2898.52	21	3.5	725.639	4	66.82	2381800	1	iTRAQ 8plex (K N-term)	I1:iTRAQ 8plex (K N-term):1000.00;K21:iTRAQ 8plex (K N-term):1000.00	PEAKS DB
25	PGSC0003DMP400053311	R.A(+304.20)YQEQVLSNSSK(+304.20).F	Y	76.05	1961.06	12	1	654.694	3	52.26	29920000	1	iTRAQ 8plex (K N-term)	A1:iTRAQ 8plex (K N-term):1000.00;K12:iTRAQ 8plex (K N-term):1000.00	PEAKS DB
25	PGSC0003DMP400053311	K.D(+304.20)FVATLESSAPIK(+304.20).S	Y	75.95	1985.12	13	6.2	662.718	3	100.14	6460800	2	iTRAQ 8plex (K N-term)	D1:iTRAQ 8plex (K N-term):1000.00;K13:iTRAQ 8plex (K N-term):1000.00	PEAKS DB
25	PGSC0003DMP400053311	K.I(+304.20)SAVSIFFETMPYR.L	N	75.81	1964.03	14	2.2	983.026	2	119.93	7478900	1	iTRAQ 8plex (K N-term)	I1:iTRAQ 8plex (K N-term):1000.00	PEAKS DB
25	PGSC0003DMP400053311	K.V(+304.20)ADFFDAAVK(+304.20).I	Y	72.23	1689.94	10	3.4	845.982	2	104.76	75258000	2	iTRAQ 8plex (K N-term)	V1:iTRAQ 8plex (K N-term):1000.00;K10:iTRAQ 8plex (K N-term):1000.00	PEAKS DB
25	PGSC0003DMP400053311	R.Y(+304.20)YGGNEYIDMAETLC(+57.02)QK(+304.20).R	Y	70.61	2662.28	17	0.7	888.433	3	104.26	1304500	1	iTRAQ 8plex (K N-term); Carbamidomethylation	Y1:iTRAQ 8plex (K N-term):1000.00;C15:Carbamidomethylation:1000.00;K17:iTRAQ 8plex (K N-term):1000.00	PEAKS DB
25	PGSC0003DMP400053311	K.Q(+304.20)FPTIGFEK(+304.20).E	Y	70.05	1673.95	9	5.2	558.993	3	84.98	60535000	2	iTRAQ 8plex (K N-term)	Q1:iTRAQ 8plex (K N-term):1000.00;K9:iTRAQ 8plex (K N-term):1000.00	PEAKS DB
25	PGSC0003DMP400053311	K.L(+304.20)IVAGASAYAR.L	N	67.67	1394.81	11	1.5	698.415	2	74.84	74186000	2	iTRAQ 8plex (K N-term)	L1:iTRAQ 8plex (K N-term):1000.00	PEAKS DB
25	PGSC0003DMP400053311	K.E(+304.20)VFYDYEDK(+304.20).I	Y	67.06	1814.91	9	2	908.463	2	73.98	2309200	2	iTRAQ 8plex (K N-term)	E1:iTRAQ 8plex (K N-term):1000.00;K9:iTRAQ 8plex (K N-term):1000.00	PEAKS DB
25	PGSC0003DMP400053311	K.L(+304.20)K(+304.20)DFVATLESSAPIK(+304.20).S	Y	63.71	2530.5	15	5.1	633.635	4	111.59	0	0	iTRAQ 8plex (K N-term)	L1:iTRAQ 8plex (K N-term):1000.00;K2:iTRAQ 8plex (K N-term):1000.00;K15:iTRAQ 8plex (K N-term):1000.00	PEAKS DB
25	PGSC0003DMP400053311	K.Q(+304.20)ATTPEYR.A	Y	63.67	1268.66	8	4.1	635.341	2	31.41	7474600	1	iTRAQ 8plex (K N-term)	Q1:iTRAQ 8plex (K N-term):1000.00	PEAKS DB
25	PGSC0003DMP400053311	K.Y(+304.20)SEGYPGAR.Y	N	61.53	1302.65	9	3.6	652.332	2	39.64	15788000	1	iTRAQ 8plex (K N-term)	Y1:iTRAQ 8plex (K N-term):1000.00	PEAKS DB
25	PGSC0003DMP400053311	R.G(+304.20)FLEEDFVK(+304.20).V	N	59.89	1690.93	9	4.4	564.653	3	88.97	75078000	2	iTRAQ 8plex (K N-term)	G1:iTRAQ 8plex (K N-term):1000.00;K9:iTRAQ 8plex (K N-term):1000.00	PEAKS DB
25	PGSC0003DMP400053311	R.G(+304.20)FLEEDFVK(+304.20)VADFFDAAVK(+304.20).I	Y	56.24	3058.66	19	6.8	765.678	4	120.92	214960	1	iTRAQ 8plex (K N-term)	G1:iTRAQ 8plex (K N-term):1000.00;K9:iTRAQ 8plex (K N-term):1000.00;K19:iTRAQ 8plex (K N-term):1000.00	PEAKS DB
25	PGSC0003DMP400053311	R.H(+304.20)DVEEYAK(+304.20).Q	Y	53.21	1597.85	8	2.8	533.624	3	37.01	9693800	1	iTRAQ 8plex (K N-term)	H1:iTRAQ 8plex (K N-term):1000.00;K8:iTRAQ 8plex (K N-term):1000.00	PEAKS DB
25	PGSC0003DMP400053311	K.I(+304.20)NQAVFPGLQGGPHNHTITGLAVALK(+304.20).Q	Y	52.19	3260.85	26	4.6	816.223	4	96.21	3635000	2	iTRAQ 8plex (K N-term)	I1:iTRAQ 8plex (K N-term):1000.00;K26:iTRAQ 8plex (K N-term):1000.00	PEAKS DB
25	PGSC0003DMP400053311	K.L(+304.20)RHDVEEYAK(+304.20).Q	Y	51.23	1867.03	10	-2.5	623.349	3	43.56	27395000	2	iTRAQ 8plex (K N-term)	L1:iTRAQ 8plex (K N-term):1000.00;K10:iTRAQ 8plex (K N-term):1000.00	PEAKS DB
25	PGSC0003DMP400053311	K.F(+304.20)AQALGEK(+304.20).G	Y	49.36	1470.85	8	3.4	736.437	2	68.43	72905000	2	iTRAQ 8plex (K N-term)	F1:iTRAQ 8plex (K N-term):1000.00;K8:iTRAQ 8plex (K N-term):1000.00	PEAKS DB
25	PGSC0003DMP400053311	R.G(+304.20)AMIFYR.K	Y	46.77	1160.63	7	2.4	581.322	2	70.97	79439000	1	iTRAQ 8plex (K N-term)	G1:iTRAQ 8plex (K N-term):1000.00	PEAKS DB
25	PGSC0003DMP400053311	K.S(+304.20)GVAWPK(+304.20).Q	Y	46.55	1351.8	7	-1.8	451.605	3	55.79	89831000	2	iTRAQ 8plex (K N-term)	S1:iTRAQ 8plex (K N-term):1000.00;K7:iTRAQ 8plex (K N-term):1000.00	PEAKS DB
25	PGSC0003DMP400053311	K.N(+304.20)K(+304.20)GIDGSR.V	N	46.01	1453.84	8	3	485.621	3	25.92	2358700	2	iTRAQ 8plex (K N-term)	N1:iTRAQ 8plex (K N-term):1000.00;K2:iTRAQ 8plex (K N-term):1000.00	PEAKS DB
25	PGSC0003DMP400053311	K.V(+304.20)K(+304.20)AETQGTK(+304.20).L	Y	44.57	1873.12	9	1.2	625.383	3	32.51	3148200	1	iTRAQ 8plex (K N-term)	V1:iTRAQ 8plex (K N-term):1000.00;K2:iTRAQ 8plex (K N-term):1000.00;K9:iTRAQ 8plex (K N-term):1000.00	PEAKS DB
25	PGSC0003DMP400053311	R.A(+304.20)LEAFRLDPAK(+304.20).W	Y	44.05	1838.08	11	5.1	613.703	3	79.15	10199000	1	iTRAQ 8plex (K N-term)	A1:iTRAQ 8plex (K N-term):1000.00;K11:iTRAQ 8plex (K N-term):1000.00	PEAKS DB
25	PGSC0003DMP400053311	R.M(+304.20)GTPALTSR.G	N	37.76	1236.67	9	-1.4	619.344	2	46.72	31762000	1	iTRAQ 8plex (K N-term)	M1:iTRAQ 8plex (K N-term):1000.00	PEAKS DB
25	PGSC0003DMP400053311	K.I(+304.20)SAVSIFFETM(+15.99)PYR.L	N	29.99	1980.03	14	1.3	661.018	3	115.89	58030	1	iTRAQ 8plex (K N-term); Oxidation (M)	I1:iTRAQ 8plex (K N-term):1000.00;M11:Oxidation (M):1000.00	PEAKS DB
10	PGSC0003DMP400038185	R.I(+304.20)SALSEAGVIYVMTHDSIGLGEDGPTHQPIEHLASFR.A	Y	141.24	4251.15	37	1.3	851.239	5	113.94	23419000	2	iTRAQ 8plex (K N-term)	I1:iTRAQ 8plex (K N-term):1000.00	PEAKS DB
10	PGSC0003DMP400038185	R.I(+304.20)PGHPENFETPGVEVTTGPLGQGIANAVGLAVAEK(+304.20).H	Y	108.58	4077.19	35	2.7	1020.31	4	113.42	3276300	2	iTRAQ 8plex (K N-term)	I1:iTRAQ 8plex (K N-term):1000.00;K35:iTRAQ 8plex (K N-term):1000.00	PEAKS DB
10	PGSC0003DMP400038185	K.V(+304.20)LPGFLGGSADLASSNMTLLK(+304.20).M	Y	108.3	2698.51	21	2.2	900.512	3	114.87	26034000	2	iTRAQ 8plex (K N-term)	V1:iTRAQ 8plex (K N-term):1000.00;K21:iTRAQ 8plex (K N-term):1000.00	PEAKS DB
10	PGSC0003DMP400038185	R.A(+304.20)MPNILMFRPADGNETAGAYK(+304.20).V	Y	98.74	2874.49	21	6.1	719.634	4	96.37	56431000	3	iTRAQ 8plex (K N-term)	A1:iTRAQ 8plex (K N-term):1000.00;K21:iTRAQ 8plex (K N-term):1000.00	PEAKS DB
10	PGSC0003DMP400038185	R.N(+304.20)NLGWPYEPFHVPEDVK(+304.20).S	Y	97.11	2648.37	17	5.6	883.804	3	97.68	54804000	3	iTRAQ 8plex (K N-term)	N1:iTRAQ 8plex (K N-term):1000.00;K17:iTRAQ 8plex (K N-term):1000.00	PEAKS DB
10	PGSC0003DMP400038185	K.E(+304.20)FGITAEAVVAAAK(+304.20).Q	Y	89.55	1984.13	14	4.9	993.08	2	101.04	48790000	2	iTRAQ 8plex (K N-term)	E1:iTRAQ 8plex (K N-term):1000.00;K14:iTRAQ 8plex (K N-term):1000.00	PEAKS DB
10	PGSC0003DMP400038185	R.F(+304.20)VLSAGHGC(+57.02)MLQYALLHLAGYDSVQEDDLK(+304.20).S	Y	86.7	3958.01	30	2.2	990.512	4	113.92	1210000	2	iTRAQ 8plex (K N-term); Carbamidomethylation	F1:iTRAQ 8plex (K N-term):1000.00;C9:Carbamidomethylation:1000.00;K30:iTRAQ 8plex (K N-term):1000.00	PEAKS DB
10	PGSC0003DMP400038185	K.A(+304.20)NSYSVHGSALGAK(+304.20).E	Y	85.92	1969.07	14	-1.3	657.364	3	42.17	53714000	2	iTRAQ 8plex (K N-term)	A1:iTRAQ 8plex (K N-term):1000.00;K14:iTRAQ 8plex (K N-term):1000.00	PEAKS DB
10	PGSC0003DMP400038185	R.V(+304.20)SIEAGSTFGWQK(+304.20).F	Y	83.28	2017.1	13	3.3	673.376	3	87.23	73044000	3	iTRAQ 8plex (K N-term)	V1:iTRAQ 8plex (K N-term):1000.00;K13:iTRAQ 8plex (K N-term):1000.00	PEAKS DB
10	PGSC0003DMP400038185	K.I(+304.20)YK(+304.20)EFGITAEAVVAAAK(+304.20).Q	Y	82.82	2692.58	17	1.9	898.535	3	110.67	3825200	2	iTRAQ 8plex (K N-term)	I1:iTRAQ 8plex (K N-term):1000.00;K3:iTRAQ 8plex (K N-term):1000.00;K17:iTRAQ 8plex (K N-term):1000.00	PEAKS DB
10	PGSC0003DMP400038185	K.A(+304.20)IGIDGFGASAPADK(+304.20)IYK(+304.20).E	Y	81.87	2705.54	18	7.9	677.397	4	83.71	1120700	1	iTRAQ 8plex (K N-term)	A1:iTRAQ 8plex (K N-term):1000.00;K15:iTRAQ 8plex (K N-term):1000.00;K18:iTRAQ 8plex (K N-term):1000.00	PEAKS DB
10	PGSC0003DMP400038185	R.F(+304.20)ESLGWHVIWVK(+304.20).N	Y	80.92	2108.19	12	2.9	1055.11	2	109.63	42075000	2	iTRAQ 8plex (K N-term)	F1:iTRAQ 8plex (K N-term):1000.00;K12:iTRAQ 8plex (K N-term):1000.00	PEAKS DB
10	PGSC0003DMP400038185	K.A(+304.20)LPTYTPESPADATR.N	N	79.37	1892.97	15	3.4	632	3	67.86	5118800	1	iTRAQ 8plex (K N-term)	A1:iTRAQ 8plex (K N-term):1000.00	PEAKS DB
10	PGSC0003DMP400038185	K.S(+304.20)IITGELPAGWEK(+304.20).A	Y	79.2	2008.13	13	5	670.389	3	95.38	108870000	2	iTRAQ 8plex (K N-term)	S1:iTRAQ 8plex (K N-term):1000.00;K13:iTRAQ 8plex (K N-term):1000.00	PEAKS DB
10	PGSC0003DMP400038185	R.H(+304.20)TPEGAALETEWNAK(+304.20).F	Y	78.8	2261.18	15	-0.7	566.302	4	60.63	69579000	2	iTRAQ 8plex (K N-term)	H1:iTRAQ 8plex (K N-term):1000.00;K15:iTRAQ 8plex (K N-term):1000.00	PEAKS DB
10	PGSC0003DMP400038185	R.Q(+304.20)K(+304.20)LPQLAGTSIEGAAK(+304.20).G	Y	75.16	2523.5	16	5.6	631.886	4	67.21	35171000	3	iTRAQ 8plex (K N-term)	Q1:iTRAQ 8plex (K N-term):1000.00;K2:iTRAQ 8plex (K N-term):1000.00;K16:iTRAQ 8plex (K N-term):1000.00	PEAKS DB
10	PGSC0003DMP400038185	K.V(+304.20)TTTIGFGSPNK(+304.20).A	N	73.81	1829.04	12	4.5	610.69	3	69.43	64162000	2	iTRAQ 8plex (K N-term)	V1:iTRAQ 8plex (K N-term):1000.00;K12:iTRAQ 8plex (K N-term):1000.00	PEAKS DB
10	PGSC0003DMP400038185	K.A(+304.20)IGIDGFGASAPADK(+304.20).I	Y	72.7	1997.09	15	4.4	666.708	3	79.75	30180000	1	iTRAQ 8plex (K N-term)	A1:iTRAQ 8plex (K N-term):1000.00;K15:iTRAQ 8plex (K N-term):1000.00	PEAKS DB
10	PGSC0003DMP400038185	K.F(+304.20)AEYEK(+304.20)K(+304.20).Y	N	72.35	1826.05	7	3.4	457.522	4	48.8	21646000	2	iTRAQ 8plex (K N-term)	F1:iTRAQ 8plex (K N-term):1000.00;K6:iTRAQ 8plex (K N-term):1000.00;K7:iTRAQ 8plex (K N-term):1000.00	PEAKS DB
10	PGSC0003DMP400038185	R.N(+304.20)LSQQNLNALAK(+304.20).V	N	68.13	1921.11	12	0.2	641.377	3	65.7	54117000	1	iTRAQ 8plex (K N-term)	N1:iTRAQ 8plex (K N-term):1000.00;K12:iTRAQ 8plex (K N-term):1000.00	PEAKS DB
10	PGSC0003DMP400038185	K.L(+304.20)PQLAGTSIEGAAK(+304.20).G	Y	64.12	1963.15	14	2.8	655.391	3	83.36	2650200	1	iTRAQ 8plex (K N-term)	L1:iTRAQ 8plex (K N-term):1000.00;K14:iTRAQ 8plex (K N-term):1000.00	PEAKS DB
10	PGSC0003DMP400038185	R.F(+304.20)LAIDAVEK(+304.20).A	N	63.19	1612.95	9	8.6	807.491	2	93.47	132570000	2	iTRAQ 8plex (K N-term)	F1:iTRAQ 8plex (K N-term):1000.00;K9:iTRAQ 8plex (K N-term):1000.00	PEAKS DB
10	PGSC0003DMP400038185	K.K(+304.20)(+304.20)YAEEAADLK(+304.20).S	Y	57.68	2049.17	10	2	684.066	3	55.66	2045700	1	iTRAQ 8plex (K N-term)	K1:iTRAQ 8plex (K N-term):1000.00;K1:iTRAQ 8plex (K N-term):1000.00;K10:iTRAQ 8plex (K N-term):1000.00	PEAKS DB
10	PGSC0003DMP400038185	K.Y(+304.20)AEEAADLK(+304.20).S	Y	54.22	1616.88	9	2.4	539.967	3	63.94	60046000	2	iTRAQ 8plex (K N-term)	Y1:iTRAQ 8plex (K N-term):1000.00;K9:iTRAQ 8plex (K N-term):1000.00	PEAKS DB
10	PGSC0003DMP400038185	K.M(+304.20)FGDFQK(+304.20).N	N	53.1	1479.79	7	5.5	740.906	2	76.99	81888000	2	iTRAQ 8plex (K N-term)	M1:iTRAQ 8plex (K N-term):1000.00;K7:iTRAQ 8plex (K N-term):1000.00	PEAKS DB
10	PGSC0003DMP400038185	K.T(+304.20)PSILALSR.Q	N	52.31	1260.77	9	2.3	631.391	2	74.63	25137000	1	iTRAQ 8plex (K N-term)	T1:iTRAQ 8plex (K N-term):1000.00	PEAKS DB
10	PGSC0003DMP400038185	K.T(+304.20)DAAIVEK(+304.20).S	Y	51.16	1453.85	8	-0.4	485.624	3	48.05	50241000	2	iTRAQ 8plex (K N-term)	T1:iTRAQ 8plex (K N-term):1000.00;K8:iTRAQ 8plex (K N-term):1000.00	PEAKS DB
10	PGSC0003DMP400038185	K.N(+304.20)PYWFNR.D	N	46.87	1299.66	7	3.2	650.84	2	67.7	86525000	1	iTRAQ 8plex (K N-term)	N1:iTRAQ 8plex (K N-term):1000.00	PEAKS DB
10	PGSC0003DMP400038185	R.K(+304.20)(+304.20)TPSILALSR.Q	Y	44.99	1693.06	10	0.8	565.361	3	60.52	74383000	1	iTRAQ 8plex (K N-term)	K1:iTRAQ 8plex (K N-term):1000.00;K1:iTRAQ 8plex (K N-term):1000.00	PEAKS DB
10	PGSC0003DMP400038185	K.V(+304.20)LPGFLGGSADLASSNM(+15.99)TLLK(+304.20).M	Y	37.46	2714.5	21	1.8	679.634	4	111.7	208470	1	iTRAQ 8plex (K N-term); Oxidation (M)	V1:iTRAQ 8plex (K N-term):1000.00;M17:Oxidation (M):1000.00;K21:iTRAQ 8plex (K N-term):1000.00	PEAKS DB
10	PGSC0003DMP400038185	K.D(+304.20)K(+304.20)PTMIK(+304.20).V	Y	35.28	1744.05	7	0.9	582.359	3	41.86	40738000	2	iTRAQ 8plex (K N-term)	D1:iTRAQ 8plex (K N-term):1000.00;K2:iTRAQ 8plex (K N-term):1000.00;K7:iTRAQ 8plex (K N-term):1000.00	PEAKS DB
10	PGSC0003DMP400038185	K.F(+304.20)VGDK(+304.20)GK(+304.20).A	Y	28.94	1662.01	7	2	555.011	3	40.56	3821100	1	iTRAQ 8plex (K N-term)	F1:iTRAQ 8plex (K N-term):1000.00;K5:iTRAQ 8plex (K N-term):1000.00;K7:iTRAQ 8plex (K N-term):1000.00	PEAKS DB
11	PGSC0003DMP400048869	K.W(+304.20)FDTNYHFIVPELGPDVNFSYASHK(+304.20).A	Y	115.07	3590.8	25	4.2	898.71	4	111.87	15376000	2	iTRAQ 8plex (K N-term)	W1:iTRAQ 8plex (K N-term):1000.00;K25:iTRAQ 8plex (K N-term):1000.00	PEAKS DB
11	PGSC0003DMP400048869	K.A(+304.20)AGASWIQLDEPTLVLDLESHK(+304.20)LEAFTK(+304.20).A	Y	111.2	3994.2	28	3.6	799.851	5	114.08	5633300	2	iTRAQ 8plex (K N-term)	A1:iTRAQ 8plex (K N-term):1000.00;K22:iTRAQ 8plex (K N-term):1000.00;K28:iTRAQ 8plex (K N-term):1000.00	PEAKS DB
11	PGSC0003DMP400048869	K.A(+304.20)QGVDTVPVLVGPVSYLLLSK(+304.20)PAK(+304.20).G	Y	110.64	3363.01	24	6.4	841.766	4	113.33	880010	1	iTRAQ 8plex (K N-term)	A1:iTRAQ 8plex (K N-term):1000.00;K21:iTRAQ 8plex (K N-term):1000.00;K24:iTRAQ 8plex (K N-term):1000.00	PEAKS DB
11	PGSC0003DMP400048869	K.G(+304.20)MLTGPVTILNWSFVR.N	N	104.15	2094.15	16	2.1	699.06	3	118.3	11224000	2	iTRAQ 8plex (K N-term)	G1:iTRAQ 8plex (K N-term):1000.00	PEAKS DB
11	PGSC0003DMP400048869	K.A(+304.20)AGASWIQLDEPTLVLDLESHK(+304.20).L	Y	98.56	3000.63	22	4.5	1001.22	3	112.31	6486900	2	iTRAQ 8plex (K N-term)	A1:iTRAQ 8plex (K N-term):1000.00;K22:iTRAQ 8plex (K N-term):1000.00	PEAKS DB
11	PGSC0003DMP400048869	K.K(+304.20)(+304.20)LNLPILPTTTIGSFPQTVELR.R	Y	94.98	3045.79	22	2.4	1016.27	3	110.91	10723000	2	iTRAQ 8plex (K N-term)	K1:iTRAQ 8plex (K N-term):1000.00;K1:iTRAQ 8plex (K N-term):1000.00	PEAKS DB
11	PGSC0003DMP400048869	K.A(+304.20)LSGAK(+304.20)DEAFFSANAAAQASR.K	Y	94.21	2690.41	21	3.2	673.613	4	80.48	4686900	1	iTRAQ 8plex (K N-term)	A1:iTRAQ 8plex (K N-term):1000.00;K6:iTRAQ 8plex (K N-term):1000.00	PEAKS DB
11	PGSC0003DMP400048869	R.Y(+304.20)NWTGGEIEFGTYFSMAR.G	Y	93.46	2432.14	18	2.3	811.721	3	113.8	1746800	1	iTRAQ 8plex (K N-term)	Y1:iTRAQ 8plex (K N-term):1000.00	PEAKS DB
11	PGSC0003DMP400048869	K.K(+304.20)(+304.20)LNLPILPTTTIGSFPQTVELRR.V	Y	91.22	3201.9	23	0.8	801.482	4	105.51	13883000	2	iTRAQ 8plex (K N-term)	K1:iTRAQ 8plex (K N-term):1000.00;K1:iTRAQ 8plex (K N-term):1000.00	PEAKS DB
11	PGSC0003DMP400048869	K.L(+304.20)NLPILPTTTIGSFPQTVELR.R	Y	91.01	2613.5	21	4.1	872.177	3	116.89	476650	1	iTRAQ 8plex (K N-term)	L1:iTRAQ 8plex (K N-term):1000.00	PEAKS DB
11	PGSC0003DMP400048869	K.Y(+304.20)GAGIGPGVYDIHSPR.I	N	90.69	1962.02	16	4.2	655.017	3	68.18	76396000	1	iTRAQ 8plex (K N-term)	Y1:iTRAQ 8plex (K N-term):1000.00	PEAKS DB
11	PGSC0003DMP400048869	K.L(+304.20)NLPILPTTTIGSFPQTVELRR.V	Y	89.38	2769.6	22	4.7	693.411	4	112.07	1401600	1	iTRAQ 8plex (K N-term)	L1:iTRAQ 8plex (K N-term):1000.00	PEAKS DB
11	PGSC0003DMP400048869	K.A(+304.20)GITVIQIDEAALR.E	Y	85.03	1773.02	14	5	592.019	3	100.35	16820000	2	iTRAQ 8plex (K N-term)	A1:iTRAQ 8plex (K N-term):1000.00	PEAKS DB
11	PGSC0003DMP400048869	K.G(+304.20)VTAFGFDLVR.G	Y	84.73	1484.82	11	1.9	743.421	2	105.16	83225000	1	iTRAQ 8plex (K N-term)	G1:iTRAQ 8plex (K N-term):1000.00	PEAKS DB
11	PGSC0003DMP400048869	K.F(+304.20)ALESFWDGK(+304.20).S	N	77.34	1806.97	10	2.4	904.492	2	109.63	42918000	2	iTRAQ 8plex (K N-term)	F1:iTRAQ 8plex (K N-term):1000.00;K10:iTRAQ 8plex (K N-term):1000.00	PEAKS DB
11	PGSC0003DMP400048869	K.A(+304.20)SAALQGSDHR.R	Y	75.66	1415.74	11	3.5	472.921	3	29.65	41460000	2	iTRAQ 8plex (K N-term)	A1:iTRAQ 8plex (K N-term):1000.00	PEAKS DB
11	PGSC0003DMP400048869	K.D(+304.20)EAFFSANAAAQASR.K	Y	74.48	1858.91	15	2.7	620.644	3	71.78	2597900	1	iTRAQ 8plex (K N-term)	D1:iTRAQ 8plex (K N-term):1000.00	PEAKS DB
11	PGSC0003DMP400048869	K.Y(+304.20)LFAGVVDGR.N	N	73.81	1399.77	10	2.9	700.895	2	91.53	15794000	1	iTRAQ 8plex (K N-term)	Y1:iTRAQ 8plex (K N-term):1000.00	PEAKS DB
11	PGSC0003DMP400048869	K.Y(+304.20)TEVK(+304.20)PALQNMVSAAK(+304.20).T	Y	73.16	2661.51	16	4.5	666.389	4	88.03	8210000	2	iTRAQ 8plex (K N-term)	Y1:iTRAQ 8plex (K N-term):1000.00;K5:iTRAQ 8plex (K N-term):1000.00;K16:iTRAQ 8plex (K N-term):1000.00	PEAKS DB
11	PGSC0003DMP400048869	K.S(+304.20)WLAFAAQK(+304.20).V	N	71.81	1628.94	9	7.3	815.483	2	90.27	54628000	2	iTRAQ 8plex (K N-term)	S1:iTRAQ 8plex (K N-term):1000.00;K9:iTRAQ 8plex (K N-term):1000.00	PEAKS DB
11	PGSC0003DMP400048869	K.S(+304.20)FPLLSLLDK(+304.20).I	Y	71.38	1740.05	10	4.5	871.038	2	115.71	17290000	1	iTRAQ 8plex (K N-term)	S1:iTRAQ 8plex (K N-term):1000.00;K10:iTRAQ 8plex (K N-term):1000.00	PEAKS DB
11	PGSC0003DMP400048869	K.L(+304.20)DDEIK(+304.20)SWLAFAAQK(+304.20).V	Y	66	2646.5	15	5.9	662.636	4	115.22	965280	1	iTRAQ 8plex (K N-term)	L1:iTRAQ 8plex (K N-term):1000.00;K6:iTRAQ 8plex (K N-term):1000.00;K15:iTRAQ 8plex (K N-term):1000.00	PEAKS DB
11	PGSC0003DMP400048869	K.A(+304.20)SAALQGSDHRR.A	Y	60.8	1571.84	12	3.1	393.968	4	25.92	9704000	3	iTRAQ 8plex (K N-term)	A1:iTRAQ 8plex (K N-term):1000.00	PEAKS DB
11	PGSC0003DMP400048869	K.S(+304.20)FPLLSLLDK(+304.20)ILPIYK(+304.20).E	Y	59.93	2771.72	16	6.5	924.919	3	123.79	737470	2	iTRAQ 8plex (K N-term)	S1:iTRAQ 8plex (K N-term):1000.00;K10:iTRAQ 8plex (K N-term):1000.00;K16:iTRAQ 8plex (K N-term):1000.00	PEAKS DB
11	PGSC0003DMP400048869	K.I(+304.20)SEEEYVK(+304.20).A	Y	56.95	1603.88	8	2.1	535.635	3	56.66	15673000	1	iTRAQ 8plex (K N-term)	I1:iTRAQ 8plex (K N-term):1000.00;K8:iTRAQ 8plex (K N-term):1000.00	PEAKS DB
11	PGSC0003DMP400048869	K.V(+304.20)VEVNALAK(+304.20).A	Y	56.58	1549.95	9	4.9	775.988	2	69.58	50669000	2	iTRAQ 8plex (K N-term)	V1:iTRAQ 8plex (K N-term):1000.00;K9:iTRAQ 8plex (K N-term):1000.00	PEAKS DB
11	PGSC0003DMP400048869	R.I(+304.20)PSTEEIADRVNK(+304.20).M	Y	55.18	2079.17	13	3.8	694.066	3	66.7	15854000	2	iTRAQ 8plex (K N-term)	I1:iTRAQ 8plex (K N-term):1000.00;K13:iTRAQ 8plex (K N-term):1000.00	PEAKS DB
11	PGSC0003DMP400048869	R.G(+304.20)NASVPAMEMTK(+304.20).W	N	53.39	1842.97	12	0.9	615.331	3	60.88	37342000	2	iTRAQ 8plex (K N-term)	G1:iTRAQ 8plex (K N-term):1000.00;K12:iTRAQ 8plex (K N-term):1000.00	PEAKS DB
11	PGSC0003DMP400048869	R.G(+304.20)TQTLELIK(+304.20).S	Y	52.8	1609.98	9	6	537.669	3	71.86	68170000	2	iTRAQ 8plex (K N-term)	G1:iTRAQ 8plex (K N-term):1000.00;K9:iTRAQ 8plex (K N-term):1000.00	PEAKS DB
11	PGSC0003DMP400048869	R.A(+304.20)TNVSAR.L	Y	52.34	1021.58	7	3.4	511.798	2	24.18	6475300	1	iTRAQ 8plex (K N-term)	A1:iTRAQ 8plex (K N-term):1000.00	PEAKS DB
11	PGSC0003DMP400048869	K.K(+304.20)(+304.20)ISEEEYVK(+304.20).A	Y	51.76	2036.18	9	2	679.734	3	48.05	18090000	2	iTRAQ 8plex (K N-term)	K1:iTRAQ 8plex (K N-term):1000.00;K1:iTRAQ 8plex (K N-term):1000.00;K9:iTRAQ 8plex (K N-term):1000.00	PEAKS DB
11	PGSC0003DMP400048869	K.Q(+304.20)MSDAGIK(+304.20).Y	Y	51.45	1456.81	8	0.1	486.609	3	43.44	25434000	2	iTRAQ 8plex (K N-term)	Q1:iTRAQ 8plex (K N-term):1000.00;K8:iTRAQ 8plex (K N-term):1000.00	PEAKS DB
11	PGSC0003DMP400048869	R.T(+304.20)QLASAK(+304.20)	Y	51.03	1325.8	7	-1.4	663.907	2	39.75	17051000	2	iTRAQ 8plex (K N-term)	T1:iTRAQ 8plex (K N-term):1000.00;K7:iTRAQ 8plex (K N-term):1000.00	PEAKS DB
11	PGSC0003DMP400048869	K.A(+304.20)ITEEIK(+304.20)K(+304.20).V	Y	50.61	1843.14	8	1.6	461.793	4	49.54	10524000	1	iTRAQ 8plex (K N-term)	A1:iTRAQ 8plex (K N-term):1000.00;K7:iTRAQ 8plex (K N-term):1000.00;K8:iTRAQ 8plex (K N-term):1000.00	PEAKS DB
11	PGSC0003DMP400048869	K.S(+304.20)SAEDLK(+304.20)K(+304.20).V	Y	45.55	1789.06	8	3.8	448.273	4	35.57	8798000	1	iTRAQ 8plex (K N-term)	S1:iTRAQ 8plex (K N-term):1000.00;K7:iTRAQ 8plex (K N-term):1000.00;K8:iTRAQ 8plex (K N-term):1000.00	PEAKS DB
11	PGSC0003DMP400048869	K.E(+304.20)VIAELK(+304.20).A	N	41.28	1408.86	7	3.4	705.442	2	70.03	60631000	3	iTRAQ 8plex (K N-term)	E1:iTRAQ 8plex (K N-term):1000.00;K7:iTRAQ 8plex (K N-term):1000.00	PEAKS DB
11	PGSC0003DMP400048869	K.A(+304.20)ITEEIK(+304.20).K	Y	37.09	1410.84	7	0.3	471.289	3	55.58	5545100	2	iTRAQ 8plex (K N-term)	A1:iTRAQ 8plex (K N-term):1000.00;K7:iTRAQ 8plex (K N-term):1000.00	PEAKS DB
11	PGSC0003DMP400048869	R.I(+304.20)PSTEEIADR.V	N	34.89	1433.76	10	-0.1	717.888	2	59.76	6368000	1	iTRAQ 8plex (K N-term)	I1:iTRAQ 8plex (K N-term):1000.00	PEAKS DB
13	PGSC0003DMP400041522	K.T(+304.20)NDLAGDGTTTSVVLAQGLIAEGVK(+304.20).V	Y	114.88	3037.66	25	1.1	1013.56	3	110.61	6368600	2	iTRAQ 8plex (K N-term)	T1:iTRAQ 8plex (K N-term):1000.00;K25:iTRAQ 8plex (K N-term):1000.00	PEAKS DB
13	PGSC0003DMP400041522	R.K(+304.20)(+304.20)SQYLDDIATLTGGTVIREELGLTLDK(+304.20).A	Y	105.96	3861.17	27	2.4	966.302	4	113.52	566380	1	iTRAQ 8plex (K N-term)	K1:iTRAQ 8plex (K N-term):1000.00;K1:iTRAQ 8plex (K N-term):1000.00;K27:iTRAQ 8plex (K N-term):1000.00	PEAKS DB
13	PGSC0003DMP400041522	K.L(+304.20)ADLVGVTLGPK(+304.20).G	N	104.6	1790.1	12	3	896.061	2	110.32	103780000	2	iTRAQ 8plex (K N-term)	L1:iTRAQ 8plex (K N-term):1000.00;K12:iTRAQ 8plex (K N-term):1000.00	PEAKS DB
13	PGSC0003DMP400041522	R.N(+304.20)GYPILIIAEDIEQEALATLVVNK(+304.20).L	Y	103.32	3233.83	24	3.6	1078.95	3	125.94	826540	2	iTRAQ 8plex (K N-term)	N1:iTRAQ 8plex (K N-term):1000.00;K24:iTRAQ 8plex (K N-term):1000.00	PEAKS DB
13	PGSC0003DMP400041522	K.S(+304.20)QYLDDIATLTGGTVIR.E	Y	99.98	2126.15	17	2.4	709.725	3	112.96	1981800	1	iTRAQ 8plex (K N-term)	S1:iTRAQ 8plex (K N-term):1000.00	PEAKS DB
13	PGSC0003DMP400041522	K.D(+304.20)ATTIVGDGSTQEAVNK(+304.20)R.V	Y	95.95	2469.32	18	-0.6	618.336	4	51.02	22540000	1	iTRAQ 8plex (K N-term)	D1:iTRAQ 8plex (K N-term):1000.00;K17:iTRAQ 8plex (K N-term):1000.00	PEAKS DB
13	PGSC0003DMP400041522	K.F(+304.20)GYNAATGNYEDLMAAGIIDPTK(+304.20).V	Y	94.3	3039.54	23	2.2	760.893	4	111.7	4907700	1	iTRAQ 8plex (K N-term)	F1:iTRAQ 8plex (K N-term):1000.00;K23:iTRAQ 8plex (K N-term):1000.00	PEAKS DB
13	PGSC0003DMP400041522	K.S(+304.20)QYLDDIATLTGGTVIREELGLTLDK(+304.20).A	Y	91.7	3428.88	26	2.4	858.228	4	118.3	1851600	1	iTRAQ 8plex (K N-term)	S1:iTRAQ 8plex (K N-term):1000.00;K26:iTRAQ 8plex (K N-term):1000.00	PEAKS DB
13	PGSC0003DMP400041522	R.K(+304.20)(+304.20)SQYLDDIATLTGGTVIR.E	Y	90.15	2558.44	18	0.8	853.822	3	104.73	7485800	1	iTRAQ 8plex (K N-term)	K1:iTRAQ 8plex (K N-term):1000.00;K1:iTRAQ 8plex (K N-term):1000.00	PEAKS DB
13	PGSC0003DMP400041522	R.D(+304.20)LVNVLEDAIR.N	Y	89.29	1559.88	11	3.3	780.948	2	113.73	98215000	1	iTRAQ 8plex (K N-term)	D1:iTRAQ 8plex (K N-term):1000.00	PEAKS DB
13	PGSC0003DMP400041522	K.A(+304.20)AVEEGIVVGGGC(+57.02)TLLR.L	Y	88.44	2004.09	17	4.5	669.041	3	94.75	1079400	1	iTRAQ 8plex (K N-term); Carbamidomethylation	A1:iTRAQ 8plex (K N-term):1000.00;C13:Carbamidomethylation:1000.00	PEAKS DB
13	PGSC0003DMP400041522	K.N(+304.20)LIEAADQDYEK(+304.20)EK(+304.20).L	Y	83.76	2577.39	14	5.7	645.358	4	70.51	17012000	2	iTRAQ 8plex (K N-term)	N1:iTRAQ 8plex (K N-term):1000.00;K12:iTRAQ 8plex (K N-term):1000.00;K14:iTRAQ 8plex (K N-term):1000.00	PEAKS DB
13	PGSC0003DMP400041522	R.E(+304.20)VELEDPVENIGAK(+304.20).L	Y	82.27	2149.16	14	2.7	717.397	3	84.54	62565000	2	iTRAQ 8plex (K N-term)	E1:iTRAQ 8plex (K N-term):1000.00;K14:iTRAQ 8plex (K N-term):1000.00	PEAKS DB
13	PGSC0003DMP400041522	K.L(+304.20)SGGVAVIQVGAQTETELK(+304.20)EK(+304.20).K	N	80.76	3068.77	21	5.6	768.204	4	95.05	9770900	2	iTRAQ 8plex (K N-term)	L1:iTRAQ 8plex (K N-term):1000.00;K19:iTRAQ 8plex (K N-term):1000.00;K21:iTRAQ 8plex (K N-term):1000.00	PEAKS DB
13	PGSC0003DMP400041522	R.G(+304.20)YVSPYFVTDSEK(+304.20).M	Y	78.31	2099.09	13	3.3	700.707	3	80.82	58919000	1	iTRAQ 8plex (K N-term)	G1:iTRAQ 8plex (K N-term):1000.00;K13:iTRAQ 8plex (K N-term):1000.00	PEAKS DB
13	PGSC0003DMP400041522	K.V(+304.20)VAAGANPVLITR.G	Y	76.7	1583.96	13	2.4	528.996	3	76.68	25876000	2	iTRAQ 8plex (K N-term)	V1:iTRAQ 8plex (K N-term):1000.00	PEAKS DB
13	PGSC0003DMP400041522	K.E(+304.20)VEDSELADVAAVSAGNNLEVGSMIAEAMSK(+304.20).V	Y	67.17	3743.86	31	2.6	936.974	4	119.21	1913400	1	iTRAQ 8plex (K N-term)	E1:iTRAQ 8plex (K N-term):1000.00;K31:iTRAQ 8plex (K N-term):1000.00	PEAKS DB
13	PGSC0003DMP400041522	K.G(+304.20)VVTLEEGK(+304.20)SAENSLR.V	Y	66.34	2296.27	16	-2.1	766.43	3	64.96	1121100	1	iTRAQ 8plex (K N-term)	G1:iTRAQ 8plex (K N-term):1000.00;K9:iTRAQ 8plex (K N-term):1000.00	PEAKS DB
13	PGSC0003DMP400041522	K.L(+304.20)SGGVAVIQVGAQTETELK(+304.20).E	N	66.33	2507.43	19	3.7	627.867	4	99.82	5267700	1	iTRAQ 8plex (K N-term)	L1:iTRAQ 8plex (K N-term):1000.00;K19:iTRAQ 8plex (K N-term):1000.00	PEAKS DB
13	PGSC0003DMP400041522	K.V(+304.20)AALK(+304.20)APGFGER.K	Y	66.11	1823.08	12	3.6	456.778	4	67.05	19463000	2	iTRAQ 8plex (K N-term)	V1:iTRAQ 8plex (K N-term):1000.00;K5:iTRAQ 8plex (K N-term):1000.00	PEAKS DB
13	PGSC0003DMP400041522	K.I(+304.20)VNDGVTVAR.E	N	64.52	1346.78	10	-0.1	449.933	3	55.25	130460000	2	iTRAQ 8plex (K N-term)	I1:iTRAQ 8plex (K N-term):1000.00	PEAKS DB
13	PGSC0003DMP400041522	R.V(+304.20)EDALNATK(+304.20).A	N	63.8	1567.89	9	1.2	784.954	2	63.39	103460000	2	iTRAQ 8plex (K N-term)	V1:iTRAQ 8plex (K N-term):1000.00;K9:iTRAQ 8plex (K N-term):1000.00	PEAKS DB
13	PGSC0003DMP400041522	R.V(+304.20)VEGMQFER.G	Y	63.34	1397.72	9	2.3	699.87	2	68.94	26128000	1	iTRAQ 8plex (K N-term)	V1:iTRAQ 8plex (K N-term):1000.00	PEAKS DB
13	PGSC0003DMP400041522	K.N(+304.20)AGVNGSVVSEK(+304.20).V	Y	61.69	1767.98	12	0.3	590.335	3	42.51	20246000	1	iTRAQ 8plex (K N-term)	N1:iTRAQ 8plex (K N-term):1000.00;K12:iTRAQ 8plex (K N-term):1000.00	PEAKS DB
13	PGSC0003DMP400041522	K.G(+304.20)TLANDEEK(+304.20)VGADIVK(+304.20).R	Y	59.42	2570.45	16	4.1	643.623	4	69.43	2378900	1	iTRAQ 8plex (K N-term)	G1:iTRAQ 8plex (K N-term):1000.00;K9:iTRAQ 8plex (K N-term):1000.00;K16:iTRAQ 8plex (K N-term):1000.00	PEAKS DB
13	PGSC0003DMP400041522	K.L(+304.20)RVEDALNATK(+304.20).A	N	59.32	1837.08	11	0.4	460.277	4	63.13	59305000	2	iTRAQ 8plex (K N-term)	L1:iTRAQ 8plex (K N-term):1000.00;K11:iTRAQ 8plex (K N-term):1000.00	PEAKS DB
13	PGSC0003DMP400041522	K.M(+304.20)SVEYENC(+57.02)K(+304.20).L	Y	59.26	1766.87	9	-1.4	589.963	3	50.93	3392300	1	iTRAQ 8plex (K N-term); Carbamidomethylation	M1:iTRAQ 8plex (K N-term):1000.00;C8:Carbamidomethylation:1000.00;K9:iTRAQ 8plex (K N-term):1000.00	PEAKS DB
13	PGSC0003DMP400041522	R.K(+304.20)(+304.20)GVVTLEEGK(+304.20).S	Y	59.1	1971.2	10	3	658.075	3	51.59	19049000	1	iTRAQ 8plex (K N-term)	K1:iTRAQ 8plex (K N-term):1000.00;K1:iTRAQ 8plex (K N-term):1000.00;K10:iTRAQ 8plex (K N-term):1000.00	PEAKS DB
13	PGSC0003DMP400041522	K.A(+304.20)DK(+304.20)EVLGHAAK(+304.20).V	Y	58.84	2050.21	11	9.4	684.418	3	39.03	0	0	iTRAQ 8plex (K N-term)	A1:iTRAQ 8plex (K N-term):1000.00;K3:iTRAQ 8plex (K N-term):1000.00;K11:iTRAQ 8plex (K N-term):1000.00	PEAKS DB
13	PGSC0003DMP400041522	R.E(+304.20)ELGLTLDK(+304.20).A	Y	54.97	1624.94	9	5.6	542.657	3	77.38	5363700	2	iTRAQ 8plex (K N-term)	E1:iTRAQ 8plex (K N-term):1000.00;K9:iTRAQ 8plex (K N-term):1000.00	PEAKS DB
13	PGSC0003DMP400041522	K.G(+304.20)VVTLEEGK(+304.20).S	Y	52.68	1538.9	9	2	513.976	3	57.32	29121000	1	iTRAQ 8plex (K N-term)	G1:iTRAQ 8plex (K N-term):1000.00;K9:iTRAQ 8plex (K N-term):1000.00	PEAKS DB
13	PGSC0003DMP400041522	R.N(+304.20)VVLESK(+304.20).Y	N	50.89	1395.84	7	-1.3	466.288	3	49.41	167810000	2	iTRAQ 8plex (K N-term)	N1:iTRAQ 8plex (K N-term):1000.00;K7:iTRAQ 8plex (K N-term):1000.00	PEAKS DB
13	PGSC0003DMP400041522	K.V(+304.20)LSSDDPK(+304.20).F	Y	47.18	1467.83	8	-0.9	490.283	3	47.95	53642000	2	iTRAQ 8plex (K N-term)	V1:iTRAQ 8plex (K N-term):1000.00;K8:iTRAQ 8plex (K N-term):1000.00	PEAKS DB
13	PGSC0003DMP400041522	K.S(+304.20)AENSLR.V	Y	47.06	1079.58	7	4	540.801	2	27.39	91527000	2	iTRAQ 8plex (K N-term)	S1:iTRAQ 8plex (K N-term):1000.00	PEAKS DB
13	PGSC0003DMP400041522	K.N(+304.20)MSK(+304.20)EVEDSELADVAAVSAGNNLEVGSMIAEAMSK(+304.20).V	Y	46.4	4508.27	35	1.9	902.663	5	115.37	227130	1	iTRAQ 8plex (K N-term)	N1:iTRAQ 8plex (K N-term):1000.00;K4:iTRAQ 8plex (K N-term):1000.00;K35:iTRAQ 8plex (K N-term):1000.00	PEAKS DB
13	PGSC0003DMP400041522	R.A(+304.20)LSYPLK(+304.20).L	Y	46.37	1398.86	7	4.4	700.44	2	66.1	138080000	2	iTRAQ 8plex (K N-term)	A1:iTRAQ 8plex (K N-term):1000.00;K7:iTRAQ 8plex (K N-term):1000.00	PEAKS DB
13	PGSC0003DMP400041522	K.A(+304.20)LVAELK(+304.20).N	Y	38.26	1350.86	7	4.8	676.44	2	71.93	173670000	2	iTRAQ 8plex (K N-term)	A1:iTRAQ 8plex (K N-term):1000.00;K7:iTRAQ 8plex (K N-term):1000.00	PEAKS DB
13	PGSC0003DMP400041522	K.V(+304.20)GADIVK(+304.20)R.A	Y	37.99	1464.91	8	-0.4	489.312	3	41.76	26071000	2	iTRAQ 8plex (K N-term)	V1:iTRAQ 8plex (K N-term):1000.00;K7:iTRAQ 8plex (K N-term):1000.00	PEAKS DB
13	PGSC0003DMP400041522	K.L(+304.20)QNGVNK(+304.20).L	Y	37.16	1379.82	7	-0.6	690.919	2	39.35	1655500	1	iTRAQ 8plex (K N-term)	L1:iTRAQ 8plex (K N-term):1000.00;K7:iTRAQ 8plex (K N-term):1000.00	PEAKS DB
13	PGSC0003DMP400041522	K.K(+304.20)(+304.20)LQNGVNK(+304.20).L	Y	35.52	1812.12	8	6	605.051	3	36.47	1914300	1	iTRAQ 8plex (K N-term)	K1:iTRAQ 8plex (K N-term):1000.00;K1:iTRAQ 8plex (K N-term):1000.00;K8:iTRAQ 8plex (K N-term):1000.00	PEAKS DB
13	PGSC0003DMP400041522	K.L(+304.20)LLVDK(+304.20)K(+304.20).I	N	34.44	1740.15	7	7.7	581.061	3	66.85	108810000	1	iTRAQ 8plex (K N-term)	L1:iTRAQ 8plex (K N-term):1000.00;K6:iTRAQ 8plex (K N-term):1000.00;K7:iTRAQ 8plex (K N-term):1000.00	PEAKS DB
13	PGSC0003DMP400041522	K.G(+304.20)TLANDEEK(+304.20).V	Y	33.94	1583.85	9	0.9	528.958	3	37.37	2643900	1	iTRAQ 8plex (K N-term)	G1:iTRAQ 8plex (K N-term):1000.00;K9:iTRAQ 8plex (K N-term):1000.00	PEAKS DB
13	PGSC0003DMP400041522	K.K(+304.20)(+304.20)LRVEDALNATK(+304.20).A	N	28.08	2269.37	12	1.6	757.466	3	57.27	461660	1	iTRAQ 8plex (K N-term)	K1:iTRAQ 8plex (K N-term):1000.00;K1:iTRAQ 8plex (K N-term):1000.00;K12:iTRAQ 8plex (K N-term):1000.00	PEAKS DB
13	PGSC0003DMP400041521	K.T(+304.20)NDLAGDGTTTSVVLAQGLIAEGVK(+304.20).V	Y	114.88	3037.66	25	1.1	1013.56	3	110.61	6368600	2	iTRAQ 8plex (K N-term)	T1:iTRAQ 8plex (K N-term):1000.00;K25:iTRAQ 8plex (K N-term):1000.00	PEAKS DB
13	PGSC0003DMP400041521	R.K(+304.20)(+304.20)SQYLDDIATLTGGTVIREELGLTLDK(+304.20).A	Y	105.96	3861.17	27	2.4	966.302	4	113.52	566380	1	iTRAQ 8plex (K N-term)	K1:iTRAQ 8plex (K N-term):1000.00;K1:iTRAQ 8plex (K N-term):1000.00;K27:iTRAQ 8plex (K N-term):1000.00	PEAKS DB
13	PGSC0003DMP400041521	K.L(+304.20)ADLVGVTLGPK(+304.20).G	N	104.6	1790.1	12	3	896.061	2	110.32	103780000	2	iTRAQ 8plex (K N-term)	L1:iTRAQ 8plex (K N-term):1000.00;K12:iTRAQ 8plex (K N-term):1000.00	PEAKS DB
13	PGSC0003DMP400041521	R.N(+304.20)GYPILIIAEDIEQEALATLVVNK(+304.20).L	Y	103.32	3233.83	24	3.6	1078.95	3	125.94	826540	2	iTRAQ 8plex (K N-term)	N1:iTRAQ 8plex (K N-term):1000.00;K24:iTRAQ 8plex (K N-term):1000.00	PEAKS DB
13	PGSC0003DMP400041521	K.S(+304.20)QYLDDIATLTGGTVIR.E	Y	99.98	2126.15	17	2.4	709.725	3	112.96	1981800	1	iTRAQ 8plex (K N-term)	S1:iTRAQ 8plex (K N-term):1000.00	PEAKS DB
13	PGSC0003DMP400041521	K.D(+304.20)ATTIVGDGSTQEAVNK(+304.20)R.V	Y	95.95	2469.32	18	-0.6	618.336	4	51.02	22540000	1	iTRAQ 8plex (K N-term)	D1:iTRAQ 8plex (K N-term):1000.00;K17:iTRAQ 8plex (K N-term):1000.00	PEAKS DB
13	PGSC0003DMP400041521	K.F(+304.20)GYNAATGNYEDLMAAGIIDPTK(+304.20).V	Y	94.3	3039.54	23	2.2	760.893	4	111.7	4907700	1	iTRAQ 8plex (K N-term)	F1:iTRAQ 8plex (K N-term):1000.00;K23:iTRAQ 8plex (K N-term):1000.00	PEAKS DB
13	PGSC0003DMP400041521	K.S(+304.20)QYLDDIATLTGGTVIREELGLTLDK(+304.20).A	Y	91.7	3428.88	26	2.4	858.228	4	118.3	1851600	1	iTRAQ 8plex (K N-term)	S1:iTRAQ 8plex (K N-term):1000.00;K26:iTRAQ 8plex (K N-term):1000.00	PEAKS DB
13	PGSC0003DMP400041521	R.K(+304.20)(+304.20)SQYLDDIATLTGGTVIR.E	Y	90.15	2558.44	18	0.8	853.822	3	104.73	7485800	1	iTRAQ 8plex (K N-term)	K1:iTRAQ 8plex (K N-term):1000.00;K1:iTRAQ 8plex (K N-term):1000.00	PEAKS DB
13	PGSC0003DMP400041521	R.D(+304.20)LVNVLEDAIR.N	Y	89.29	1559.88	11	3.3	780.948	2	113.73	98215000	1	iTRAQ 8plex (K N-term)	D1:iTRAQ 8plex (K N-term):1000.00	PEAKS DB
13	PGSC0003DMP400041521	K.A(+304.20)AVEEGIVVGGGC(+57.02)TLLR.L	Y	88.44	2004.09	17	4.5	669.041	3	94.75	1079400	1	iTRAQ 8plex (K N-term); Carbamidomethylation	A1:iTRAQ 8plex (K N-term):1000.00;C13:Carbamidomethylation:1000.00	PEAKS DB
13	PGSC0003DMP400041521	K.N(+304.20)LIEAADQDYEK(+304.20)EK(+304.20).L	Y	83.76	2577.39	14	5.7	645.358	4	70.51	17012000	2	iTRAQ 8plex (K N-term)	N1:iTRAQ 8plex (K N-term):1000.00;K12:iTRAQ 8plex (K N-term):1000.00;K14:iTRAQ 8plex (K N-term):1000.00	PEAKS DB
13	PGSC0003DMP400041521	R.E(+304.20)VELEDPVENIGAK(+304.20).L	Y	82.27	2149.16	14	2.7	717.397	3	84.54	62565000	2	iTRAQ 8plex (K N-term)	E1:iTRAQ 8plex (K N-term):1000.00;K14:iTRAQ 8plex (K N-term):1000.00	PEAKS DB
13	PGSC0003DMP400041521	K.L(+304.20)SGGVAVIQVGAQTETELK(+304.20)EK(+304.20).K	N	80.76	3068.77	21	5.6	768.204	4	95.05	9770900	2	iTRAQ 8plex (K N-term)	L1:iTRAQ 8plex (K N-term):1000.00;K19:iTRAQ 8plex (K N-term):1000.00;K21:iTRAQ 8plex (K N-term):1000.00	PEAKS DB
13	PGSC0003DMP400041521	R.G(+304.20)YVSPYFVTDSEK(+304.20).M	Y	78.31	2099.09	13	3.3	700.707	3	80.82	58919000	1	iTRAQ 8plex (K N-term)	G1:iTRAQ 8plex (K N-term):1000.00;K13:iTRAQ 8plex (K N-term):1000.00	PEAKS DB
13	PGSC0003DMP400041521	K.V(+304.20)VAAGANPVLITR.G	Y	76.7	1583.96	13	2.4	528.996	3	76.68	25876000	2	iTRAQ 8plex (K N-term)	V1:iTRAQ 8plex (K N-term):1000.00	PEAKS DB
13	PGSC0003DMP400041521	K.E(+304.20)VEDSELADVAAVSAGNNLEVGSMIAEAMSK(+304.20).V	Y	67.17	3743.86	31	2.6	936.974	4	119.21	1913400	1	iTRAQ 8plex (K N-term)	E1:iTRAQ 8plex (K N-term):1000.00;K31:iTRAQ 8plex (K N-term):1000.00	PEAKS DB
13	PGSC0003DMP400041521	K.G(+304.20)VVTLEEGK(+304.20)SAENSLR.V	Y	66.34	2296.27	16	-2.1	766.43	3	64.96	1121100	1	iTRAQ 8plex (K N-term)	G1:iTRAQ 8plex (K N-term):1000.00;K9:iTRAQ 8plex (K N-term):1000.00	PEAKS DB
13	PGSC0003DMP400041521	K.L(+304.20)SGGVAVIQVGAQTETELK(+304.20).E	N	66.33	2507.43	19	3.7	627.867	4	99.82	5267700	1	iTRAQ 8plex (K N-term)	L1:iTRAQ 8plex (K N-term):1000.00;K19:iTRAQ 8plex (K N-term):1000.00	PEAKS DB
13	PGSC0003DMP400041521	K.V(+304.20)AALK(+304.20)APGFGER.K	Y	66.11	1823.08	12	3.6	456.778	4	67.05	19463000	2	iTRAQ 8plex (K N-term)	V1:iTRAQ 8plex (K N-term):1000.00;K5:iTRAQ 8plex (K N-term):1000.00	PEAKS DB
13	PGSC0003DMP400041521	K.I(+304.20)VNDGVTVAR.E	N	64.52	1346.78	10	-0.1	449.933	3	55.25	130460000	2	iTRAQ 8plex (K N-term)	I1:iTRAQ 8plex (K N-term):1000.00	PEAKS DB
13	PGSC0003DMP400041521	R.V(+304.20)EDALNATK(+304.20).A	N	63.8	1567.89	9	1.2	784.954	2	63.39	103460000	2	iTRAQ 8plex (K N-term)	V1:iTRAQ 8plex (K N-term):1000.00;K9:iTRAQ 8plex (K N-term):1000.00	PEAKS DB
13	PGSC0003DMP400041521	R.V(+304.20)VEGMQFER.G	Y	63.34	1397.72	9	2.3	699.87	2	68.94	26128000	1	iTRAQ 8plex (K N-term)	V1:iTRAQ 8plex (K N-term):1000.00	PEAKS DB
13	PGSC0003DMP400041521	K.N(+304.20)AGVNGSVVSEK(+304.20).V	Y	61.69	1767.98	12	0.3	590.335	3	42.51	20246000	1	iTRAQ 8plex (K N-term)	N1:iTRAQ 8plex (K N-term):1000.00;K12:iTRAQ 8plex (K N-term):1000.00	PEAKS DB
13	PGSC0003DMP400041521	K.G(+304.20)TLANDEEK(+304.20)VGADIVK(+304.20).R	Y	59.42	2570.45	16	4.1	643.623	4	69.43	2378900	1	iTRAQ 8plex (K N-term)	G1:iTRAQ 8plex (K N-term):1000.00;K9:iTRAQ 8plex (K N-term):1000.00;K16:iTRAQ 8plex (K N-term):1000.00	PEAKS DB
13	PGSC0003DMP400041521	K.L(+304.20)RVEDALNATK(+304.20).A	N	59.32	1837.08	11	0.4	460.277	4	63.13	59305000	2	iTRAQ 8plex (K N-term)	L1:iTRAQ 8plex (K N-term):1000.00;K11:iTRAQ 8plex (K N-term):1000.00	PEAKS DB
13	PGSC0003DMP400041521	K.M(+304.20)SVEYENC(+57.02)K(+304.20).L	Y	59.26	1766.87	9	-1.4	589.963	3	50.93	3392300	1	iTRAQ 8plex (K N-term); Carbamidomethylation	M1:iTRAQ 8plex (K N-term):1000.00;C8:Carbamidomethylation:1000.00;K9:iTRAQ 8plex (K N-term):1000.00	PEAKS DB
13	PGSC0003DMP400041521	R.K(+304.20)(+304.20)GVVTLEEGK(+304.20).S	Y	59.1	1971.2	10	3	658.075	3	51.59	19049000	1	iTRAQ 8plex (K N-term)	K1:iTRAQ 8plex (K N-term):1000.00;K1:iTRAQ 8plex (K N-term):1000.00;K10:iTRAQ 8plex (K N-term):1000.00	PEAKS DB
13	PGSC0003DMP400041521	K.A(+304.20)DK(+304.20)EVLGHAAK(+304.20).V	Y	58.84	2050.21	11	9.4	684.418	3	39.03	0	0	iTRAQ 8plex (K N-term)	A1:iTRAQ 8plex (K N-term):1000.00;K3:iTRAQ 8plex (K N-term):1000.00;K11:iTRAQ 8plex (K N-term):1000.00	PEAKS DB
13	PGSC0003DMP400041521	R.E(+304.20)ELGLTLDK(+304.20).A	Y	54.97	1624.94	9	5.6	542.657	3	77.38	5363700	2	iTRAQ 8plex (K N-term)	E1:iTRAQ 8plex (K N-term):1000.00;K9:iTRAQ 8plex (K N-term):1000.00	PEAKS DB
13	PGSC0003DMP400041521	K.G(+304.20)VVTLEEGK(+304.20).S	Y	52.68	1538.9	9	2	513.976	3	57.32	29121000	1	iTRAQ 8plex (K N-term)	G1:iTRAQ 8plex (K N-term):1000.00;K9:iTRAQ 8plex (K N-term):1000.00	PEAKS DB
13	PGSC0003DMP400041521	R.N(+304.20)VVLESK(+304.20).Y	N	50.89	1395.84	7	-1.3	466.288	3	49.41	167810000	2	iTRAQ 8plex (K N-term)	N1:iTRAQ 8plex (K N-term):1000.00;K7:iTRAQ 8plex (K N-term):1000.00	PEAKS DB
13	PGSC0003DMP400041521	K.V(+304.20)LSSDDPK(+304.20).F	Y	47.18	1467.83	8	-0.9	490.283	3	47.95	53642000	2	iTRAQ 8plex (K N-term)	V1:iTRAQ 8plex (K N-term):1000.00;K8:iTRAQ 8plex (K N-term):1000.00	PEAKS DB
13	PGSC0003DMP400041521	K.S(+304.20)AENSLR.V	Y	47.06	1079.58	7	4	540.801	2	27.39	91527000	2	iTRAQ 8plex (K N-term)	S1:iTRAQ 8plex (K N-term):1000.00	PEAKS DB
13	PGSC0003DMP400041521	K.N(+304.20)MSK(+304.20)EVEDSELADVAAVSAGNNLEVGSMIAEAMSK(+304.20).V	Y	46.4	4508.27	35	1.9	902.663	5	115.37	227130	1	iTRAQ 8plex (K N-term)	N1:iTRAQ 8plex (K N-term):1000.00;K4:iTRAQ 8plex (K N-term):1000.00;K35:iTRAQ 8plex (K N-term):1000.00	PEAKS DB
13	PGSC0003DMP400041521	R.A(+304.20)LSYPLK(+304.20).L	Y	46.37	1398.86	7	4.4	700.44	2	66.1	138080000	2	iTRAQ 8plex (K N-term)	A1:iTRAQ 8plex (K N-term):1000.00;K7:iTRAQ 8plex (K N-term):1000.00	PEAKS DB
13	PGSC0003DMP400041521	K.A(+304.20)LVAELK(+304.20).N	Y	38.26	1350.86	7	4.8	676.44	2	71.93	173670000	2	iTRAQ 8plex (K N-term)	A1:iTRAQ 8plex (K N-term):1000.00;K7:iTRAQ 8plex (K N-term):1000.00	PEAKS DB
13	PGSC0003DMP400041521	K.V(+304.20)GADIVK(+304.20)R.A	Y	37.99	1464.91	8	-0.4	489.312	3	41.76	26071000	2	iTRAQ 8plex (K N-term)	V1:iTRAQ 8plex (K N-term):1000.00;K7:iTRAQ 8plex (K N-term):1000.00	PEAKS DB
13	PGSC0003DMP400041521	K.L(+304.20)QNGVNK(+304.20).L	Y	37.16	1379.82	7	-0.6	690.919	2	39.35	1655500	1	iTRAQ 8plex (K N-term)	L1:iTRAQ 8plex (K N-term):1000.00;K7:iTRAQ 8plex (K N-term):1000.00	PEAKS DB
13	PGSC0003DMP400041521	K.K(+304.20)(+304.20)LQNGVNK(+304.20).L	Y	35.52	1812.12	8	6	605.051	3	36.47	1914300	1	iTRAQ 8plex (K N-term)	K1:iTRAQ 8plex (K N-term):1000.00;K1:iTRAQ 8plex (K N-term):1000.00;K8:iTRAQ 8plex (K N-term):1000.00	PEAKS DB
13	PGSC0003DMP400041521	K.L(+304.20)LLVDK(+304.20)K(+304.20).I	N	34.44	1740.15	7	7.7	581.061	3	66.85	108810000	1	iTRAQ 8plex (K N-term)	L1:iTRAQ 8plex (K N-term):1000.00;K6:iTRAQ 8plex (K N-term):1000.00;K7:iTRAQ 8plex (K N-term):1000.00	PEAKS DB
13	PGSC0003DMP400041521	K.G(+304.20)TLANDEEK(+304.20).V	Y	33.94	1583.85	9	0.9	528.958	3	37.37	2643900	1	iTRAQ 8plex (K N-term)	G1:iTRAQ 8plex (K N-term):1000.00;K9:iTRAQ 8plex (K N-term):1000.00	PEAKS DB
13	PGSC0003DMP400041521	K.K(+304.20)(+304.20)LRVEDALNATK(+304.20).A	N	28.08	2269.37	12	1.6	757.466	3	57.27	461660	1	iTRAQ 8plex (K N-term)	K1:iTRAQ 8plex (K N-term):1000.00;K1:iTRAQ 8plex (K N-term):1000.00;K12:iTRAQ 8plex (K N-term):1000.00	PEAKS DB
42	PGSC0003DMP400063871	K.Q(+304.20)VGVPNMVVFLNK(+304.20)EDQVDDEELLELVELEVR.E	Y	153.75	4205.23	31	3.9	1052.32	4	121.89	1948400	2	iTRAQ 8plex (K N-term)	Q1:iTRAQ 8plex (K N-term):1000.00;K13:iTRAQ 8plex (K N-term):1000.00	PEAKS DB
42	PGSC0003DMP400063871	R.Q(+304.20)TELPFLMAIEDVFSITGR.G	N	112.63	2470.3	19	2.4	1236.16	2	125.84	329000	2	iTRAQ 8plex (K N-term)	Q1:iTRAQ 8plex (K N-term):1000.00	PEAKS DB
42	PGSC0003DMP400063871	R.V(+304.20)NMVVELIMPVAC(+57.02)EQGMR.F	Y	98.4	2379.2	18	0.1	794.075	3	121.21	3949900	2	iTRAQ 8plex (K N-term); Carbamidomethylation	V1:iTRAQ 8plex (K N-term):1000.00;C13:Carbamidomethylation:1000.00	PEAKS DB
42	PGSC0003DMP400063871	K.I(+304.20)LDEAMAGDNVGLLLR.G	N	97.44	2003.1	16	4.1	1002.56	2	115.22	41431000	2	iTRAQ 8plex (K N-term)	I1:iTRAQ 8plex (K N-term):1000.00	PEAKS DB
42	PGSC0003DMP400063871	K.T(+304.20)TLTAALTMALASLGNSTPK(+304.20).K	Y	95.71	2569.45	20	4.7	857.495	3	121.14	18239000	1	iTRAQ 8plex (K N-term)	T1:iTRAQ 8plex (K N-term):1000.00;K20:iTRAQ 8plex (K N-term):1000.00	PEAKS DB
42	PGSC0003DMP400063871	K.L(+304.20)MDSVDEYIPIPQR.Q	Y	93.59	1979.03	14	3.7	990.525	2	112	13125000	2	iTRAQ 8plex (K N-term)	L1:iTRAQ 8plex (K N-term):1000.00	PEAKS DB
42	PGSC0003DMP400063871	K.Q(+304.20)VGVPNMVVFLNK(+304.20).E	N	83.69	2052.19	13	4	1027.11	2	106.52	1047800	1	iTRAQ 8plex (K N-term)	Q1:iTRAQ 8plex (K N-term):1000.00;K13:iTRAQ 8plex (K N-term):1000.00	PEAKS DB
42	PGSC0003DMP400063871	K.T(+304.20)GEIVDIVGLK(+304.20)DTR.N	Y	82.95	2123.23	14	2	708.752	3	87.73	34769000	2	iTRAQ 8plex (K N-term)	T1:iTRAQ 8plex (K N-term):1000.00;K11:iTRAQ 8plex (K N-term):1000.00	PEAKS DB
42	PGSC0003DMP400063871	R.G(+304.20)ITINTATVEYETENR.H	N	82.82	2114.07	16	1.3	705.7	3	78.21	4919400	1	iTRAQ 8plex (K N-term)	G1:iTRAQ 8plex (K N-term):1000.00	PEAKS DB
42	PGSC0003DMP400063871	K.K(+304.20)(+304.20)YDEIDAAPEER.A	N	79.4	2043.06	12	-1.2	682.027	3	47.92	66568000	2	iTRAQ 8plex (K N-term)	K1:iTRAQ 8plex (K N-term):1000.00;K1:iTRAQ 8plex (K N-term):1000.00	PEAKS DB
42	PGSC0003DMP400063871	K.T(+304.20)GEIVDIVGLK(+304.20).D	Y	76.55	1751.05	11	5.5	876.539	2	98.82	63705000	3	iTRAQ 8plex (K N-term)	T1:iTRAQ 8plex (K N-term):1000.00;K11:iTRAQ 8plex (K N-term):1000.00	PEAKS DB
42	PGSC0003DMP400063871	R.N(+304.20)TTVTGVEMFQK(+304.20).I	Y	72.16	1962.06	12	3.7	655.03	3	73.74	51183000	2	iTRAQ 8plex (K N-term)	N1:iTRAQ 8plex (K N-term):1000.00;K12:iTRAQ 8plex (K N-term):1000.00	PEAKS DB
42	PGSC0003DMP400063871	K.V(+304.20)TAIMTDK(+304.20)GEESK(+304.20).M	Y	69.29	2320.29	13	2.3	581.082	4	63.47	0	0	iTRAQ 8plex (K N-term)	V1:iTRAQ 8plex (K N-term):1000.00;K8:iTRAQ 8plex (K N-term):1000.00;K13:iTRAQ 8plex (K N-term):1000.00	PEAKS DB
42	PGSC0003DMP400063871	R.E(+304.20)LLSSYEFPGDDIPIHC(+57.02)GSALLALEALMANPSIK(+304.20).R	Y	69.05	4279.23	34	4.7	1070.82	4	121.1	0	0	iTRAQ 8plex (K N-term); Carbamidomethylation	E1:iTRAQ 8plex (K N-term):1000.00;C17:Carbamidomethylation:1000.00;K34:iTRAQ 8plex (K N-term):1000.00	PEAKS DB
42	PGSC0003DMP400063871	R.K(+304.20)(+304.20)K(+304.20)PHVNIGTIGHVDHGK(+304.20).T	N	68.36	3052.81	17	-0.1	611.57	5	40.42	26611000	2	iTRAQ 8plex (K N-term)	K1:iTRAQ 8plex (K N-term):1000.00;K1:iTRAQ 8plex (K N-term):1000.00;K2:iTRAQ 8plex (K N-term):1000.00;K17:iTRAQ 8plex (K N-term):1000.00	PEAKS DB
42	PGSC0003DMP400063871	K.F(+304.20)EALVYVLK(+304.20).K	N	67.36	1689.02	9	3.5	845.521	2	115.89	28984000	1	iTRAQ 8plex (K N-term)	F1:iTRAQ 8plex (K N-term):1000.00;K9:iTRAQ 8plex (K N-term):1000.00	PEAKS DB
42	PGSC0003DMP400063871	K.M(+304.20)VMPGDRVNMVVELIMPVAC(+57.02)EQGMR.F	Y	59.24	3165.56	25	-1	792.395	4	115.64	294370	1	iTRAQ 8plex (K N-term); Carbamidomethylation	M1:iTRAQ 8plex (K N-term):1000.00;C20:Carbamidomethylation:1000.00	PEAKS DB
42	PGSC0003DMP400063871	R.G(+304.20)DDQWVDK(+304.20)IYK(+304.20).L	Y	58.65	2278.26	11	5.2	760.43	3	72.19	1107300	1	iTRAQ 8plex (K N-term)	G1:iTRAQ 8plex (K N-term):1000.00;K8:iTRAQ 8plex (K N-term):1000.00;K11:iTRAQ 8plex (K N-term):1000.00	PEAKS DB
42	PGSC0003DMP400063871	K.T(+304.20)VGAGVIQK(+304.20).I	N	58.47	1479.91	9	1.5	740.965	2	51.63	133390000	2	iTRAQ 8plex (K N-term)	T1:iTRAQ 8plex (K N-term):1000.00;K9:iTRAQ 8plex (K N-term):1000.00	PEAKS DB
42	PGSC0003DMP400063871	K.E(+304.20)HILLAK(+304.20).Q	N	57.72	1430.9	7	1.6	477.974	3	51.05	160930000	2	iTRAQ 8plex (K N-term)	E1:iTRAQ 8plex (K N-term):1000.00;K7:iTRAQ 8plex (K N-term):1000.00	PEAKS DB
42	PGSC0003DMP400063871	K.M(+304.20)VMPGDR.V	N	49.82	1108.56	7	0.6	555.289	2	46.86	93661000	1	iTRAQ 8plex (K N-term)	M1:iTRAQ 8plex (K N-term):1000.00	PEAKS DB
42	PGSC0003DMP400063871	K.R(+304.20)GDDQWVDK(+304.20).I	Y	48.12	1725.92	9	-0.8	576.312	3	40.6	7148600	1	iTRAQ 8plex (K N-term)	R1:iTRAQ 8plex (K N-term):1000.00;K9:iTRAQ 8plex (K N-term):1000.00	PEAKS DB
42	PGSC0003DMP400063871	R.G(+304.20)TVATGR.V	N	44.24	964.556	7	3.7	483.287	2	23.57	16401000	1	iTRAQ 8plex (K N-term)	G1:iTRAQ 8plex (K N-term):1000.00	PEAKS DB
42	PGSC0003DMP400063871	R.T(+304.20)TDVTGK(+304.20).V	N	41.29	1328.77	7	2.2	443.93	3	34.75	9803200	1	iTRAQ 8plex (K N-term)	T1:iTRAQ 8plex (K N-term):1000.00;K7:iTRAQ 8plex (K N-term):1000.00	PEAKS DB
42	PGSC0003DMP400063871	K.R(+304.20)GDDQWVDK(+304.20)IYK(+304.20).L	Y	38.94	2434.36	12	0.5	609.597	4	61.01	6443000	1	iTRAQ 8plex (K N-term)	R1:iTRAQ 8plex (K N-term):1000.00;K9:iTRAQ 8plex (K N-term):1000.00;K12:iTRAQ 8plex (K N-term):1000.00	PEAKS DB
42	PGSC0003DMP400063871	K.F(+304.20)EALVYVLK(+304.20)K(+304.20).E	N	35.63	2121.32	10	8.1	708.119	3	110.37	962910	1	iTRAQ 8plex (K N-term)	F1:iTRAQ 8plex (K N-term):1000.00;K9:iTRAQ 8plex (K N-term):1000.00;K10:iTRAQ 8plex (K N-term):1000.00	PEAKS DB
42	PGSC0003DMP400063871	K.M(+304.20)VM(+15.99)PGDR.V	N	29.96	1124.56	7	2.8	563.287	2	34.55	2973900	1	iTRAQ 8plex (K N-term); Oxidation (M)	M1:iTRAQ 8plex (K N-term):1000.00;M3:Oxidation (M):1000.00	PEAKS DB
14	PGSC0003DMP400000783	K.E(+304.20)QVFSTYSDNQPGVLIQVYEGER.A	N	119.8	2961.46	23	0.3	988.161	3	109.9	1432000	1	iTRAQ 8plex (K N-term)	E1:iTRAQ 8plex (K N-term):1000.00	PEAKS DB
14	PGSC0003DMP400000783	K.V(+304.20)QDLLLLDVTPLSLGLETAGGVMTVLIPR.N	N	118.77	3336.92	29	2.4	1113.32	3	126.01	442390	2	iTRAQ 8plex (K N-term)	V1:iTRAQ 8plex (K N-term):1000.00	PEAKS DB
14	PGSC0003DMP400000783	K.S(+304.20)INPDEAVAYGAAVQAAILSGEGNEK(+304.20).V	N	105.03	3181.66	26	2.9	1061.56	3	114.11	3199400	2	iTRAQ 8plex (K N-term)	S1:iTRAQ 8plex (K N-term):1000.00;K26:iTRAQ 8plex (K N-term):1000.00	PEAKS DB
14	PGSC0003DMP400000783	K.M(+304.20)K(+304.20)EIAEAFLGSTVK(+304.20).N	N	94.36	2435.41	14	4	812.813	3	111.23	0	0	iTRAQ 8plex (K N-term)	M1:iTRAQ 8plex (K N-term):1000.00;K2:iTRAQ 8plex (K N-term):1000.00;K14:iTRAQ 8plex (K N-term):1000.00	PEAKS DB
14	PGSC0003DMP400000783	K.Q(+304.20)FSAEEISSMVLIK(+304.20).M	N	93.21	2189.21	14	1.4	1095.61	2	109.6	9151400	2	iTRAQ 8plex (K N-term)	Q1:iTRAQ 8plex (K N-term):1000.00;K14:iTRAQ 8plex (K N-term):1000.00	PEAKS DB
14	PGSC0003DMP400000783	K.N(+304.20)QVAMNPINTVFDAK(+304.20)R.L	N	89.01	2425.33	16	3	809.452	3	83.17	14876000	2	iTRAQ 8plex (K N-term)	N1:iTRAQ 8plex (K N-term):1000.00;K15:iTRAQ 8plex (K N-term):1000.00	PEAKS DB
14	PGSC0003DMP400000783	K.V(+304.20)QQLLQDFFNGK(+304.20).E	N	87.65	2044.15	12	5.5	682.393	3	120.07	15363000	2	iTRAQ 8plex (K N-term)	V1:iTRAQ 8plex (K N-term):1000.00;K12:iTRAQ 8plex (K N-term):1000.00	PEAKS DB
14	PGSC0003DMP400000783	R.I(+304.20)INEPTAAAIAYGLDK(+304.20)K(+304.20).A	N	85.53	2699.58	17	2.5	675.905	4	94.66	47426000	2	iTRAQ 8plex (K N-term)	I1:iTRAQ 8plex (K N-term):1000.00;K16:iTRAQ 8plex (K N-term):1000.00;K17:iTRAQ 8plex (K N-term):1000.00	PEAKS DB
14	PGSC0003DMP400000783	K.A(+304.20)TAGDTHLGGEDFDNR.M	N	84.81	1978.92	16	-1.8	660.647	3	45.76	57028000	2	iTRAQ 8plex (K N-term)	A1:iTRAQ 8plex (K N-term):1000.00	PEAKS DB
14	PGSC0003DMP400000783	R.F(+304.20)SDASVQSDIK(+304.20)LWPFK(+304.20).V	Y	84.76	2779.55	16	3.5	695.898	4	106.59	2638000	2	iTRAQ 8plex (K N-term)	F1:iTRAQ 8plex (K N-term):1000.00;K11:iTRAQ 8plex (K N-term):1000.00;K16:iTRAQ 8plex (K N-term):1000.00	PEAKS DB
14	PGSC0003DMP400000783	K.S(+304.20)TIHDVVLVGGSTR.I	Y	84.34	1743.97	14	3.3	582.334	3	57.33	29417000	2	iTRAQ 8plex (K N-term)	S1:iTRAQ 8plex (K N-term):1000.00	PEAKS DB
14	PGSC0003DMP400000783	R.I(+304.20)INEPTAAAIAYGLDK(+304.20).K	N	84.24	2267.29	16	3.8	756.773	3	105.75	12130000	3	iTRAQ 8plex (K N-term)	I1:iTRAQ 8plex (K N-term):1000.00;K16:iTRAQ 8plex (K N-term):1000.00	PEAKS DB
14	PGSC0003DMP400000783	K.N(+304.20)QVAMNPINTVFDAK(+304.20).R	N	81.24	2269.22	15	6.3	757.42	3	95.86	30999000	3	iTRAQ 8plex (K N-term)	N1:iTRAQ 8plex (K N-term):1000.00;K15:iTRAQ 8plex (K N-term):1000.00	PEAKS DB
14	PGSC0003DMP400000783	R.T(+304.20)TPSYVGFTDSER.L	N	77.28	1762.86	13	-1.3	588.627	3	63.49	6475200	1	iTRAQ 8plex (K N-term)	T1:iTRAQ 8plex (K N-term):1000.00	PEAKS DB
14	PGSC0003DMP400000783	R.F(+304.20)EELNMDLFR.K	N	76.08	1616.81	10	3.3	809.416	2	113.1	7324100	1	iTRAQ 8plex (K N-term)	F1:iTRAQ 8plex (K N-term):1000.00	PEAKS DB
14	PGSC0003DMP400000783	K.N(+304.20)AVVTVPAYFNDSQR.Q	N	74.23	1984.03	15	1.2	662.35	3	83.38	22017000	1	iTRAQ 8plex (K N-term)	N1:iTRAQ 8plex (K N-term):1000.00	PEAKS DB
14	PGSC0003DMP400000783	R.A(+304.20)RFEELNMDLFR.K	N	71.78	1843.95	12	5.8	615.661	3	93.71	65059000	2	iTRAQ 8plex (K N-term)	A1:iTRAQ 8plex (K N-term):1000.00	PEAKS DB
14	PGSC0003DMP400000783	K.E(+304.20)IAEAFLGSTVK(+304.20).N	N	70.54	1872.07	12	4.6	937.047	2	100.8	50734000	2	iTRAQ 8plex (K N-term)	E1:iTRAQ 8plex (K N-term):1000.00;K12:iTRAQ 8plex (K N-term):1000.00	PEAKS DB
14	PGSC0003DMP400000783	R.M(+304.20)VNHFVQEFK(+304.20).R	N	67.5	1886.02	10	4.9	629.685	3	83.26	30016000	3	iTRAQ 8plex (K N-term)	M1:iTRAQ 8plex (K N-term):1000.00;K10:iTRAQ 8plex (K N-term):1000.00	PEAKS DB
14	PGSC0003DMP400000783	K.D(+304.20)AGVISGLNVMR.I	N	64.44	1534.84	12	4	512.622	3	83.83	5650800	1	iTRAQ 8plex (K N-term)	D1:iTRAQ 8plex (K N-term):1000.00	PEAKS DB
14	PGSC0003DMP400000783	K.V(+304.20)TPGPGDK(+304.20)PMIVVNYK(+304.20).G	Y	60.7	2626.51	16	3.6	657.638	4	75.14	2360400	1	iTRAQ 8plex (K N-term)	V1:iTRAQ 8plex (K N-term):1000.00;K8:iTRAQ 8plex (K N-term):1000.00;K16:iTRAQ 8plex (K N-term):1000.00	PEAKS DB
14	PGSC0003DMP400000783	K.N(+304.20)ALENYSYNMR.N	Y	59.72	1677.8	11	-0.9	560.274	3	64.89	6263300	1	iTRAQ 8plex (K N-term)	N1:iTRAQ 8plex (K N-term):1000.00	PEAKS DB
14	PGSC0003DMP400000783	R.F(+304.20)SDASVQSDIK(+304.20).L	Y	58.46	1803.97	11	1.8	602.332	3	65.57	12224000	1	iTRAQ 8plex (K N-term)	F1:iTRAQ 8plex (K N-term):1000.00;K11:iTRAQ 8plex (K N-term):1000.00	PEAKS DB
14	PGSC0003DMP400000783	K.V(+304.20)TPGPGDK(+304.20)PMIVVNYK(+304.20)GEEK(+304.20).Q	Y	56.33	3373.91	20	5.9	675.794	5	68.56	6162000	2	iTRAQ 8plex (K N-term)	V1:iTRAQ 8plex (K N-term):1000.00;K8:iTRAQ 8plex (K N-term):1000.00;K16:iTRAQ 8plex (K N-term):1000.00;K20:iTRAQ 8plex (K N-term):1000.00	PEAKS DB
14	PGSC0003DMP400000783	R.A(+304.20)RFEELNMDLFRK(+304.20).C	N	54.13	2276.25	13	3.7	759.759	3	82.51	18499000	2	iTRAQ 8plex (K N-term)	A1:iTRAQ 8plex (K N-term):1000.00;K13:iTRAQ 8plex (K N-term):1000.00	PEAKS DB
14	PGSC0003DMP400000783	R.F(+304.20)EELNMDLFRK(+304.20).C	N	53.6	2049.11	11	3.5	684.045	3	102.85	3817800	1	iTRAQ 8plex (K N-term)	F1:iTRAQ 8plex (K N-term):1000.00;K11:iTRAQ 8plex (K N-term):1000.00	PEAKS DB
14	PGSC0003DMP400000783	K.D(+304.20)IIGNPR.A	Y	52.99	1087.62	7	0.2	544.819	2	42.13	18776000	1	iTRAQ 8plex (K N-term)	D1:iTRAQ 8plex (K N-term):1000.00	PEAKS DB
14	PGSC0003DMP400000783	K.M(+304.20)VQEAER.Y	N	52.4	1165.6	7	4.2	583.81	2	36.29	14509000	1	iTRAQ 8plex (K N-term)	M1:iTRAQ 8plex (K N-term):1000.00	PEAKS DB
14	PGSC0003DMP400000783	R.N(+304.20)TTIPTK(+304.20)K(+304.20).E	N	47.73	1814.12	8	4.9	605.718	3	37	33594000	2	iTRAQ 8plex (K N-term)	N1:iTRAQ 8plex (K N-term):1000.00;K7:iTRAQ 8plex (K N-term):1000.00;K8:iTRAQ 8plex (K N-term):1000.00	PEAKS DB
14	PGSC0003DMP400000783	R.D(+304.20)NNLLGK(+304.20).F	N	46.83	1380.81	7	-1.2	691.41	2	49.61	2444200	1	iTRAQ 8plex (K N-term)	D1:iTRAQ 8plex (K N-term):1000.00;K7:iTRAQ 8plex (K N-term):1000.00	PEAKS DB
14	PGSC0003DMP400000783	K.A(+304.20)TSVGEK(+304.20).N	N	44.63	1298.75	7	2.5	650.386	2	32.5	2358500	1	iTRAQ 8plex (K N-term)	A1:iTRAQ 8plex (K N-term):1000.00;K7:iTRAQ 8plex (K N-term):1000.00	PEAKS DB
14	PGSC0003DMP400000783	K.N(+304.20)K(+304.20)ITITNDK(+304.20).G	N	44.12	1958.18	9	1.4	653.734	3	42.02	423220	1	iTRAQ 8plex (K N-term)	N1:iTRAQ 8plex (K N-term):1000.00;K2:iTRAQ 8plex (K N-term):1000.00;K9:iTRAQ 8plex (K N-term):1000.00	PEAKS DB
14	PGSC0003DMP400000783	R.V(+304.20)EIIANDQGNR.T	N	43.4	1531.82	11	-1.5	766.917	2	61.04	8370700	1	iTRAQ 8plex (K N-term)	V1:iTRAQ 8plex (K N-term):1000.00	PEAKS DB
14	PGSC0003DMP400000783	R.N(+304.20)TTIPTK(+304.20).K	N	43.1	1381.83	7	-1.3	691.92	2	40.79	332470	1	iTRAQ 8plex (K N-term)	N1:iTRAQ 8plex (K N-term):1000.00;K7:iTRAQ 8plex (K N-term):1000.00	PEAKS DB
14	PGSC0003DMP400000783	R.T(+304.20)RDNNLLGK(+304.20).F	N	41.41	1637.96	9	6.4	546.996	3	39.64	13367000	2	iTRAQ 8plex (K N-term)	T1:iTRAQ 8plex (K N-term):1000.00;K9:iTRAQ 8plex (K N-term):1000.00	PEAKS DB
14	PGSC0003DMP400000783	K.I(+304.20)TITNDK(+304.20).G	N	38.84	1411.84	7	-0.2	471.62	3	50.78	9054500	1	iTRAQ 8plex (K N-term)	I1:iTRAQ 8plex (K N-term):1000.00;K7:iTRAQ 8plex (K N-term):1000.00	PEAKS DB
14	PGSC0003DMP400000783	R.R(+304.20)FSDASVQSDIK(+304.20).L	Y	37.02	1960.07	12	-3.2	654.363	3	49.69	160160	1	iTRAQ 8plex (K N-term)	R1:iTRAQ 8plex (K N-term):1000.00;K12:iTRAQ 8plex (K N-term):1000.00	PEAKS DB
14	PGSC0003DMP400000783	R.L(+304.20)IGDAAK(+304.20).N	N	36.3	1294.8	7	1.3	648.406	2	52.89	70616000	2	iTRAQ 8plex (K N-term)	L1:iTRAQ 8plex (K N-term):1000.00;K7:iTRAQ 8plex (K N-term):1000.00	PEAKS DB
14	PGSC0003DMP400000783	R.L(+304.20)SK(+304.20)DEIEK(+304.20).M	N	36.14	1873.11	8	0.2	469.286	4	49.39	4506000	1	iTRAQ 8plex (K N-term)	L1:iTRAQ 8plex (K N-term):1000.00;K3:iTRAQ 8plex (K N-term):1000.00;K8:iTRAQ 8plex (K N-term):1000.00	PEAKS DB
14	PGSC0003DMP400000783	R.M(+304.20)VNHFVQEFK(+304.20)R.K	N	30.26	2042.12	11	2.8	511.54	4	74.43	6225600	1	iTRAQ 8plex (K N-term)	M1:iTRAQ 8plex (K N-term):1000.00;K10:iTRAQ 8plex (K N-term):1000.00	PEAKS DB
14	PGSC0003DMP400000783	K.I(+304.20)TITNDK(+304.20)GR.L	N	30.05	1624.96	9	0.1	542.661	3	40.56	31441000	1	iTRAQ 8plex (K N-term)	I1:iTRAQ 8plex (K N-term):1000.00;K7:iTRAQ 8plex (K N-term):1000.00	PEAKS DB
12	PGSC0003DMP400015694	K.E(+304.20)QVFSTYSDNQPGVLIQVYEGER.T	N	119.8	2961.46	23	0.3	988.161	3	109.9	1432000	1	iTRAQ 8plex (K N-term)	E1:iTRAQ 8plex (K N-term):1000.00	PEAKS DB
12	PGSC0003DMP400015694	K.V(+304.20)QDLLLLDVTPLSLGLETAGGVMTVLIPR.N	N	118.77	3336.92	29	2.4	1113.32	3	126.01	442390	2	iTRAQ 8plex (K N-term)	V1:iTRAQ 8plex (K N-term):1000.00	PEAKS DB
12	PGSC0003DMP400015694	K.S(+304.20)INPDEAVAYGAAVQAAILSGEGNEK(+304.20).V	N	105.03	3181.66	26	2.9	1061.56	3	114.11	3199400	2	iTRAQ 8plex (K N-term)	S1:iTRAQ 8plex (K N-term):1000.00;K26:iTRAQ 8plex (K N-term):1000.00	PEAKS DB
12	PGSC0003DMP400015694	K.N(+304.20)QVAMNPINTVFDAK(+304.20)R.L	N	89.01	2425.33	16	3	809.452	3	83.17	14876000	2	iTRAQ 8plex (K N-term)	N1:iTRAQ 8plex (K N-term):1000.00;K15:iTRAQ 8plex (K N-term):1000.00	PEAKS DB
12	PGSC0003DMP400015694	K.V(+304.20)QQLLQDFFNGK(+304.20).E	N	87.65	2044.15	12	5.5	682.393	3	120.07	15363000	2	iTRAQ 8plex (K N-term)	V1:iTRAQ 8plex (K N-term):1000.00;K12:iTRAQ 8plex (K N-term):1000.00	PEAKS DB
12	PGSC0003DMP400015694	K.M(+304.20)REIAEAFLGSTVK(+304.20).N	Y	87.33	2159.21	14	3.3	720.747	3	109.53	6586800	1	iTRAQ 8plex (K N-term)	M1:iTRAQ 8plex (K N-term):1000.00;K14:iTRAQ 8plex (K N-term):1000.00	PEAKS DB
12	PGSC0003DMP400015694	K.Q(+304.20)FAAEEISSMVLIK(+304.20).M	Y	85.64	2173.22	14	4	1087.62	2	111.12	13458000	2	iTRAQ 8plex (K N-term)	Q1:iTRAQ 8plex (K N-term):1000.00;K14:iTRAQ 8plex (K N-term):1000.00	PEAKS DB
12	PGSC0003DMP400015694	R.I(+304.20)INEPTAAAIAYGLDK(+304.20)K(+304.20).A	N	85.53	2699.58	17	2.5	675.905	4	94.66	47426000	2	iTRAQ 8plex (K N-term)	I1:iTRAQ 8plex (K N-term):1000.00;K16:iTRAQ 8plex (K N-term):1000.00;K17:iTRAQ 8plex (K N-term):1000.00	PEAKS DB
12	PGSC0003DMP400015694	K.A(+304.20)TAGDTHLGGEDFDNR.M	N	84.81	1978.92	16	-1.8	660.647	3	45.76	57028000	2	iTRAQ 8plex (K N-term)	A1:iTRAQ 8plex (K N-term):1000.00	PEAKS DB
12	PGSC0003DMP400015694	R.I(+304.20)INEPTAAAIAYGLDK(+304.20).K	N	84.24	2267.29	16	3.8	756.773	3	105.75	12130000	3	iTRAQ 8plex (K N-term)	I1:iTRAQ 8plex (K N-term):1000.00;K16:iTRAQ 8plex (K N-term):1000.00	PEAKS DB
12	PGSC0003DMP400015694	K.N(+304.20)QVAMNPINTVFDAK(+304.20).R	N	81.24	2269.22	15	6.3	757.42	3	95.86	30999000	3	iTRAQ 8plex (K N-term)	N1:iTRAQ 8plex (K N-term):1000.00;K15:iTRAQ 8plex (K N-term):1000.00	PEAKS DB
12	PGSC0003DMP400015694	K.M(+304.20)DK(+304.20)NSIHDVVLVGGSTR.I	Y	79.86	2435.33	17	2.5	609.841	4	63.96	18441000	1	iTRAQ 8plex (K N-term)	M1:iTRAQ 8plex (K N-term):1000.00;K3:iTRAQ 8plex (K N-term):1000.00	PEAKS DB
12	PGSC0003DMP400015694	R.M(+304.20)VTHFVQEFK(+304.20).R	Y	79.07	1873.03	10	1.6	625.351	3	88.22	20803000	2	iTRAQ 8plex (K N-term)	M1:iTRAQ 8plex (K N-term):1000.00;K10:iTRAQ 8plex (K N-term):1000.00	PEAKS DB
12	PGSC0003DMP400015694	R.T(+304.20)TPSYVGFTDSER.L	N	77.28	1762.86	13	-1.3	588.627	3	63.49	6475200	1	iTRAQ 8plex (K N-term)	T1:iTRAQ 8plex (K N-term):1000.00	PEAKS DB
12	PGSC0003DMP400015694	R.F(+304.20)EELNMDLFR.K	N	76.08	1616.81	10	3.3	809.416	2	113.1	7324100	1	iTRAQ 8plex (K N-term)	F1:iTRAQ 8plex (K N-term):1000.00	PEAKS DB
12	PGSC0003DMP400015694	K.N(+304.20)ALENYAYNMR.N	N	75.23	1661.81	11	1.7	831.913	2	73.36	24797000	2	iTRAQ 8plex (K N-term)	N1:iTRAQ 8plex (K N-term):1000.00	PEAKS DB
12	PGSC0003DMP400015694	K.D(+304.20)AGVIAGLNVMR.I	Y	74.84	1518.84	12	2.9	507.29	3	88.19	30876000	2	iTRAQ 8plex (K N-term)	D1:iTRAQ 8plex (K N-term):1000.00	PEAKS DB
12	PGSC0003DMP400015694	K.N(+304.20)AVVTVPAYFNDSQR.Q	N	74.23	1984.03	15	1.2	662.35	3	83.38	22017000	1	iTRAQ 8plex (K N-term)	N1:iTRAQ 8plex (K N-term):1000.00	PEAKS DB
12	PGSC0003DMP400015694	K.V(+304.20)IPGPGDK(+304.20)PMIVVNYK(+304.20)GEEK(+304.20).Q	Y	73.99	3385.95	20	6.2	678.202	5	77.91	2835700	1	iTRAQ 8plex (K N-term)	V1:iTRAQ 8plex (K N-term):1000.00;K8:iTRAQ 8plex (K N-term):1000.00;K16:iTRAQ 8plex (K N-term):1000.00;K20:iTRAQ 8plex (K N-term):1000.00	PEAKS DB
12	PGSC0003DMP400015694	R.A(+304.20)RFEELNMDLFR.K	N	71.78	1843.95	12	5.8	615.661	3	93.71	65059000	2	iTRAQ 8plex (K N-term)	A1:iTRAQ 8plex (K N-term):1000.00	PEAKS DB
12	PGSC0003DMP400015694	R.E(+304.20)IAEAFLGSTVK(+304.20).N	N	70.54	1872.07	12	4.6	937.047	2	100.8	50734000	2	iTRAQ 8plex (K N-term)	E1:iTRAQ 8plex (K N-term):1000.00;K12:iTRAQ 8plex (K N-term):1000.00	PEAKS DB
12	PGSC0003DMP400015694	R.F(+304.20)SDATVQSDIK(+304.20).H	Y	62.54	1817.99	11	4.8	607.006	3	66.63	10180000	1	iTRAQ 8plex (K N-term)	F1:iTRAQ 8plex (K N-term):1000.00;K11:iTRAQ 8plex (K N-term):1000.00	PEAKS DB
12	PGSC0003DMP400015694	K.M(+304.20)YQGAGGDMGADMGDDGPAPSGGSGAGPK(+304.20).I	Y	58.9	3218.44	29	3.5	805.621	4	70.63	503910	1	iTRAQ 8plex (K N-term)	M1:iTRAQ 8plex (K N-term):1000.00;K29:iTRAQ 8plex (K N-term):1000.00	PEAKS DB
12	PGSC0003DMP400015694	R.A(+304.20)RFEELNMDLFRK(+304.20).C	N	54.13	2276.25	13	3.7	759.759	3	82.51	18499000	2	iTRAQ 8plex (K N-term)	A1:iTRAQ 8plex (K N-term):1000.00;K13:iTRAQ 8plex (K N-term):1000.00	PEAKS DB
12	PGSC0003DMP400015694	R.F(+304.20)EELNMDLFRK(+304.20).C	N	53.6	2049.11	11	3.5	684.045	3	102.85	3817800	1	iTRAQ 8plex (K N-term)	F1:iTRAQ 8plex (K N-term):1000.00;K11:iTRAQ 8plex (K N-term):1000.00	PEAKS DB
12	PGSC0003DMP400015694	K.N(+304.20)SIHDVVLVGGSTR.I	Y	52.63	1756.97	14	-1.4	586.663	3	54.5	5017900	1	iTRAQ 8plex (K N-term)	N1:iTRAQ 8plex (K N-term):1000.00	PEAKS DB
12	PGSC0003DMP400015694	K.M(+304.20)VQEAEK(+304.20).Y	N	51.74	1441.8	7	-0.7	721.904	2	42.03	7637600	2	iTRAQ 8plex (K N-term)	M1:iTRAQ 8plex (K N-term):1000.00;K7:iTRAQ 8plex (K N-term):1000.00	PEAKS DB
12	PGSC0003DMP400015694	R.N(+304.20)TTIPTK(+304.20)K(+304.20).E	N	47.73	1814.12	8	4.9	605.718	3	37	33594000	2	iTRAQ 8plex (K N-term)	N1:iTRAQ 8plex (K N-term):1000.00;K7:iTRAQ 8plex (K N-term):1000.00;K8:iTRAQ 8plex (K N-term):1000.00	PEAKS DB
12	PGSC0003DMP400015694	R.D(+304.20)NNLLGK(+304.20).F	N	46.83	1380.81	7	-1.2	691.41	2	49.61	2444200	1	iTRAQ 8plex (K N-term)	D1:iTRAQ 8plex (K N-term):1000.00;K7:iTRAQ 8plex (K N-term):1000.00	PEAKS DB
12	PGSC0003DMP400015694	K.A(+304.20)TSVGEK(+304.20).N	N	44.63	1298.75	7	2.5	650.386	2	32.5	2358500	1	iTRAQ 8plex (K N-term)	A1:iTRAQ 8plex (K N-term):1000.00;K7:iTRAQ 8plex (K N-term):1000.00	PEAKS DB
12	PGSC0003DMP400015694	K.V(+304.20)IPGPGDK(+304.20)PMIVVNYK(+304.20).G	N	44.45	2638.55	16	3.7	660.647	4	86.04	1860000	1	iTRAQ 8plex (K N-term)	V1:iTRAQ 8plex (K N-term):1000.00;K8:iTRAQ 8plex (K N-term):1000.00;K16:iTRAQ 8plex (K N-term):1000.00	PEAKS DB
12	PGSC0003DMP400015694	K.N(+304.20)K(+304.20)ITITNDK(+304.20).G	N	44.12	1958.18	9	1.4	653.734	3	42.02	423220	1	iTRAQ 8plex (K N-term)	N1:iTRAQ 8plex (K N-term):1000.00;K2:iTRAQ 8plex (K N-term):1000.00;K9:iTRAQ 8plex (K N-term):1000.00	PEAKS DB
12	PGSC0003DMP400015694	R.V(+304.20)EIIANDQGNR.T	N	43.4	1531.82	11	-1.5	766.917	2	61.04	8370700	1	iTRAQ 8plex (K N-term)	V1:iTRAQ 8plex (K N-term):1000.00	PEAKS DB
12	PGSC0003DMP400015694	R.N(+304.20)TTIPTK(+304.20).K	N	43.1	1381.83	7	-1.3	691.92	2	40.79	332470	1	iTRAQ 8plex (K N-term)	N1:iTRAQ 8plex (K N-term):1000.00;K7:iTRAQ 8plex (K N-term):1000.00	PEAKS DB
12	PGSC0003DMP400015694	R.L(+304.20)SK(+304.20)EEIEK(+304.20).M	N	41.94	1887.13	8	2.2	472.79	4	49.23	16085000	2	iTRAQ 8plex (K N-term)	L1:iTRAQ 8plex (K N-term):1000.00;K3:iTRAQ 8plex (K N-term):1000.00;K8:iTRAQ 8plex (K N-term):1000.00	PEAKS DB
12	PGSC0003DMP400015694	R.T(+304.20)RDNNLLGK(+304.20).F	N	41.41	1637.96	9	6.4	546.996	3	39.64	13367000	2	iTRAQ 8plex (K N-term)	T1:iTRAQ 8plex (K N-term):1000.00;K9:iTRAQ 8plex (K N-term):1000.00	PEAKS DB
12	PGSC0003DMP400015694	K.I(+304.20)TITNDK(+304.20).G	N	38.84	1411.84	7	-0.2	471.62	3	50.78	9054500	1	iTRAQ 8plex (K N-term)	I1:iTRAQ 8plex (K N-term):1000.00;K7:iTRAQ 8plex (K N-term):1000.00	PEAKS DB
12	PGSC0003DMP400015694	R.F(+304.20)SDATVQSDIK(+304.20)HWPFK(+304.20).V	Y	37.53	2817.54	16	5.3	564.519	5	87.4	4359400	1	iTRAQ 8plex (K N-term)	F1:iTRAQ 8plex (K N-term):1000.00;K11:iTRAQ 8plex (K N-term):1000.00;K16:iTRAQ 8plex (K N-term):1000.00	PEAKS DB
12	PGSC0003DMP400015694	R.L(+304.20)IGDAAK(+304.20).N	N	36.3	1294.8	7	1.3	648.406	2	52.89	70616000	2	iTRAQ 8plex (K N-term)	L1:iTRAQ 8plex (K N-term):1000.00;K7:iTRAQ 8plex (K N-term):1000.00	PEAKS DB
12	PGSC0003DMP400015694	K.I(+304.20)TITNDK(+304.20)GR.L	N	30.05	1624.96	9	0.1	542.661	3	40.56	31441000	1	iTRAQ 8plex (K N-term)	I1:iTRAQ 8plex (K N-term):1000.00;K7:iTRAQ 8plex (K N-term):1000.00	PEAKS DB
22	PGSC0003DMP400043144	K.V(+304.20)VGIDLGTTNSAVAAMEGGK(+304.20)PTIVTNAEGQR.T	Y	124.01	3663.96	31	2.6	917	4	104.46	2885800	2	iTRAQ 8plex (K N-term)	V1:iTRAQ 8plex (K N-term):1000.00;K20:iTRAQ 8plex (K N-term):1000.00	PEAKS DB
22	PGSC0003DMP400043144	K.K(+304.20)(+304.20)QDITITGASTLPGDEVER.M	Y	108.13	2637.43	19	0.9	660.366	4	69.28	24335000	2	iTRAQ 8plex (K N-term)	K1:iTRAQ 8plex (K N-term):1000.00;K1:iTRAQ 8plex (K N-term):1000.00	PEAKS DB
22	PGSC0003DMP400043144	K.M(+304.20)ELSSLTQTNISLPFITATADGPK(+304.20).H	Y	107.3	3142.69	24	1.5	1048.57	3	115.64	4527600	2	iTRAQ 8plex (K N-term)	M1:iTRAQ 8plex (K N-term):1000.00;K24:iTRAQ 8plex (K N-term):1000.00	PEAKS DB
22	PGSC0003DMP400043144	K.A(+304.20)K(+304.20)MELSSLTQTNISLPFITATADGPK(+304.20).H	Y	105.07	3646.03	26	6.2	912.519	4	111.23	0	0	iTRAQ 8plex (K N-term)	A1:iTRAQ 8plex (K N-term):1000.00;K2:iTRAQ 8plex (K N-term):1000.00;K26:iTRAQ 8plex (K N-term):1000.00	PEAKS DB
22	PGSC0003DMP400043144	K.L(+304.20)SFSDIDEVILVGGSTR.I	Y	99.73	2111.14	17	4	704.722	3	115.22	15401000	2	iTRAQ 8plex (K N-term)	L1:iTRAQ 8plex (K N-term):1000.00	PEAKS DB
22	PGSC0003DMP400043144	K.S(+304.20)FAAEEISAQVLR.K	Y	87.63	1723.94	13	6.4	575.656	3	95.88	47822000	2	iTRAQ 8plex (K N-term)	S1:iTRAQ 8plex (K N-term):1000.00	PEAKS DB
22	PGSC0003DMP400043144	R.G(+304.20)K(+304.20)FEELC(+57.02)SDLLDR.L	Y	84.35	2189.15	13	4.3	730.727	3	91.06	4096600	1	iTRAQ 8plex (K N-term); Carbamidomethylation	G1:iTRAQ 8plex (K N-term):1000.00;K2:iTRAQ 8plex (K N-term):1000.00;C7:Carbamidomethylation:1000.00	PEAKS DB
22	PGSC0003DMP400043144	R.Q(+304.20)AVVNPENTFFSVK(+304.20).R	Y	83.08	2187.2	14	6.9	730.08	3	92.75	37948000	2	iTRAQ 8plex (K N-term)	Q1:iTRAQ 8plex (K N-term):1000.00;K14:iTRAQ 8plex (K N-term):1000.00	PEAKS DB
22	PGSC0003DMP400043144	K.G(+304.20)PDGDDVIDADFTDSK(+304.20)	Y	82.58	2274.1	16	3.2	759.043	3	79.89	965720	1	iTRAQ 8plex (K N-term)	G1:iTRAQ 8plex (K N-term):1000.00;K16:iTRAQ 8plex (K N-term):1000.00	PEAKS DB
22	PGSC0003DMP400043144	K.A(+304.20)VVTVPAYFNDSQR.T	Y	81.52	1869.98	14	3.3	624.337	3	85.1	19498000	2	iTRAQ 8plex (K N-term)	A1:iTRAQ 8plex (K N-term):1000.00	PEAKS DB
22	PGSC0003DMP400043144	R.Q(+304.20)AVVNPENTFFSVK(+304.20)R.F	Y	80.24	2343.31	15	4.2	782.112	3	78.53	1960800	1	iTRAQ 8plex (K N-term)	Q1:iTRAQ 8plex (K N-term):1000.00;K14:iTRAQ 8plex (K N-term):1000.00	PEAKS DB
22	PGSC0003DMP400043144	R.I(+304.20)INEPTAASLAYGFEK(+304.20)K(+304.20).S	Y	79.98	2763.58	17	7.5	691.907	4	90.63	65381	1	iTRAQ 8plex (K N-term)	I1:iTRAQ 8plex (K N-term):1000.00;K16:iTRAQ 8plex (K N-term):1000.00;K17:iTRAQ 8plex (K N-term):1000.00	PEAKS DB
22	PGSC0003DMP400043144	R.I(+304.20)VDWLAASFK(+304.20).R	Y	77.09	1757.02	10	3.7	879.522	2	118.52	13076000	1	iTRAQ 8plex (K N-term)	I1:iTRAQ 8plex (K N-term):1000.00;K10:iTRAQ 8plex (K N-term):1000.00	PEAKS DB
22	PGSC0003DMP400043144	K.S(+304.20)FAAEEISAQVLRK(+304.20).L	Y	73.2	2156.23	14	2.9	719.753	3	86.24	7599400	1	iTRAQ 8plex (K N-term)	S1:iTRAQ 8plex (K N-term):1000.00;K14:iTRAQ 8plex (K N-term):1000.00	PEAKS DB
22	PGSC0003DMP400043144	R.I(+304.20)INEPTAASLAYGFEK(+304.20).K	Y	70.15	2331.28	16	2.8	583.83	4	102.73	66475000	3	iTRAQ 8plex (K N-term)	I1:iTRAQ 8plex (K N-term):1000.00;K16:iTRAQ 8plex (K N-term):1000.00	PEAKS DB
22	PGSC0003DMP400043144	K.E(+304.20)LGDK(+304.20)VPGPVK(+304.20).E	Y	66.98	2050.24	11	4.6	513.569	4	56.58	0	0	iTRAQ 8plex (K N-term)	E1:iTRAQ 8plex (K N-term):1000.00;K5:iTRAQ 8plex (K N-term):1000.00;K11:iTRAQ 8plex (K N-term):1000.00	PEAKS DB
22	PGSC0003DMP400043144	R.T(+304.20)TPSVVAYTK(+304.20).S	Y	66.57	1673.97	10	0.7	558.998	3	56.38	41889000	1	iTRAQ 8plex (K N-term)	T1:iTRAQ 8plex (K N-term):1000.00;K10:iTRAQ 8plex (K N-term):1000.00	PEAKS DB
22	PGSC0003DMP400043144	K.E(+304.20)AISGGSTQTMK(+304.20).D	Y	65.57	1816.97	12	-1.9	606.663	3	43.79	17042000	1	iTRAQ 8plex (K N-term)	E1:iTRAQ 8plex (K N-term):1000.00;K12:iTRAQ 8plex (K N-term):1000.00	PEAKS DB
22	PGSC0003DMP400043144	K.N(+304.20)QADSVVYQTEK(+304.20).Q	Y	65.08	1989.05	12	-1.8	664.023	3	48.81	24165000	1	iTRAQ 8plex (K N-term)	N1:iTRAQ 8plex (K N-term):1000.00;K12:iTRAQ 8plex (K N-term):1000.00	PEAKS DB
22	PGSC0003DMP400043144	K.H(+304.20)IETTITR.G	Y	65.06	1273.72	8	2.1	425.583	3	35.03	129900000	2	iTRAQ 8plex (K N-term)	H1:iTRAQ 8plex (K N-term):1000.00	PEAKS DB
22	PGSC0003DMP400043144	R.I(+304.20)VDWLAASFK(+304.20)R.D	Y	64.65	1913.12	11	4.1	638.718	3	112.96	12691000	2	iTRAQ 8plex (K N-term)	I1:iTRAQ 8plex (K N-term):1000.00;K10:iTRAQ 8plex (K N-term):1000.00	PEAKS DB
22	PGSC0003DMP400043144	R.I(+304.20)PAVQELVK(+304.20).K	Y	61.23	1604	9	4.5	535.677	3	89	73102000	2	iTRAQ 8plex (K N-term)	I1:iTRAQ 8plex (K N-term):1000.00;K9:iTRAQ 8plex (K N-term):1000.00	PEAKS DB
22	PGSC0003DMP400043144	K.R(+304.20)QAVVNPENTFFSVK(+304.20).R	Y	56.75	2343.31	15	0.7	586.834	4	75.98	678880	1	iTRAQ 8plex (K N-term)	R1:iTRAQ 8plex (K N-term):1000.00;K15:iTRAQ 8plex (K N-term):1000.00	PEAKS DB
22	PGSC0003DMP400043144	R.D(+304.20)EGIDLLK(+304.20)DK(+304.20).Q	Y	56.14	2057.2	10	5.1	686.743	3	69.5	7385800	1	iTRAQ 8plex (K N-term)	D1:iTRAQ 8plex (K N-term):1000.00;K8:iTRAQ 8plex (K N-term):1000.00;K10:iTRAQ 8plex (K N-term):1000.00	PEAKS DB
22	PGSC0003DMP400043144	R.L(+304.20)TETAEK(+304.20).A	Y	51.9	1398.81	7	-2	467.275	3	41.65	33604000	2	iTRAQ 8plex (K N-term)	L1:iTRAQ 8plex (K N-term):1000.00;K7:iTRAQ 8plex (K N-term):1000.00	PEAKS DB
22	PGSC0003DMP400043144	K.L(+304.20)DC(+57.02)PAIGK(+304.20).S	Y	48.9	1480.84	8	0	741.428	2	59.5	1148200	1	iTRAQ 8plex (K N-term); Carbamidomethylation	L1:iTRAQ 8plex (K N-term):1000.00;C3:Carbamidomethylation:1000.00;K8:iTRAQ 8plex (K N-term):1000.00	PEAKS DB
22	PGSC0003DMP400043144	R.N(+304.20)TTLPTSK(+304.20).S	Y	48.08	1468.86	8	0.2	490.627	3	41.21	44640000	2	iTRAQ 8plex (K N-term)	N1:iTRAQ 8plex (K N-term):1000.00;K8:iTRAQ 8plex (K N-term):1000.00	PEAKS DB
22	PGSC0003DMP400043144	K.T(+304.20)PVQNSLR.D	Y	48.06	1217.7	8	3.8	609.859	2	36.72	11755000	1	iTRAQ 8plex (K N-term)	T1:iTRAQ 8plex (K N-term):1000.00	PEAKS DB
22	PGSC0003DMP400043144	R.I(+304.20)AGLEVLR.I	Y	45.23	1173.73	8	2.5	587.875	2	87.43	137050000	1	iTRAQ 8plex (K N-term)	I1:iTRAQ 8plex (K N-term):1000.00	PEAKS DB
22	PGSC0003DMP400043144	K.L(+304.20)VDDASK(+304.20).F	Y	44.34	1354.78	7	-0.9	452.601	3	46.37	10261000	2	iTRAQ 8plex (K N-term)	L1:iTRAQ 8plex (K N-term):1000.00;K7:iTRAQ 8plex (K N-term):1000.00	PEAKS DB
22	PGSC0003DMP400043144	R.I(+304.20)PAVQELVK(+304.20)K(+304.20).L	Y	43.54	2036.3	10	7.3	510.085	4	78.01	2736800	1	iTRAQ 8plex (K N-term)	I1:iTRAQ 8plex (K N-term):1000.00;K9:iTRAQ 8plex (K N-term):1000.00;K10:iTRAQ 8plex (K N-term):1000.00	PEAKS DB
22	PGSC0003DMP400043144	K.F(+304.20)LNDK(+304.20)VSK(+304.20).A	Y	43.52	1862.12	8	1.8	466.539	4	56.66	2926500	1	iTRAQ 8plex (K N-term)	F1:iTRAQ 8plex (K N-term):1000.00;K5:iTRAQ 8plex (K N-term):1000.00;K8:iTRAQ 8plex (K N-term):1000.00	PEAKS DB
22	PGSC0003DMP400043144	R.K(+304.20)(+304.20)LVDDASK(+304.20).F	Y	43.38	1787.08	8	1.1	596.7	3	40.79	8967100	1	iTRAQ 8plex (K N-term)	K1:iTRAQ 8plex (K N-term):1000.00;K1:iTRAQ 8plex (K N-term):1000.00;K8:iTRAQ 8plex (K N-term):1000.00	PEAKS DB
22	PGSC0003DMP400043144	R.G(+304.20)VPQIEVK(+304.20).F	Y	41.8	1476.9	8	0.8	493.308	3	61.98	21952000	1	iTRAQ 8plex (K N-term)	G1:iTRAQ 8plex (K N-term):1000.00;K8:iTRAQ 8plex (K N-term):1000.00	PEAKS DB
22	PGSC0003DMP400043144	K.R(+304.20)DEGIDLLK(+304.20).D	Y	39.21	1665.98	9	0.2	556.333	3	58.42	2223000	1	iTRAQ 8plex (K N-term)	R1:iTRAQ 8plex (K N-term):1000.00;K9:iTRAQ 8plex (K N-term):1000.00	PEAKS DB
22	PGSC0003DMP400043144	K.Q(+304.20)VSYNVIR.D	Y	38.46	1281.73	8	-1	641.871	2	51.7	1108400	1	iTRAQ 8plex (K N-term)	Q1:iTRAQ 8plex (K N-term):1000.00	PEAKS DB
22	PGSC0003DMP400043144	R.F(+304.20)AQEDK(+304.20)EK(+304.20)R.D	Y	34.12	2062.18	9	6.1	516.555	4	33.99	16168000	1	iTRAQ 8plex (K N-term)	F1:iTRAQ 8plex (K N-term):1000.00;K6:iTRAQ 8plex (K N-term):1000.00;K8:iTRAQ 8plex (K N-term):1000.00	PEAKS DB
22	PGSC0003DMP400043144	R.L(+304.20)VGQIAK(+304.20).R	Y	33.24	1335.86	7	1.2	668.938	2	61.59	75617000	2	iTRAQ 8plex (K N-term)	L1:iTRAQ 8plex (K N-term):1000.00;K7:iTRAQ 8plex (K N-term):1000.00	PEAKS DB
22	PGSC0003DMP400043144	R.L(+304.20)DGIPPAPR.G	Y	29.77	1238.72	9	1.7	620.37	2	63.05	67685	1	iTRAQ 8plex (K N-term)	L1:iTRAQ 8plex (K N-term):1000.00	PEAKS DB
39	PGSC0003DMP400017124	R.S(+304.20)LK(+304.20)PVNFFSTTVMDGETILR.R	Y	114.31	2862.57	20	4.9	955.201	3	111.32	1437900	2	iTRAQ 8plex (K N-term)	S1:iTRAQ 8plex (K N-term):1000.00;K3:iTRAQ 8plex (K N-term):1000.00	PEAKS DB
39	PGSC0003DMP400017124	R.A(+304.20)RFPGVPGDLVNYFLYVAEEVR.G	Y	108.37	2814.5	22	2.9	939.175	3	122.77	530520	1	iTRAQ 8plex (K N-term)	A1:iTRAQ 8plex (K N-term):1000.00	PEAKS DB
39	PGSC0003DMP400017124	R.F(+304.20)LGHNGEINTIQGNLNWMQSR.E	Y	106.81	2732.37	21	3.6	911.801	3	100.55	744780	1	iTRAQ 8plex (K N-term)	F1:iTRAQ 8plex (K N-term):1000.00	PEAKS DB
39	PGSC0003DMP400017124	K.H(+304.20)AGGPWELGLTETHQTLIENGLR.E	Y	101.16	2832.48	23	1.4	709.128	4	88.09	3987200	1	iTRAQ 8plex (K N-term)	H1:iTRAQ 8plex (K N-term):1000.00	PEAKS DB
39	PGSC0003DMP400017124	R.F(+304.20)GVTPTFLANADQLEIK(+304.20).I	Y	95.04	2471.38	17	5.7	824.805	3	111.97	2586600	1	iTRAQ 8plex (K N-term)	F1:iTRAQ 8plex (K N-term):1000.00;K17:iTRAQ 8plex (K N-term):1000.00	PEAKS DB
39	PGSC0003DMP400017124	K.G(+304.20)QMEAWDGPALLLFSDGK(+304.20).I	Y	91.58	2542.32	18	5.3	848.453	3	115.71	1531500	1	iTRAQ 8plex (K N-term)	G1:iTRAQ 8plex (K N-term):1000.00;K18:iTRAQ 8plex (K N-term):1000.00	PEAKS DB
39	PGSC0003DMP400017124	R.W(+304.20)K(+304.20)PLTDVIDGYSPTLPHLK(+304.20).G	Y	91.35	3091.77	19	4.8	773.953	4	107.27	0	0	iTRAQ 8plex (K N-term)	W1:iTRAQ 8plex (K N-term):1000.00;K2:iTRAQ 8plex (K N-term):1000.00;K19:iTRAQ 8plex (K N-term):1000.00	PEAKS DB
39	PGSC0003DMP400017124	K.V(+304.20)ISNIFNNEGLEVLGWR.S	Y	89.38	2263.22	17	2.1	755.416	3	118.95	1455900	1	iTRAQ 8plex (K N-term)	V1:iTRAQ 8plex (K N-term):1000.00	PEAKS DB
39	PGSC0003DMP400017124	R.N(+304.20)VAAGMTGGLAYILDEDETFVPK(+304.20).V	Y	88.73	3018.57	23	5.7	1007.2	3	116.37	127850	1	iTRAQ 8plex (K N-term)	N1:iTRAQ 8plex (K N-term):1000.00;K23:iTRAQ 8plex (K N-term):1000.00	PEAKS DB
39	PGSC0003DMP400017124	R.F(+304.20)YYDLQSELYTSPLAIYHR.R	Y	84.87	2682.36	19	-1.3	895.125	3	113.97	1305700	1	iTRAQ 8plex (K N-term)	F1:iTRAQ 8plex (K N-term):1000.00	PEAKS DB
39	PGSC0003DMP400017124	K.G(+304.20)NADIIQISGHDGGTGASPVSSIK(+304.20).H	Y	80.71	2888.53	24	2	723.142	4	73.61	1545800	1	iTRAQ 8plex (K N-term)	G1:iTRAQ 8plex (K N-term):1000.00;K24:iTRAQ 8plex (K N-term):1000.00	PEAKS DB
39	PGSC0003DMP400017124	K.L(+304.20)HTGVGMIFLPK(+304.20).D	Y	73.18	1920.14	12	3.9	641.056	3	89.01	2836000	1	iTRAQ 8plex (K N-term)	L1:iTRAQ 8plex (K N-term):1000.00;K12:iTRAQ 8plex (K N-term):1000.00	PEAKS DB
39	PGSC0003DMP400017124	R.V(+304.20)ALSNPYGEWIK(+304.20)ENLR.S	Y	71.74	2496.38	16	4.4	625.106	4	102.45	1112400	1	iTRAQ 8plex (K N-term)	V1:iTRAQ 8plex (K N-term):1000.00;K12:iTRAQ 8plex (K N-term):1000.00	PEAKS DB
39	PGSC0003DMP400017124	R.F(+304.20)AQVTNPAIDPLR.E	Y	70.99	1744.97	13	6.7	873.499	2	93.6	1057900	2	iTRAQ 8plex (K N-term)	F1:iTRAQ 8plex (K N-term):1000.00	PEAKS DB
39	PGSC0003DMP400017124	R.G(+304.20)MLAQLGYEK(+304.20).L	Y	70.4	1716.96	10	4.3	859.49	2	80.4	4214000	2	iTRAQ 8plex (K N-term)	G1:iTRAQ 8plex (K N-term):1000.00;K10:iTRAQ 8plex (K N-term):1000.00	PEAKS DB
39	PGSC0003DMP400017124	R.S(+304.20)DELEATRPAIPILLAVGAVHQHLIQNGLR.M	Y	69.22	3534.99	30	1	708.006	5	111.19	1704800	1	iTRAQ 8plex (K N-term)	S1:iTRAQ 8plex (K N-term):1000.00	PEAKS DB
39	PGSC0003DMP400017124	K.S(+304.20)SIGGLTLDELAR.E	Y	69.09	1634.91	13	6.8	818.467	2	93.92	3945300	2	iTRAQ 8plex (K N-term)	S1:iTRAQ 8plex (K N-term):1000.00	PEAKS DB
39	PGSC0003DMP400017124	R.A(+304.20)PEEALMILVPEAYQNHPTLSIK(+304.20).Y	Y	68.9	3171.74	23	4.6	793.945	4	112.93	1253400	1	iTRAQ 8plex (K N-term)	A1:iTRAQ 8plex (K N-term):1000.00;K23:iTRAQ 8plex (K N-term):1000.00	PEAKS DB
39	PGSC0003DMP400017124	K.L(+304.20)VAEAGIGTVASGVAK(+304.20).G	Y	68.75	2050.21	16	5.4	684.416	3	89.18	5773200	1	iTRAQ 8plex (K N-term)	L1:iTRAQ 8plex (K N-term):1000.00;K16:iTRAQ 8plex (K N-term):1000.00	PEAKS DB
39	PGSC0003DMP400017124	R.F(+304.20)C(+57.02)TGGMSLGAISR.E	Y	64.88	1659.83	13	2.8	830.926	2	85.02	1079900	2	iTRAQ 8plex (K N-term); Carbamidomethylation	F1:iTRAQ 8plex (K N-term):1000.00;C2:Carbamidomethylation:1000.00	PEAKS DB
39	PGSC0003DMP400017124	R.V(+304.20)VAPVGQTQLK(+304.20).N	Y	62.94	1747.07	11	2	583.365	3	62.74	5809600	2	iTRAQ 8plex (K N-term)	V1:iTRAQ 8plex (K N-term):1000.00;K11:iTRAQ 8plex (K N-term):1000.00	PEAKS DB
39	PGSC0003DMP400017124	R.E(+304.20)TLSFWVK(+304.20).A	Y	62	1616.93	8	7.5	809.477	2	92.11	7632500	2	iTRAQ 8plex (K N-term)	E1:iTRAQ 8plex (K N-term):1000.00;K8:iTRAQ 8plex (K N-term):1000.00	PEAKS DB
39	PGSC0003DMP400017124	R.V(+304.20)VK(+304.20)EENVDDIER.E	Y	61.08	2052.12	12	3.8	685.05	3	51.99	0	0	iTRAQ 8plex (K N-term)	V1:iTRAQ 8plex (K N-term):1000.00;K3:iTRAQ 8plex (K N-term):1000.00	PEAKS DB
39	PGSC0003DMP400017124	K.N(+304.20)LIEAHVEK(+304.20).T	Y	60.77	1659.97	9	4.1	554.332	3	50.76	7914700	1	iTRAQ 8plex (K N-term)	N1:iTRAQ 8plex (K N-term):1000.00;K9:iTRAQ 8plex (K N-term):1000.00	PEAKS DB
39	PGSC0003DMP400017124	R.V(+304.20)EPASAIVQR.F	Y	60.4	1372.79	10	0.8	687.404	2	54.32	917240	1	iTRAQ 8plex (K N-term)	V1:iTRAQ 8plex (K N-term):1000.00	PEAKS DB
39	PGSC0003DMP400017124	K.V(+304.20)TMPNIQQVFVR.V	Y	60.38	1734.97	12	2.2	579.332	3	103.27	2711900	2	iTRAQ 8plex (K N-term)	V1:iTRAQ 8plex (K N-term):1000.00	PEAKS DB
39	PGSC0003DMP400017124	R.N(+304.20)QEVHSNGPVLDDVLLADPK(+304.20).I	Y	60.25	2767.49	20	4	692.881	4	83.6	1938600	1	iTRAQ 8plex (K N-term)	N1:iTRAQ 8plex (K N-term):1000.00;K20:iTRAQ 8plex (K N-term):1000.00	PEAKS DB
39	PGSC0003DMP400017124	R.L(+304.20)ENYGFLQFR.Q	Y	59.07	1589.85	10	2.4	795.932	2	107.26	846420	1	iTRAQ 8plex (K N-term)	L1:iTRAQ 8plex (K N-term):1000.00	PEAKS DB
39	PGSC0003DMP400017124	K.G(+304.20)LQNGDTATSAIK(+304.20).Q	Y	58.67	1883.05	13	0.5	628.69	3	50.16	0	0	iTRAQ 8plex (K N-term)	G1:iTRAQ 8plex (K N-term):1000.00;K13:iTRAQ 8plex (K N-term):1000.00	PEAKS DB
39	PGSC0003DMP400017124	K.M(+304.20)PSVTIEQAQK(+304.20).N	Y	53.86	1839.03	11	6.8	614.021	3	66.1	2125600	1	iTRAQ 8plex (K N-term)	M1:iTRAQ 8plex (K N-term):1000.00;K11:iTRAQ 8plex (K N-term):1000.00	PEAKS DB
39	PGSC0003DMP400017124	R.V(+304.20)ALSNPYGEWIK(+304.20).E	Y	51	1984.11	12	9.3	993.073	2	95.55	125240	1	iTRAQ 8plex (K N-term)	V1:iTRAQ 8plex (K N-term):1000.00;K12:iTRAQ 8plex (K N-term):1000.00	PEAKS DB
39	PGSC0003DMP400017124	R.D(+304.20)REDEIRPFGNPK(+304.20).A	Y	47.14	2180.17	13	-1.1	546.049	4	45.61	4465300	1	iTRAQ 8plex (K N-term)	D1:iTRAQ 8plex (K N-term):1000.00;K13:iTRAQ 8plex (K N-term):1000.00	PEAKS DB
39	PGSC0003DMP400017124	R.F(+304.20)STNTSPR.W	Y	46.73	1212.64	8	3.7	607.327	2	36.08	3067500	1	iTRAQ 8plex (K N-term)	F1:iTRAQ 8plex (K N-term):1000.00	PEAKS DB
39	PGSC0003DMP400017124	K.L(+304.20)DDIIGR.T	Y	43.04	1104.64	7	4.5	553.329	2	80.72	8331400	1	iTRAQ 8plex (K N-term)	L1:iTRAQ 8plex (K N-term):1000.00	PEAKS DB
39	PGSC0003DMP400017124	K.V(+304.20)SAYIAR.L	Y	42.69	1082.63	7	0.5	542.324	2	54.84	7392100	1	iTRAQ 8plex (K N-term)	V1:iTRAQ 8plex (K N-term):1000.00	PEAKS DB
39	PGSC0003DMP400017124	R.L(+304.20)IGEANDYVGK(+304.20).G	Y	39.64	1786	11	8.2	894.014	2	78.69	774540	1	iTRAQ 8plex (K N-term)	L1:iTRAQ 8plex (K N-term):1000.00;K11:iTRAQ 8plex (K N-term):1000.00	PEAKS DB
39	PGSC0003DMP400017124	R.W(+304.20)PLAQPMR.F	Y	39.1	1301.72	8	4.8	651.869	2	76.92	8622100	1	iTRAQ 8plex (K N-term)	W1:iTRAQ 8plex (K N-term):1000.00	PEAKS DB
39	PGSC0003DMP400017124	K.A(+304.20)SHGIVK(+304.20).D	Y	37.3	1318.81	7	7.1	440.613	3	30.03	4331200	2	iTRAQ 8plex (K N-term)	A1:iTRAQ 8plex (K N-term):1000.00;K7:iTRAQ 8plex (K N-term):1000.00	PEAKS DB
39	PGSC0003DMP400017124	K.G(+304.20)SVILK(+304.20)DWDK(+304.20).Y	Y	34.79	2072.22	10	7.8	691.754	3	71.08	140950	1	iTRAQ 8plex (K N-term)	G1:iTRAQ 8plex (K N-term):1000.00;K6:iTRAQ 8plex (K N-term):1000.00;K10:iTRAQ 8plex (K N-term):1000.00	PEAKS DB
39	PGSC0003DMP400017124	K.Y(+304.20)PEVLDFYNYYK(+304.20).G	Y	30.32	2221.14	12	1.8	741.39	3	110.84	645840	1	iTRAQ 8plex (K N-term)	Y1:iTRAQ 8plex (K N-term):1000.00;K12:iTRAQ 8plex (K N-term):1000.00	PEAKS DB
39	PGSC0003DMP400017124	K.I(+304.20)SDAIENEK(+304.20).V	Y	28.75	1625.9	9	3.2	813.959	2	61.1	474520	1	iTRAQ 8plex (K N-term)	I1:iTRAQ 8plex (K N-term):1000.00;K9:iTRAQ 8plex (K N-term):1000.00	PEAKS DB
37	PGSC0003DMP400005640	R.T(+304.20)LLVSAPGLGQYISGAILFEETLYQSTVDGRK(+304.20).I	Y	124.74	4034.21	32	1.9	1009.56	4	124.75	1793800	2	iTRAQ 8plex (K N-term)	T1:iTRAQ 8plex (K N-term):1000.00;K32:iTRAQ 8plex (K N-term):1000.00	PEAKS DB
37	PGSC0003DMP400005640	R.Y(+304.20)AAISQDNGLVPIVEPEILLDGEHGIDR.T	Y	118.52	3336.75	28	3.3	835.196	4	114.38	0	0	iTRAQ 8plex (K N-term)	Y1:iTRAQ 8plex (K N-term):1000.00	PEAKS DB
37	PGSC0003DMP400005640	K.G(+304.20)LVPLAGSNDESWC(+57.02)QGLDGLASR.S	Y	115.28	2705.33	23	6.4	902.791	3	110.07	200240	1	iTRAQ 8plex (K N-term); Carbamidomethylation	G1:iTRAQ 8plex (K N-term):1000.00;C14:Carbamidomethylation:1000.00	PEAKS DB
37	PGSC0003DMP400005640	K.I(+304.20)VDVLIEQNIVPGIK(+304.20).V	N	106.18	2257.38	15	4.4	1129.7	2	117.2	38437000	4	iTRAQ 8plex (K N-term)	I1:iTRAQ 8plex (K N-term):1000.00;K15:iTRAQ 8plex (K N-term):1000.00	PEAKS DB
37	PGSC0003DMP400005640	R.A(+304.20)TPQQVADYTLNLLK(+304.20).R	Y	100.36	2282.3	15	3.4	1142.16	2	112.39	22508000	2	iTRAQ 8plex (K N-term)	A1:iTRAQ 8plex (K N-term):1000.00;K15:iTRAQ 8plex (K N-term):1000.00	PEAKS DB
37	PGSC0003DMP400005640	R.A(+304.20)TPQQVADYTLNLLK(+304.20)R.R	Y	98.65	2438.4	16	2.3	813.809	3	108.43	23783000	2	iTRAQ 8plex (K N-term)	A1:iTRAQ 8plex (K N-term):1000.00;K15:iTRAQ 8plex (K N-term):1000.00	PEAKS DB
37	PGSC0003DMP400005640	R.K(+304.20)(+304.20)IVDVLIEQNIVPGIK(+304.20).V	N	88.59	2689.67	16	0.8	897.565	3	110.34	41417000	4	iTRAQ 8plex (K N-term)	K1:iTRAQ 8plex (K N-term):1000.00;K1:iTRAQ 8plex (K N-term):1000.00;K16:iTRAQ 8plex (K N-term):1000.00	PEAKS DB
37	PGSC0003DMP400005640	K.Y(+304.20)TGEGESDEAK(+304.20).Q	N	86.4	1792.88	11	4.6	598.638	3	36.61	12884000	1	iTRAQ 8plex (K N-term)	Y1:iTRAQ 8plex (K N-term):1000.00;K11:iTRAQ 8plex (K N-term):1000.00	PEAKS DB
37	PGSC0003DMP400005640	R.I(+304.20)PPAVPGIMFLSGGQSEVEATLNLNAMNQAPNPWHVSFSYAR.A	Y	82.28	4814.42	42	5.3	963.896	5	120.11	0	0	iTRAQ 8plex (K N-term)	I1:iTRAQ 8plex (K N-term):1000.00	PEAKS DB
37	PGSC0003DMP400005640	R.S(+304.20)AAYYQQGAR.F	N	76.49	1417.72	10	2.3	473.582	3	35.03	69558000	2	iTRAQ 8plex (K N-term)	S1:iTRAQ 8plex (K N-term):1000.00	PEAKS DB
37	PGSC0003DMP400005640	R.A(+304.20)K(+304.20)ANSLAQLGK(+304.20).Y	N	73.76	2012.23	11	4.5	504.068	4	51.48	14397000	2	iTRAQ 8plex (K N-term)	A1:iTRAQ 8plex (K N-term):1000.00;K2:iTRAQ 8plex (K N-term):1000.00;K11:iTRAQ 8plex (K N-term):1000.00	PEAKS DB
37	PGSC0003DMP400005640	R.G(+304.20)ILAMDESNATC(+57.02)GK(+304.20).R	N	73.14	2074.05	14	2.2	692.36	3	69.14	13873000	1	iTRAQ 8plex (K N-term); Carbamidomethylation	G1:iTRAQ 8plex (K N-term):1000.00;C12:Carbamidomethylation:1000.00;K14:iTRAQ 8plex (K N-term):1000.00	PEAKS DB
37	PGSC0003DMP400005640	R.A(+304.20)ASSYADELIK(+304.20).T	Y	73.11	1774.98	11	5.4	888.503	2	73.9	10787000	2	iTRAQ 8plex (K N-term)	A1:iTRAQ 8plex (K N-term):1000.00;K11:iTRAQ 8plex (K N-term):1000.00	PEAKS DB
37	PGSC0003DMP400005640	K.A(+304.20)AQDTLLVR.A	N	72.66	1289.76	9	0.4	645.885	2	55.49	92129000	2	iTRAQ 8plex (K N-term)	A1:iTRAQ 8plex (K N-term):1000.00	PEAKS DB
37	PGSC0003DMP400005640	R.T(+304.20)VVSIPNGPSALAVK(+304.20).E	N	71.81	2060.23	15	3.5	687.755	3	86.49	85573000	2	iTRAQ 8plex (K N-term)	T1:iTRAQ 8plex (K N-term):1000.00;K15:iTRAQ 8plex (K N-term):1000.00	PEAKS DB
37	PGSC0003DMP400005640	R.L(+304.20)ASIGLENTEANR.Q	Y	71.08	1690.91	13	4.7	564.647	3	78.11	70522000	2	iTRAQ 8plex (K N-term)	L1:iTRAQ 8plex (K N-term):1000.00	PEAKS DB
37	PGSC0003DMP400005640	K.T(+304.20)WGGQPENVK(+304.20).A	Y	69.53	1722.94	10	0.5	575.321	3	50.28	28741000	1	iTRAQ 8plex (K N-term)	T1:iTRAQ 8plex (K N-term):1000.00;K10:iTRAQ 8plex (K N-term):1000.00	PEAKS DB
37	PGSC0003DMP400005640	K.A(+304.20)NSLAQLGK(+304.20).Y	N	68.69	1508.9	9	0.9	755.459	2	59.46	173810000	2	iTRAQ 8plex (K N-term)	A1:iTRAQ 8plex (K N-term):1000.00;K9:iTRAQ 8plex (K N-term):1000.00	PEAKS DB
37	PGSC0003DMP400005640	R.G(+304.20)ILAMDESNATC(+57.02)GK(+304.20)R.L	N	64.46	2230.16	15	-1	744.392	3	56.79	8303500	2	iTRAQ 8plex (K N-term); Carbamidomethylation	G1:iTRAQ 8plex (K N-term):1000.00;C12:Carbamidomethylation:1000.00;K14:iTRAQ 8plex (K N-term):1000.00	PEAKS DB
37	PGSC0003DMP400005640	K.E(+304.20)AAWGLAR.Y	N	61.52	1176.65	8	1.9	589.334	2	60.78	529630000	2	iTRAQ 8plex (K N-term)	E1:iTRAQ 8plex (K N-term):1000.00	PEAKS DB
37	PGSC0003DMP400005640	K.T(+304.20)VASPGR.G	N	60.87	990.571	7	2.9	496.294	2	26.01	47384000	1	iTRAQ 8plex (K N-term)	T1:iTRAQ 8plex (K N-term):1000.00	PEAKS DB
37	PGSC0003DMP400005640	R.T(+304.20)FEVAQK(+304.20).V	N	56.42	1429.83	7	0.3	477.617	3	50.69	62463000	2	iTRAQ 8plex (K N-term)	T1:iTRAQ 8plex (K N-term):1000.00;K7:iTRAQ 8plex (K N-term):1000.00	PEAKS DB
37	PGSC0003DMP400005640	R.A(+304.20)LQNTC(+57.02)LK(+304.20).T	N	51.23	1554.89	8	-1.7	519.303	3	50.52	35974000	2	iTRAQ 8plex (K N-term); Carbamidomethylation	A1:iTRAQ 8plex (K N-term):1000.00;C6:Carbamidomethylation:1000.00;K8:iTRAQ 8plex (K N-term):1000.00	PEAKS DB
37	PGSC0003DMP400005640	K.R(+304.20)LASIGLENTEANR.Q	Y	35.59	1847.01	14	-2.6	616.676	3	54.26	943530	1	iTRAQ 8plex (K N-term)	R1:iTRAQ 8plex (K N-term):1000.00	PEAKS DB
23	PGSC0003DMP400048099	R.A(+304.20)ASAAGTIMTLSSWATSSVEEVASTGPGIR.F	Y	124.18	3211.63	30	1.1	1071.55	3	124.29	11389000	2	iTRAQ 8plex (K N-term)	A1:iTRAQ 8plex (K N-term):1000.00	PEAKS DB
23	PGSC0003DMP400048099	R.L(+304.20)AVQAGAAGIIVSNHGAR.Q	Y	107.93	2008.14	18	3.1	670.39	3	71.78	115380000	1	iTRAQ 8plex (K N-term)	L1:iTRAQ 8plex (K N-term):1000.00	PEAKS DB
23	PGSC0003DMP400048099	K.M(+304.20)DQANDSGLASYVAGQIDR.T	Y	107.66	2314.11	19	3.4	772.38	3	98.71	30888000	2	iTRAQ 8plex (K N-term)	M1:iTRAQ 8plex (K N-term):1000.00	PEAKS DB
23	PGSC0003DMP400048099	K.D(+304.20)VQWLQTITSMPILVK(+304.20).G	Y	105.55	2479.42	16	4.2	1240.72	2	118.66	1753800	3	iTRAQ 8plex (K N-term)	D1:iTRAQ 8plex (K N-term):1000.00;K16:iTRAQ 8plex (K N-term):1000.00	PEAKS DB
23	PGSC0003DMP400048099	K.V(+304.20)LQMLRDEFELTMALSGC(+57.02)R.S	Y	101.7	2572.31	19	2.5	858.445	3	122.73	5244300	1	iTRAQ 8plex (K N-term); Carbamidomethylation	V1:iTRAQ 8plex (K N-term):1000.00;C18:Carbamidomethylation:1000.00	PEAKS DB
23	PGSC0003DMP400048099	K.M(+304.20)AYDYYASGAEDQWTLAENR.N	Y	100.35	2657.2	20	0.4	1329.61	2	102.45	19878000	2	iTRAQ 8plex (K N-term)	M1:iTRAQ 8plex (K N-term):1000.00	PEAKS DB
23	PGSC0003DMP400048099	K.I(+304.20)SMPIMIAPTAFQK(+304.20).M	Y	96.32	2155.23	14	2.3	1078.62	2	110.98	47517000	4	iTRAQ 8plex (K N-term)	I1:iTRAQ 8plex (K N-term):1000.00;K14:iTRAQ 8plex (K N-term):1000.00	PEAKS DB
23	PGSC0003DMP400048099	R.T(+304.20)LSWK(+304.20)DVQWLQTITSMPILVK(+304.20).G	Y	92.66	3398.96	21	4.2	850.751	4	117.79	3351900	2	iTRAQ 8plex (K N-term)	T1:iTRAQ 8plex (K N-term):1000.00;K5:iTRAQ 8plex (K N-term):1000.00;K21:iTRAQ 8plex (K N-term):1000.00	PEAKS DB
23	PGSC0003DMP400048099	R.N(+304.20)HIVTDWDTPR.A	Y	85.06	1656.85	11	-1.8	553.289	3	53.86	174250000	2	iTRAQ 8plex (K N-term)	N1:iTRAQ 8plex (K N-term):1000.00	PEAKS DB
23	PGSC0003DMP400048099	R.Q(+304.20)LDYVPATISALEEVVK(+304.20).G	Y	84.14	2482.4	17	3.4	828.478	3	116.6	34066000	2	iTRAQ 8plex (K N-term)	Q1:iTRAQ 8plex (K N-term):1000.00;K17:iTRAQ 8plex (K N-term):1000.00	PEAKS DB
23	PGSC0003DMP400048099	K.I(+304.20)DMTTTVLGFK(+304.20).I	Y	80.5	1833.04	11	2.7	917.531	2	106.48	170970000	2	iTRAQ 8plex (K N-term)	I1:iTRAQ 8plex (K N-term):1000.00;K11:iTRAQ 8plex (K N-term):1000.00	PEAKS DB
23	PGSC0003DMP400048099	R.F(+304.20)VLPPFLTLK(+304.20).N	Y	80.27	1782.12	10	4.1	892.069	2	116.6	133400000	2	iTRAQ 8plex (K N-term)	F1:iTRAQ 8plex (K N-term):1000.00;K10:iTRAQ 8plex (K N-term):1000.00	PEAKS DB
23	PGSC0003DMP400048099	R.F(+304.20)FQLYVYK(+304.20).D	N	76.8	1714.98	8	4	572.67	3	108.77	61137000	3	iTRAQ 8plex (K N-term)	F1:iTRAQ 8plex (K N-term):1000.00;K8:iTRAQ 8plex (K N-term):1000.00	PEAKS DB
23	PGSC0003DMP400048099	K.D(+304.20)VQWLQTITSM(+15.99)PILVK(+304.20).G	Y	75.23	2495.42	16	3.6	832.816	3	113.9	853580	1	iTRAQ 8plex (K N-term); Oxidation (M)	D1:iTRAQ 8plex (K N-term):1000.00;M11:Oxidation (M):1000.00;K16:iTRAQ 8plex (K N-term):1000.00	PEAKS DB
23	PGSC0003DMP400048099	K.A(+304.20)IALTVDTPR.L	N	72.66	1359.8	10	1.6	680.907	2	69.86	151670000	2	iTRAQ 8plex (K N-term)	A1:iTRAQ 8plex (K N-term):1000.00	PEAKS DB
23	PGSC0003DMP400048099	R.F(+304.20)FQLYVYK(+304.20)DR.N	N	70.83	1986.11	10	7.5	994.069	2	94.15	49535000	2	iTRAQ 8plex (K N-term)	F1:iTRAQ 8plex (K N-term):1000.00;K8:iTRAQ 8plex (K N-term):1000.00	PEAKS DB
23	PGSC0003DMP400048099	K.I(+304.20)SMPIM(+15.99)IAPTAFQK(+304.20).M	Y	67.01	2171.22	14	5.8	724.751	3	106.77	948330	1	iTRAQ 8plex (K N-term); Oxidation (M)	I1:iTRAQ 8plex (K N-term):1000.00;M6:Oxidation (M):47.09;K14:iTRAQ 8plex (K N-term):1000.00	PEAKS DB
23	PGSC0003DMP400048099	R.D(+304.20)EFELTMALSGC(+57.02)R.S	N	64.23	1831.87	13	1.9	611.632	3	100.73	1138600	2	iTRAQ 8plex (K N-term); Carbamidomethylation	D1:iTRAQ 8plex (K N-term):1000.00;C12:Carbamidomethylation:1000.00	PEAKS DB
23	PGSC0003DMP400048099	K.G(+304.20)VLTAEDAR.L	N	62.48	1234.68	9	-1.3	618.345	2	42.85	109030000	1	iTRAQ 8plex (K N-term)	G1:iTRAQ 8plex (K N-term):1000.00	PEAKS DB
23	PGSC0003DMP400048099	K.M(+304.20)AHPEGEYATAR.A	N	62.05	1635.79	12	6	546.275	3	34.45	154260000	1	iTRAQ 8plex (K N-term)	M1:iTRAQ 8plex (K N-term):1000.00	PEAKS DB
23	PGSC0003DMP400048099	K.N(+304.20)FEGLNLGK(+304.20).M	Y	61.51	1598.91	9	3.3	533.98	3	74.4	132810000	2	iTRAQ 8plex (K N-term)	N1:iTRAQ 8plex (K N-term):1000.00;K9:iTRAQ 8plex (K N-term):1000.00	PEAKS DB
23	PGSC0003DMP400048099	K.A(+304.20)LALGASGIFIGRPVVFALAAEGEAGVK(+304.20).K	Y	60.05	3291.91	28	-0.4	823.984	4	116.5	900840	1	iTRAQ 8plex (K N-term)	A1:iTRAQ 8plex (K N-term):1000.00;K28:iTRAQ 8plex (K N-term):1000.00	PEAKS DB
23	PGSC0003DMP400048099	K.M(+304.20)(+15.99)AHPEGEYATAR.A	N	58.65	1651.79	12	1.8	551.604	3	27.68	8975000	2	iTRAQ 8plex (K N-term); Oxidation (M)	M1:iTRAQ 8plex (K N-term):1000.00;M1:Oxidation (M):1000.00	PEAKS DB
23	PGSC0003DMP400048099	R.A(+304.20)ALPAPR.L	Y	56.97	998.612	7	2.2	500.315	2	39.13	36624000	1	iTRAQ 8plex (K N-term)	A1:iTRAQ 8plex (K N-term):1000.00	PEAKS DB
23	PGSC0003DMP400048099	R.N(+304.20)VVAQLVR.R	Y	54	1201.74	8	4	601.88	2	68.99	227810000	1	iTRAQ 8plex (K N-term)	N1:iTRAQ 8plex (K N-term):1000.00	PEAKS DB
23	PGSC0003DMP400048099	R.I(+304.20)PVFLDGGVR.R	N	52.72	1375.81	10	4.5	688.914	2	98.92	239810000	1	iTRAQ 8plex (K N-term)	I1:iTRAQ 8plex (K N-term):1000.00	PEAKS DB
23	PGSC0003DMP400048099	K.A(+304.20)LALGASGIFIGRPVVFALAAEGEAGVK(+304.20)K(+304.20).V	Y	41.52	3724.2	29	5.5	745.852	5	131.77	5371100	2	iTRAQ 8plex (K N-term)	A1:iTRAQ 8plex (K N-term):1000.00;K28:iTRAQ 8plex (K N-term):1000.00;K29:iTRAQ 8plex (K N-term):1000.00	PEAKS DB
23	PGSC0003DMP400048099	R.I(+304.20)LIDVSK(+304.20).I	N	41.49	1394.89	7	3	698.452	2	79.32	199100000	2	iTRAQ 8plex (K N-term)	I1:iTRAQ 8plex (K N-term):1000.00;K7:iTRAQ 8plex (K N-term):1000.00	PEAKS DB
23	PGSC0003DMP400048099	K.I(+304.20)DM(+15.99)TTTVLGFK(+304.20).I	Y	39.67	1849.04	11	4.7	617.356	3	88.07	2924500	1	iTRAQ 8plex (K N-term); Oxidation (M)	I1:iTRAQ 8plex (K N-term):1000.00;M3:Oxidation (M):1000.00;K11:iTRAQ 8plex (K N-term):1000.00	PEAKS DB
23	PGSC0003DMP400048099	R.I(+304.20)PVFLDGGVRR.G	N	35.93	1531.91	11	3.2	511.645	3	79.42	38224000	1	iTRAQ 8plex (K N-term)	I1:iTRAQ 8plex (K N-term):1000.00	PEAKS DB
23	PGSC0003DMP400048099	K.K(+304.20)(+304.20)VLQMLR.D	Y	35.44	1494.94	7	0.6	499.322	3	65.7	3005900	1	iTRAQ 8plex (K N-term)	K1:iTRAQ 8plex (K N-term):1000.00;K1:iTRAQ 8plex (K N-term):1000.00	PEAKS DB
34	PGSC0003DMP400038231	K.L(+304.20)ASLADLYVNDAFGTAHR.A	N	112.44	2237.17	18	3.5	746.733	3	113.66	85308000	2	iTRAQ 8plex (K N-term)	L1:iTRAQ 8plex (K N-term):1000.00	PEAKS DB
34	PGSC0003DMP400038231	K.E(+304.20)LDYLVGAVSNPQK(+304.20)PFAAIVGGSK(+304.20).V	Y	111.22	3371.91	24	3.9	843.987	4	112.53	3930400	1	iTRAQ 8plex (K N-term)	E1:iTRAQ 8plex (K N-term):1000.00;K14:iTRAQ 8plex (K N-term):1000.00;K24:iTRAQ 8plex (K N-term):1000.00	PEAKS DB
34	PGSC0003DMP400038231	K.K(+304.20)(+304.20)LASLADLYVNDAFGTAHR.A	N	110.92	2669.46	19	2.7	668.375	4	105.82	63317000	1	iTRAQ 8plex (K N-term)	K1:iTRAQ 8plex (K N-term):1000.00;K1:iTRAQ 8plex (K N-term):1000.00	PEAKS DB
34	PGSC0003DMP400038231	K.M(+304.20)ANDSIGPEVENLVAELPEGGVVLLENVR.F	Y	110.13	3366.76	29	1.9	1123.26	3	124.4	1529100	2	iTRAQ 8plex (K N-term)	M1:iTRAQ 8plex (K N-term):1000.00	PEAKS DB
34	PGSC0003DMP400038231	K.T(+304.20)IIWNGPMGVFEFDK(+304.20)FAAGTEAIAK(+304.20).K	Y	106.69	3624.96	25	4.6	907.252	4	114.77	2617100	1	iTRAQ 8plex (K N-term)	T1:iTRAQ 8plex (K N-term):1000.00;K15:iTRAQ 8plex (K N-term):1000.00;K25:iTRAQ 8plex (K N-term):1000.00	PEAKS DB
34	PGSC0003DMP400038231	K.M(+304.20)SHISTGGGASLELLEGK(+304.20)PLPGVLALDDA	Y	104.67	3455.87	29	4.5	1152.97	3	111.5	3825500	3	iTRAQ 8plex (K N-term)	M1:iTRAQ 8plex (K N-term):1000.00;K18:iTRAQ 8plex (K N-term):1000.00	PEAKS DB
34	PGSC0003DMP400038231	K.I(+304.20)VPASEIPDGWMGLDIGPDAIK(+304.20).S	Y	103.03	2901.57	22	2.6	968.199	3	116.28	4108900	2	iTRAQ 8plex (K N-term)	I1:iTRAQ 8plex (K N-term):1000.00;K22:iTRAQ 8plex (K N-term):1000.00	PEAKS DB
34	PGSC0003DMP400038231	K.G(+304.20)VSLLLPTDVVIADK(+304.20)FAADANSK(+304.20).I	Y	102.39	3255.87	23	2.4	814.976	4	112.13	0	0	iTRAQ 8plex (K N-term)	G1:iTRAQ 8plex (K N-term):1000.00;K15:iTRAQ 8plex (K N-term):1000.00;K23:iTRAQ 8plex (K N-term):1000.00	PEAKS DB
34	PGSC0003DMP400038231	K.V(+304.20)DVLLLGGGMIFTFYK(+304.20).A	Y	89.9	2380.36	16	1.7	794.461	3	124.09	0	0	iTRAQ 8plex (K N-term)	V1:iTRAQ 8plex (K N-term):1000.00;K16:iTRAQ 8plex (K N-term):1000.00	PEAKS DB
34	PGSC0003DMP400038231	K.G(+304.20)VTTIIGGGDSVAAVEK(+304.20).V	N	85.14	2181.24	17	3.3	728.088	3	83.23	93865000	3	iTRAQ 8plex (K N-term)	G1:iTRAQ 8plex (K N-term):1000.00;K17:iTRAQ 8plex (K N-term):1000.00	PEAKS DB
34	PGSC0003DMP400038231	K.V(+304.20)LK(+304.20)PAVAGFLMQK(+304.20).E	Y	81.58	2313.42	13	7.7	772.154	3	95.52	48237000	2	iTRAQ 8plex (K N-term)	V1:iTRAQ 8plex (K N-term):1000.00;K3:iTRAQ 8plex (K N-term):1000.00;K13:iTRAQ 8plex (K N-term):1000.00	PEAKS DB
34	PGSC0003DMP400038231	R.A(+304.20)HASTEGVAK(+304.20).V	Y	77.4	1577.89	10	2.4	526.971	3	28.36	20319000	2	iTRAQ 8plex (K N-term)	A1:iTRAQ 8plex (K N-term):1000.00;K10:iTRAQ 8plex (K N-term):1000.00	PEAKS DB
34	PGSC0003DMP400038231	K.G(+304.20)VSLLLPTDVVIADK(+304.20).F	Y	75.92	2147.29	15	1.9	1074.66	2	111.37	2199600	2	iTRAQ 8plex (K N-term)	G1:iTRAQ 8plex (K N-term):1000.00;K15:iTRAQ 8plex (K N-term):1000.00	PEAKS DB
34	PGSC0003DMP400038231	K.S(+304.20)FGSALDTTK(+304.20).T	Y	70.6	1633.9	10	1.1	545.642	3	61.12	37080000	1	iTRAQ 8plex (K N-term)	S1:iTRAQ 8plex (K N-term):1000.00;K10:iTRAQ 8plex (K N-term):1000.00	PEAKS DB
34	PGSC0003DMP400038231	R.L(+304.20)SELLGIEVK(+304.20).M	Y	70.05	1708.05	10	6.1	855.037	2	112.18	4872000	1	iTRAQ 8plex (K N-term)	L1:iTRAQ 8plex (K N-term):1000.00;K10:iTRAQ 8plex (K N-term):1000.00	PEAKS DB
34	PGSC0003DMP400038231	K.T(+304.20)K(+304.20)GVSLLLPTDVVIADK(+304.20).F	Y	69.38	2680.63	17	5.4	671.17	4	99.87	0	0	iTRAQ 8plex (K N-term)	T1:iTRAQ 8plex (K N-term):1000.00;K2:iTRAQ 8plex (K N-term):1000.00;K17:iTRAQ 8plex (K N-term):1000.00	PEAKS DB
34	PGSC0003DMP400038231	K.T(+304.20)IIWNGPMGVFEFDK(+304.20).F	Y	66.83	2361.25	15	3.3	788.095	3	115.01	963400	1	iTRAQ 8plex (K N-term)	T1:iTRAQ 8plex (K N-term):1000.00;K15:iTRAQ 8plex (K N-term):1000.00	PEAKS DB
34	PGSC0003DMP400038231	K.I(+304.20)GVIESLLEK(+304.20).V	N	64.84	1708.05	10	3.3	855.034	2	116.6	29278000	1	iTRAQ 8plex (K N-term)	I1:iTRAQ 8plex (K N-term):1000.00;K10:iTRAQ 8plex (K N-term):1000.00	PEAKS DB
34	PGSC0003DMP400038231	K.Y(+304.20)SLK(+304.20)PLVPR.L	Y	64.44	1680.04	9	0.4	561.022	3	64.28	69264000	3	iTRAQ 8plex (K N-term)	Y1:iTRAQ 8plex (K N-term):1000.00;K4:iTRAQ 8plex (K N-term):1000.00	PEAKS DB
34	PGSC0003DMP400038231	K.F(+304.20)AAGTEAIAK(+304.20).K	N	63.94	1585.92	10	2.4	793.968	2	64.99	11746000	2	iTRAQ 8plex (K N-term)	F1:iTRAQ 8plex (K N-term):1000.00;K10:iTRAQ 8plex (K N-term):1000.00	PEAKS DB
34	PGSC0003DMP400038231	R.V(+304.20)ILASHLGRPK(+304.20).G	Y	53.05	1798.13	11	-0.6	600.383	3	53.03	41521000	1	iTRAQ 8plex (K N-term)	V1:iTRAQ 8plex (K N-term):1000.00;K11:iTRAQ 8plex (K N-term):1000.00	PEAKS DB
34	PGSC0003DMP400038231	K.Y(+304.20)LMQNGAR.V	Y	49.48	1255.66	8	-1.5	628.836	2	45.58	9195200	1	iTRAQ 8plex (K N-term)	Y1:iTRAQ 8plex (K N-term):1000.00	PEAKS DB
34	PGSC0003DMP400038231	R.A(+304.20)AVPTIK(+304.20).Y	Y	47.71	1306.83	7	1.1	436.619	3	51.37	30990000	2	iTRAQ 8plex (K N-term)	A1:iTRAQ 8plex (K N-term):1000.00;K7:iTRAQ 8plex (K N-term):1000.00	PEAKS DB
34	PGSC0003DMP400038231	K.L(+304.20)AELSGK(+304.20).G	Y	45.96	1324.81	7	2.7	663.413	2	65.7	11813000	3	iTRAQ 8plex (K N-term)	L1:iTRAQ 8plex (K N-term):1000.00;K7:iTRAQ 8plex (K N-term):1000.00	PEAKS DB
34	PGSC0003DMP400038231	K.F(+304.20)AADANSK(+304.20).I	Y	38.44	1430.79	8	0.9	716.402	2	42.17	726210	1	iTRAQ 8plex (K N-term)	F1:iTRAQ 8plex (K N-term):1000.00;K8:iTRAQ 8plex (K N-term):1000.00	PEAKS DB
34	PGSC0003DMP400038231	K.T(+304.20)K(+304.20)GVSLLLPTDVVIADK(+304.20)FAADANSK(+304.20).I	Y	28.79	3789.21	25	3.9	632.545	6	107.22	712480	1	iTRAQ 8plex (K N-term)	T1:iTRAQ 8plex (K N-term):1000.00;K2:iTRAQ 8plex (K N-term):1000.00;K17:iTRAQ 8plex (K N-term):1000.00;K25:iTRAQ 8plex (K N-term):1000.00	PEAKS DB
34	PGSC0003DMP400038231	K.K(+304.20)(+304.20)LAELSGK(+304.20).G	Y	28.75	1757.1	8	8.9	440.287	4	55.05	335570	1	iTRAQ 8plex (K N-term)	K1:iTRAQ 8plex (K N-term):1000.00;K1:iTRAQ 8plex (K N-term):1000.00;K8:iTRAQ 8plex (K N-term):1000.00	PEAKS DB
53	PGSC0003DMP400014413	K.M(+304.20)TELLGTEQQEFFTSYDEVHDSFDAMGLQENLLR.G	N	141.06	4297.01	34	3.8	1075.26	4	120.99	200500	1	iTRAQ 8plex (K N-term)	M1:iTRAQ 8plex (K N-term):1000.00	PEAKS DB
53	PGSC0003DMP400014413	R.G(+304.20)IDVQQVSLVINYDLPTQPENYLHR.I	N	127.99	3214.69	25	0.6	1072.57	3	111.39	2308300	2	iTRAQ 8plex (K N-term)	G1:iTRAQ 8plex (K N-term):1000.00	PEAKS DB
53	PGSC0003DMP400014413	R.S(+304.20)RDHTVSATHGDMDQNTR.D	Y	100.17	2331.09	18	3.4	1166.55	2	23.3	2625300	3	iTRAQ 8plex (K N-term)	S1:iTRAQ 8plex (K N-term):1000.00	PEAKS DB
53	PGSC0003DMP400014413	K.M(+304.20)FVLDEADEMLSR.G	N	98.39	1858.91	13	3.2	930.463	2	115.36	18906000	2	iTRAQ 8plex (K N-term)	M1:iTRAQ 8plex (K N-term):1000.00	PEAKS DB
53	PGSC0003DMP400014413	R.D(+304.20)HTVSATHGDMDQNTR.D	N	91.12	2087.95	16	1.1	1044.99	2	26.03	3302000	2	iTRAQ 8plex (K N-term)	D1:iTRAQ 8plex (K N-term):1000.00	PEAKS DB
53	PGSC0003DMP400014413	R.G(+304.20)FK(+304.20)DQIYDIFQLLPPK(+304.20).I	N	88.73	2833.64	16	5.8	709.42	4	114.46	10067000	2	iTRAQ 8plex (K N-term)	G1:iTRAQ 8plex (K N-term):1000.00;K3:iTRAQ 8plex (K N-term):1000.00;K16:iTRAQ 8plex (K N-term):1000.00	PEAKS DB
53	PGSC0003DMP400014413	R.V(+304.20)LITTDLLAR.G	N	85.19	1417.88	10	1.5	709.946	2	104.2	62756000	1	iTRAQ 8plex (K N-term)	V1:iTRAQ 8plex (K N-term):1000.00	PEAKS DB
53	PGSC0003DMP400014413	R.I(+304.20)LQSGVHVVVGTPGR.V	N	81.39	1822.07	15	0.3	608.363	3	74.51	39250000	2	iTRAQ 8plex (K N-term)	I1:iTRAQ 8plex (K N-term):1000.00	PEAKS DB
53	PGSC0003DMP400014413	K.D(+304.20)QIYDIFQLLPPK(+304.20).I	N	79.92	2197.25	13	2.8	733.426	3	116.42	595940	1	iTRAQ 8plex (K N-term)	D1:iTRAQ 8plex (K N-term):1000.00;K13:iTRAQ 8plex (K N-term):1000.00	PEAKS DB
53	PGSC0003DMP400014413	K.G(+304.20)LDVIQQAQSGTGK(+304.20).T	N	77.94	2009.13	14	3.1	670.718	3	69.92	12361000	1	iTRAQ 8plex (K N-term)	G1:iTRAQ 8plex (K N-term):1000.00;K14:iTRAQ 8plex (K N-term):1000.00	PEAKS DB
53	PGSC0003DMP400014413	R.K(+304.20)(+304.20)GVAINFVTK(+304.20)DDER.M	N	61.44	2503.44	14	2.2	626.868	4	61.6	3959700	1	iTRAQ 8plex (K N-term)	K1:iTRAQ 8plex (K N-term):1000.00;K1:iTRAQ 8plex (K N-term):1000.00;K10:iTRAQ 8plex (K N-term):1000.00	PEAKS DB
53	PGSC0003DMP400014413	R.K(+304.20)(+304.20)GVAINFVTK(+304.20).D	N	59.8	1988.24	10	3.4	663.756	3	66.4	4191900	1	iTRAQ 8plex (K N-term)	K1:iTRAQ 8plex (K N-term):1000.00;K1:iTRAQ 8plex (K N-term):1000.00;K10:iTRAQ 8plex (K N-term):1000.00	PEAKS DB
53	PGSC0003DMP400014413	K.R(+304.20)DELTLEGIK(+304.20).Q	N	53.1	1781.04	10	0.6	594.688	3	62.67	15988000	2	iTRAQ 8plex (K N-term)	R1:iTRAQ 8plex (K N-term):1000.00;K10:iTRAQ 8plex (K N-term):1000.00	PEAKS DB
53	PGSC0003DMP400014413	R.M(+304.20)LFDIQK(+304.20).F	N	52.1	1501.87	7	3	501.632	3	88.29	41781000	2	iTRAQ 8plex (K N-term)	M1:iTRAQ 8plex (K N-term):1000.00;K7:iTRAQ 8plex (K N-term):1000.00	PEAKS DB
53	PGSC0003DMP400014413	K.I(+304.20)QVGVFSATMPPEALEITRK(+304.20).F	N	50.03	2794.58	20	2.3	699.653	4	107.43	2119800	1	iTRAQ 8plex (K N-term)	I1:iTRAQ 8plex (K N-term):1000.00;K20:iTRAQ 8plex (K N-term):1000.00	PEAKS DB
53	PGSC0003DMP400014413	R.G(+304.20)IVPFC(+57.02)K(+304.20).G	N	49.6	1427.83	7	4.4	714.926	2	69.51	1312800	3	iTRAQ 8plex (K N-term); Carbamidomethylation	G1:iTRAQ 8plex (K N-term):1000.00;C6:Carbamidomethylation:1000.00;K7:iTRAQ 8plex (K N-term):1000.00	PEAKS DB
53	PGSC0003DMP400014413	R.D(+304.20)ELTLEGIK(+304.20).Q	N	49.02	1624.94	9	4.4	542.656	3	76.6	3397400	2	iTRAQ 8plex (K N-term)	D1:iTRAQ 8plex (K N-term):1000.00;K9:iTRAQ 8plex (K N-term):1000.00	PEAKS DB
53	PGSC0003DMP400014413	R.A(+304.20)LGDYLGVK(+304.20).V	N	47.27	1542.91	9	5.1	772.467	2	82.16	33817000	2	iTRAQ 8plex (K N-term)	A1:iTRAQ 8plex (K N-term):1000.00;K9:iTRAQ 8plex (K N-term):1000.00	PEAKS DB
53	PGSC0003DMP400014413	R.E(+304.20)LAQQIEK(+304.20).V	N	45.36	1565.91	8	1.1	522.979	3	56.24	32685000	2	iTRAQ 8plex (K N-term)	E1:iTRAQ 8plex (K N-term):1000.00;K8:iTRAQ 8plex (K N-term):1000.00	PEAKS DB
53	PGSC0003DMP400014413	R.G(+304.20)IYAYGFEK(+304.20)PSAIQQR.G	N	45.28	2435.33	16	1.1	609.841	4	75.64	18343000	2	iTRAQ 8plex (K N-term)	G1:iTRAQ 8plex (K N-term):1000.00;K9:iTRAQ 8plex (K N-term):1000.00	PEAKS DB
53	PGSC0003DMP400014413	K.G(+304.20)VAINFVTK(+304.20).D	N	45.23	1555.94	9	4.6	519.658	3	76.13	1337700	1	iTRAQ 8plex (K N-term)	G1:iTRAQ 8plex (K N-term):1000.00;K9:iTRAQ 8plex (K N-term):1000.00	PEAKS DB
53	PGSC0003DMP400014413	R.K(+304.20)(+304.20)VDWLTDK(+304.20).M	N	40.84	1916.13	8	7.5	639.723	3	66.66	5155500	1	iTRAQ 8plex (K N-term)	K1:iTRAQ 8plex (K N-term):1000.00;K1:iTRAQ 8plex (K N-term):1000.00;K8:iTRAQ 8plex (K N-term):1000.00	PEAKS DB
53	PGSC0003DMP400014413	R.Q(+304.20)SLRPDHIK(+304.20).M	N	40.81	1701	9	6.9	568.013	3	35.79	4963500	1	iTRAQ 8plex (K N-term)	Q1:iTRAQ 8plex (K N-term):1000.00;K9:iTRAQ 8plex (K N-term):1000.00	PEAKS DB
53	PGSC0003DMP400014413	R.R(+304.20)K(+304.20)VDWLTDK(+304.20).M	N	37.3	2072.23	9	3.5	519.068	4	53.76	6848100	1	iTRAQ 8plex (K N-term)	R1:iTRAQ 8plex (K N-term):1000.00;K2:iTRAQ 8plex (K N-term):1000.00;K9:iTRAQ 8plex (K N-term):1000.00	PEAKS DB
50	PGSC0003DMP400051014	K.M(+304.20)TELLGTEQQEFFTSYDEVHDSFDAMGLQENLLR.G	N	141.06	4297.01	34	3.8	1075.26	4	120.99	200500	1	iTRAQ 8plex (K N-term)	M1:iTRAQ 8plex (K N-term):1000.00	PEAKS DB
50	PGSC0003DMP400051014	R.G(+304.20)IDVQQVSLVINYDLPTQPENYLHR.I	N	127.99	3214.69	25	0.6	1072.57	3	111.39	2308300	2	iTRAQ 8plex (K N-term)	G1:iTRAQ 8plex (K N-term):1000.00	PEAKS DB
50	PGSC0003DMP400051014	K.M(+304.20)FVLDEADEMLSR.G	N	98.39	1858.91	13	3.2	930.463	2	115.36	18906000	2	iTRAQ 8plex (K N-term)	M1:iTRAQ 8plex (K N-term):1000.00	PEAKS DB
50	PGSC0003DMP400051014	R.G(+304.20)RDHTVSATHGDMDQNTR.D	Y	97.69	2301.08	18	0.7	1151.55	2	23.33	4688900	3	iTRAQ 8plex (K N-term)	G1:iTRAQ 8plex (K N-term):1000.00	PEAKS DB
50	PGSC0003DMP400051014	R.D(+304.20)HTVSATHGDMDQNTR.D	N	91.12	2087.95	16	1.1	1044.99	2	26.03	3302000	2	iTRAQ 8plex (K N-term)	D1:iTRAQ 8plex (K N-term):1000.00	PEAKS DB
50	PGSC0003DMP400051014	R.G(+304.20)FK(+304.20)DQIYDIFQLLPPK(+304.20).I	N	88.73	2833.64	16	5.8	709.42	4	114.46	10067000	2	iTRAQ 8plex (K N-term)	G1:iTRAQ 8plex (K N-term):1000.00;K3:iTRAQ 8plex (K N-term):1000.00;K16:iTRAQ 8plex (K N-term):1000.00	PEAKS DB
50	PGSC0003DMP400051014	R.V(+304.20)LITTDLLAR.G	N	85.19	1417.88	10	1.5	709.946	2	104.2	62756000	1	iTRAQ 8plex (K N-term)	V1:iTRAQ 8plex (K N-term):1000.00	PEAKS DB
50	PGSC0003DMP400051014	R.I(+304.20)LQSGVHVVVGTPGR.V	N	81.39	1822.07	15	0.3	608.363	3	74.51	39250000	2	iTRAQ 8plex (K N-term)	I1:iTRAQ 8plex (K N-term):1000.00	PEAKS DB
50	PGSC0003DMP400051014	K.D(+304.20)QIYDIFQLLPPK(+304.20).I	N	79.92	2197.25	13	2.8	733.426	3	116.42	595940	1	iTRAQ 8plex (K N-term)	D1:iTRAQ 8plex (K N-term):1000.00;K13:iTRAQ 8plex (K N-term):1000.00	PEAKS DB
50	PGSC0003DMP400051014	K.G(+304.20)LDVIQQAQSGTGK(+304.20).T	N	77.94	2009.13	14	3.1	670.718	3	69.92	12361000	1	iTRAQ 8plex (K N-term)	G1:iTRAQ 8plex (K N-term):1000.00;K14:iTRAQ 8plex (K N-term):1000.00	PEAKS DB
50	PGSC0003DMP400051014	R.K(+304.20)(+304.20)GVAINFVTK(+304.20)DDER.M	N	61.44	2503.44	14	2.2	626.868	4	61.6	3959700	1	iTRAQ 8plex (K N-term)	K1:iTRAQ 8plex (K N-term):1000.00;K1:iTRAQ 8plex (K N-term):1000.00;K10:iTRAQ 8plex (K N-term):1000.00	PEAKS DB
50	PGSC0003DMP400051014	R.K(+304.20)(+304.20)GVAINFVTK(+304.20).D	N	59.8	1988.24	10	3.4	663.756	3	66.4	4191900	1	iTRAQ 8plex (K N-term)	K1:iTRAQ 8plex (K N-term):1000.00;K1:iTRAQ 8plex (K N-term):1000.00;K10:iTRAQ 8plex (K N-term):1000.00	PEAKS DB
50	PGSC0003DMP400051014	K.R(+304.20)DELTLEGIK(+304.20).Q	N	53.1	1781.04	10	0.6	594.688	3	62.67	15988000	2	iTRAQ 8plex (K N-term)	R1:iTRAQ 8plex (K N-term):1000.00;K10:iTRAQ 8plex (K N-term):1000.00	PEAKS DB
50	PGSC0003DMP400051014	R.M(+304.20)LFDIQK(+304.20).F	N	52.1	1501.87	7	3	501.632	3	88.29	41781000	2	iTRAQ 8plex (K N-term)	M1:iTRAQ 8plex (K N-term):1000.00;K7:iTRAQ 8plex (K N-term):1000.00	PEAKS DB
50	PGSC0003DMP400051014	K.I(+304.20)QVGVFSATMPPEALEITRK(+304.20).F	N	50.03	2794.58	20	2.3	699.653	4	107.43	2119800	1	iTRAQ 8plex (K N-term)	I1:iTRAQ 8plex (K N-term):1000.00;K20:iTRAQ 8plex (K N-term):1000.00	PEAKS DB
50	PGSC0003DMP400051014	R.G(+304.20)IVPFC(+57.02)K(+304.20).G	N	49.6	1427.83	7	4.4	714.926	2	69.51	1312800	3	iTRAQ 8plex (K N-term); Carbamidomethylation	G1:iTRAQ 8plex (K N-term):1000.00;C6:Carbamidomethylation:1000.00;K7:iTRAQ 8plex (K N-term):1000.00	PEAKS DB
50	PGSC0003DMP400051014	R.D(+304.20)ELTLEGIK(+304.20).Q	N	49.02	1624.94	9	4.4	542.656	3	76.6	3397400	2	iTRAQ 8plex (K N-term)	D1:iTRAQ 8plex (K N-term):1000.00;K9:iTRAQ 8plex (K N-term):1000.00	PEAKS DB
50	PGSC0003DMP400051014	R.A(+304.20)LGDYLGVK(+304.20).V	N	47.27	1542.91	9	5.1	772.467	2	82.16	33817000	2	iTRAQ 8plex (K N-term)	A1:iTRAQ 8plex (K N-term):1000.00;K9:iTRAQ 8plex (K N-term):1000.00	PEAKS DB
50	PGSC0003DMP400051014	R.E(+304.20)LAQQIEK(+304.20).V	N	45.36	1565.91	8	1.1	522.979	3	56.24	32685000	2	iTRAQ 8plex (K N-term)	E1:iTRAQ 8plex (K N-term):1000.00;K8:iTRAQ 8plex (K N-term):1000.00	PEAKS DB
50	PGSC0003DMP400051014	R.G(+304.20)IYAYGFEK(+304.20)PSAIQQR.G	N	45.28	2435.33	16	1.1	609.841	4	75.64	18343000	2	iTRAQ 8plex (K N-term)	G1:iTRAQ 8plex (K N-term):1000.00;K9:iTRAQ 8plex (K N-term):1000.00	PEAKS DB
50	PGSC0003DMP400051014	K.G(+304.20)VAINFVTK(+304.20).D	N	45.23	1555.94	9	4.6	519.658	3	76.13	1337700	1	iTRAQ 8plex (K N-term)	G1:iTRAQ 8plex (K N-term):1000.00;K9:iTRAQ 8plex (K N-term):1000.00	PEAKS DB
50	PGSC0003DMP400051014	R.K(+304.20)(+304.20)VDWLTDK(+304.20).M	N	40.84	1916.13	8	7.5	639.723	3	66.66	5155500	1	iTRAQ 8plex (K N-term)	K1:iTRAQ 8plex (K N-term):1000.00;K1:iTRAQ 8plex (K N-term):1000.00;K8:iTRAQ 8plex (K N-term):1000.00	PEAKS DB
50	PGSC0003DMP400051014	R.Q(+304.20)SLRPDHIK(+304.20).M	N	40.81	1701	9	6.9	568.013	3	35.79	4963500	1	iTRAQ 8plex (K N-term)	Q1:iTRAQ 8plex (K N-term):1000.00;K9:iTRAQ 8plex (K N-term):1000.00	PEAKS DB
50	PGSC0003DMP400051014	R.R(+304.20)K(+304.20)VDWLTDK(+304.20).M	N	37.3	2072.23	9	3.5	519.068	4	53.76	6848100	1	iTRAQ 8plex (K N-term)	R1:iTRAQ 8plex (K N-term):1000.00;K2:iTRAQ 8plex (K N-term):1000.00;K9:iTRAQ 8plex (K N-term):1000.00	PEAKS DB
107	PGSC0003DMP400034134	K.T(+304.20)FNEFLDPLAHTHFTTEGEVEFR.S	Y	120.99	3040.48	23	1.4	761.129	4	109.43	7134500	1	iTRAQ 8plex (K N-term)	T1:iTRAQ 8plex (K N-term):1000.00	PEAKS DB
107	PGSC0003DMP400034134	R.F(+304.20)LSLTEPSLLGDSSELEIR.I	Y	119.16	2409.29	19	3.7	1205.66	2	117.1	341290	1	iTRAQ 8plex (K N-term)	F1:iTRAQ 8plex (K N-term):1000.00	PEAKS DB
107	PGSC0003DMP400034134	R.V(+304.20)FISDDFDGELFPR.Y	N	106.32	1959.98	14	1.4	654.336	3	113.76	4363900	2	iTRAQ 8plex (K N-term)	V1:iTRAQ 8plex (K N-term):1000.00	PEAKS DB
107	PGSC0003DMP400034134	K.S(+304.20)EEELISLDDYVENMGENQK(+304.20).A	Y	105.32	2949.43	20	2.7	984.152	3	110.48	483020	1	iTRAQ 8plex (K N-term)	S1:iTRAQ 8plex (K N-term):1000.00;K20:iTRAQ 8plex (K N-term):1000.00	PEAKS DB
107	PGSC0003DMP400034134	R.A(+304.20)QTLGDTSTLEFMR.G	Y	101.65	1872.95	14	7.4	937.489	2	90.78	5027700	2	iTRAQ 8plex (K N-term)	A1:iTRAQ 8plex (K N-term):1000.00	PEAKS DB
107	PGSC0003DMP400034134	K.R(+304.20)VFISDDFDGELFPR.Y	N	101.06	2116.08	15	3.9	706.371	3	101.11	2899500	1	iTRAQ 8plex (K N-term)	R1:iTRAQ 8plex (K N-term):1000.00	PEAKS DB
107	PGSC0003DMP400034134	K.Y(+304.20)WDWELTNETK(+304.20)PIWMR.N	Y	97.71	2775.42	16	1.5	926.149	3	110.31	1760300	1	iTRAQ 8plex (K N-term)	Y1:iTRAQ 8plex (K N-term):1000.00;K11:iTRAQ 8plex (K N-term):1000.00	PEAKS DB
107	PGSC0003DMP400034134	K.G(+304.20)IEVLYLVEPIDEVAIQNLQTYK(+304.20).E	Y	97.57	3254.82	23	2.2	1085.95	3	122.3	1996300	2	iTRAQ 8plex (K N-term)	G1:iTRAQ 8plex (K N-term):1000.00;K23:iTRAQ 8plex (K N-term):1000.00	PEAKS DB
107	PGSC0003DMP400034134	K.A(+304.20)IYYLATDSLQSAR.T	Y	86.98	1875	14	2.3	938.509	2	107.01	11652000	2	iTRAQ 8plex (K N-term)	A1:iTRAQ 8plex (K N-term):1000.00	PEAKS DB
107	PGSC0003DMP400034134	K.I(+304.20)YEMMAMALGGR.W	Y	86.66	1645.82	12	3.2	823.922	2	120.15	6612800	1	iTRAQ 8plex (K N-term)	I1:iTRAQ 8plex (K N-term):1000.00	PEAKS DB
107	PGSC0003DMP400034134	R.L(+304.20)LDLIVHSLYSHK(+304.20).E	Y	83.1	2145.27	13	6.2	716.101	3	114.29	4075500	1	iTRAQ 8plex (K N-term)	L1:iTRAQ 8plex (K N-term):1000.00;K13:iTRAQ 8plex (K N-term):1000.00	PEAKS DB
107	PGSC0003DMP400034134	R.E(+304.20)LVSNASDALDK(+304.20)LR.F	Y	77.94	2138.2	14	3.9	713.745	3	87.13	14988000	2	iTRAQ 8plex (K N-term)	E1:iTRAQ 8plex (K N-term):1000.00;K12:iTRAQ 8plex (K N-term):1000.00	PEAKS DB
107	PGSC0003DMP400034134	K.K(+304.20)(+304.20)TFNEFLDPLAHTHFTTEGEVEFR.S	Y	72.61	3472.78	24	2.1	695.564	5	101.25	328950	1	iTRAQ 8plex (K N-term)	K1:iTRAQ 8plex (K N-term):1000.00;K1:iTRAQ 8plex (K N-term):1000.00	PEAKS DB
107	PGSC0003DMP400034134	K.G(+304.20)VVDSNDLPLNVSR.E	N	71.83	1787.96	14	2.4	894.991	2	78.41	479860	1	iTRAQ 8plex (K N-term)	G1:iTRAQ 8plex (K N-term):1000.00	PEAKS DB
107	PGSC0003DMP400034134	K.N(+304.20)YSQFVSFPIYTWQEK(+304.20).S	N	67.93	2644.37	16	4.4	662.102	4	111.83	298570	1	iTRAQ 8plex (K N-term)	N1:iTRAQ 8plex (K N-term):1000.00;K16:iTRAQ 8plex (K N-term):1000.00	PEAKS DB
107	PGSC0003DMP400034134	R.E(+304.20)LVSNASDALDK(+304.20).L	Y	67.38	1869.02	12	6.1	624.018	3	72.09	2891900	1	iTRAQ 8plex (K N-term)	E1:iTRAQ 8plex (K N-term):1000.00;K12:iTRAQ 8plex (K N-term):1000.00	PEAKS DB
107	PGSC0003DMP400034134	K.Q(+304.20)EYNLLC(+57.02)DWIK(+304.20).Q	Y	67.19	2089.1	11	3.7	697.377	3	109.29	355700	1	iTRAQ 8plex (K N-term); Carbamidomethylation	Q1:iTRAQ 8plex (K N-term):1000.00;C7:Carbamidomethylation:1000.00;K11:iTRAQ 8plex (K N-term):1000.00	PEAKS DB
107	PGSC0003DMP400034134	K.N(+304.20)SPDSSDAK(+304.20)R.A	Y	53.61	1683.89	10	1.6	562.305	3	22.54	2002800	2	iTRAQ 8plex (K N-term)	N1:iTRAQ 8plex (K N-term):1000.00;K9:iTRAQ 8plex (K N-term):1000.00	PEAKS DB
107	PGSC0003DMP400034134	R.T(+304.20)APFLEK(+304.20).L	Y	48.84	1412.84	7	2.3	707.428	2	64.44	5393000	1	iTRAQ 8plex (K N-term)	T1:iTRAQ 8plex (K N-term):1000.00;K7:iTRAQ 8plex (K N-term):1000.00	PEAKS DB
107	PGSC0003DMP400034134	R.A(+304.20)VELLFDTALISSGFTPDSPSELGGK(+304.20).I	Y	46.73	3258.74	26	5.3	815.696	4	124.92	455170	1	iTRAQ 8plex (K N-term)	A1:iTRAQ 8plex (K N-term):1000.00;K26:iTRAQ 8plex (K N-term):1000.00	PEAKS DB
107	PGSC0003DMP400034134	K.F(+304.20)WENFGK(+304.20).F	Y	43.46	1534.83	7	4.8	768.425	2	91.82	8470600	2	iTRAQ 8plex (K N-term)	F1:iTRAQ 8plex (K N-term):1000.00;K7:iTRAQ 8plex (K N-term):1000.00	PEAKS DB
107	PGSC0003DMP400034134	K.K(+304.20)(+304.20)IQDLVK(+304.20).N	Y	31.96	1755.12	7	3.1	586.05	3	55.79	4357200	1	iTRAQ 8plex (K N-term)	K1:iTRAQ 8plex (K N-term):1000.00;K1:iTRAQ 8plex (K N-term):1000.00;K7:iTRAQ 8plex (K N-term):1000.00	PEAKS DB
129	PGSC0003DMP400055596	R.G(+304.20)MLEEGVYFAPSQFEAGFTSLAHTPEDIQR.T	Y	130.4	3630.76	30	2.9	1211.26	3	114.36	3028600	2	iTRAQ 8plex (K N-term)	G1:iTRAQ 8plex (K N-term):1000.00	PEAKS DB
129	PGSC0003DMP400055596	R.G(+304.20)MFGFFFADGPVYNFSDAK(+304.20).K	Y	119.45	2724.34	19	3.4	909.124	3	118.84	3010000	2	iTRAQ 8plex (K N-term)	G1:iTRAQ 8plex (K N-term):1000.00;K19:iTRAQ 8plex (K N-term):1000.00	PEAKS DB
129	PGSC0003DMP400055596	K.E(+304.20)NDALLIFDEVMTGFR.L	Y	115.55	2173.1	16	1.1	1087.56	2	124.95	11826000	2	iTRAQ 8plex (K N-term)	E1:iTRAQ 8plex (K N-term):1000.00	PEAKS DB
129	PGSC0003DMP400055596	R.L(+304.20)AYGGAQEYFGITPDLTTLGK(+304.20).I	Y	106.74	2822.52	21	3.8	941.851	3	112.79	5880900	2	iTRAQ 8plex (K N-term)	L1:iTRAQ 8plex (K N-term):1000.00;K21:iTRAQ 8plex (K N-term):1000.00	PEAKS DB
129	PGSC0003DMP400055596	R.D(+304.20)IMEMVAPAGPMYQAGTLSGNPLAMTAGIHTLK(+304.20).R	Y	97.18	3994.05	33	2.9	999.524	4	113.98	338480	1	iTRAQ 8plex (K N-term)	D1:iTRAQ 8plex (K N-term):1000.00;K33:iTRAQ 8plex (K N-term):1000.00	PEAKS DB
129	PGSC0003DMP400055596	K.I(+304.20)TK(+304.20)ENDALLIFDEVMTGFR.L	Y	95.57	2819.52	19	4.6	940.853	3	119.13	293960	1	iTRAQ 8plex (K N-term)	I1:iTRAQ 8plex (K N-term):1000.00;K3:iTRAQ 8plex (K N-term):1000.00	PEAKS DB
129	PGSC0003DMP400055596	K.A(+304.20)GSGVATLGLPDSPGVPK(+304.20).A	Y	81.79	2230.27	18	3.5	744.432	3	84.61	9105600	1	iTRAQ 8plex (K N-term)	A1:iTRAQ 8plex (K N-term):1000.00;K18:iTRAQ 8plex (K N-term):1000.00	PEAKS DB
129	PGSC0003DMP400055596	K.S(+304.20)VGGQPIIIDSVK(+304.20).G	Y	78.66	1920.14	13	4.1	641.057	3	76.65	18397000	1	iTRAQ 8plex (K N-term)	S1:iTRAQ 8plex (K N-term):1000.00;K13:iTRAQ 8plex (K N-term):1000.00	PEAKS DB
129	PGSC0003DMP400055596	K.I(+304.20)IGGGLPVGAYGGR.R	Y	77.33	1589.91	14	0.9	530.979	3	87.48	35685000	2	iTRAQ 8plex (K N-term)	I1:iTRAQ 8plex (K N-term):1000.00	PEAKS DB
129	PGSC0003DMP400055596	K.A(+304.20)K(+304.20)ELMPGGVNSPVR.A	Y	77.15	2062.17	14	-0.6	688.397	3	61.79	7249600	2	iTRAQ 8plex (K N-term)	A1:iTRAQ 8plex (K N-term):1000.00;K2:iTRAQ 8plex (K N-term):1000.00	PEAKS DB
129	PGSC0003DMP400055596	K.T(+304.20)GHAMC(+57.02)GGFIR.G	Y	72.24	1509.74	11	-2.5	504.254	3	41.77	7910000	1	iTRAQ 8plex (K N-term); Carbamidomethylation	T1:iTRAQ 8plex (K N-term):1000.00;C6:Carbamidomethylation:1000.00	PEAKS DB
129	PGSC0003DMP400055596	R.L(+304.20)QGQGTYEHLDK(+304.20).I	Y	71.49	1996.07	12	-2.6	666.363	3	50.03	3711400	1	iTRAQ 8plex (K N-term)	L1:iTRAQ 8plex (K N-term):1000.00;K12:iTRAQ 8plex (K N-term):1000.00	PEAKS DB
129	PGSC0003DMP400055596	R.M(+304.20)RDIDGNEYIDYVGSWGPAIIGHADDEVLAALAETMK(+304.20).K	Y	71.19	4643.3	37	3.8	929.671	5	122.66	312160	1	iTRAQ 8plex (K N-term)	M1:iTRAQ 8plex (K N-term):1000.00;K37:iTRAQ 8plex (K N-term):1000.00	PEAKS DB
129	PGSC0003DMP400055596	R.L(+304.20)QGQGTYEHLDK(+304.20)ITGELTQGILDAGK(+304.20)K(+304.20).T	Y	67.32	4129.32	27	6.6	689.232	6	101.83	0	0	iTRAQ 8plex (K N-term)	L1:iTRAQ 8plex (K N-term):1000.00;K12:iTRAQ 8plex (K N-term):1000.00;K26:iTRAQ 8plex (K N-term):1000.00;K27:iTRAQ 8plex (K N-term):1000.00	PEAKS DB
129	PGSC0003DMP400055596	K.I(+304.20)TGELTQGILDAGK(+304.20).K	Y	60.55	2023.17	14	1.1	675.397	3	103.92	3656600	1	iTRAQ 8plex (K N-term)	I1:iTRAQ 8plex (K N-term):1000.00;K14:iTRAQ 8plex (K N-term):1000.00	PEAKS DB
129	PGSC0003DMP400055596	K.E(+304.20)LMPGGVNSPVR.A	Y	58.58	1558.84	12	3.6	520.622	3	66.53	6724100	2	iTRAQ 8plex (K N-term)	E1:iTRAQ 8plex (K N-term):1000.00	PEAKS DB
129	PGSC0003DMP400055596	K.F(+304.20)EGC(+57.02)YHGHADPFLVK(+304.20).A	Y	57.93	2384.21	15	3.3	597.062	4	67.24	1992600	1	iTRAQ 8plex (K N-term); Carbamidomethylation	F1:iTRAQ 8plex (K N-term):1000.00;C4:Carbamidomethylation:1000.00;K15:iTRAQ 8plex (K N-term):1000.00	PEAKS DB
129	PGSC0003DMP400055596	K.I(+304.20)TGELTQGILDAGK(+304.20)K(+304.20).T	Y	50.09	2455.46	15	6.3	614.877	4	90.1	7578600	2	iTRAQ 8plex (K N-term)	I1:iTRAQ 8plex (K N-term):1000.00;K14:iTRAQ 8plex (K N-term):1000.00;K15:iTRAQ 8plex (K N-term):1000.00	PEAKS DB
129	PGSC0003DMP400055596	R.T(+304.20)IAAAEK(+304.20).V	Y	49.88	1310.79	7	1	656.404	2	39.4	6193800	1	iTRAQ 8plex (K N-term)	T1:iTRAQ 8plex (K N-term):1000.00;K7:iTRAQ 8plex (K N-term):1000.00	PEAKS DB
129	PGSC0003DMP400055596	K.S(+304.20)EEAFSK(+304.20).A	Y	41.96	1404.76	7	-1.3	703.386	2	42.02	4695600	1	iTRAQ 8plex (K N-term)	S1:iTRAQ 8plex (K N-term):1000.00;K7:iTRAQ 8plex (K N-term):1000.00	PEAKS DB
129	PGSC0003DMP400055596	R.F(+304.20)VNSGTEAC(+57.02)MGVLR.L	Y	33.4	1843.92	14	4.4	922.97	2	81.4	762900	1	iTRAQ 8plex (K N-term); Carbamidomethylation	F1:iTRAQ 8plex (K N-term):1000.00;C9:Carbamidomethylation:1000.00	PEAKS DB
81	PGSC0003DMP400022826	R.D(+304.20)LSSMLTLAVQNPAAASGHIFNC(+57.02)VSDR.A	Y	138.62	3177.58	27	0.7	1060.2	3	113.93	233930	1	iTRAQ 8plex (K N-term); Carbamidomethylation	D1:iTRAQ 8plex (K N-term):1000.00;C23:Carbamidomethylation:1000.00	PEAKS DB
81	PGSC0003DMP400022826	R.A(+304.20)ANEILGWSATTNLPEDLK(+304.20)ER.Y	Y	113.56	2935.58	21	2.1	734.903	4	103.51	36259000	3	iTRAQ 8plex (K N-term)	A1:iTRAQ 8plex (K N-term):1000.00;K19:iTRAQ 8plex (K N-term):1000.00	PEAKS DB
81	PGSC0003DMP400022826	K.I(+304.20)LEGEVFDAVLDNNGK(+304.20)DLDSVSPVADWAK(+304.20).S	Y	113.25	4028.14	29	3.1	1008.04	4	115.36	3501500	2	iTRAQ 8plex (K N-term)	I1:iTRAQ 8plex (K N-term):1000.00;K16:iTRAQ 8plex (K N-term):1000.00;K29:iTRAQ 8plex (K N-term):1000.00	PEAKS DB
81	PGSC0003DMP400022826	K.E(+304.20)LLGSGHDVTVLTVGEESSDK(+304.20).M	Y	100.32	2779.46	21	6.2	927.5	3	82.6	11424000	2	iTRAQ 8plex (K N-term)	E1:iTRAQ 8plex (K N-term):1000.00;K21:iTRAQ 8plex (K N-term):1000.00	PEAKS DB
81	PGSC0003DMP400022826	K.I(+304.20)LEGEVFDAVLDNNGK(+304.20).D	Y	88.32	2340.27	16	5.2	781.101	3	112.59	2504600	1	iTRAQ 8plex (K N-term)	I1:iTRAQ 8plex (K N-term):1000.00;K16:iTRAQ 8plex (K N-term):1000.00	PEAKS DB
81	PGSC0003DMP400022826	K.Q(+304.20)FLFISSAGIYK(+304.20)PTDEPPHVEGDAVK(+304.20).A	Y	82.86	3757.03	26	7.8	940.273	4	94.19	427130	1	iTRAQ 8plex (K N-term)	Q1:iTRAQ 8plex (K N-term):1000.00;K12:iTRAQ 8plex (K N-term):1000.00;K26:iTRAQ 8plex (K N-term):1000.00	PEAKS DB
81	PGSC0003DMP400022826	K.A(+304.20)AGSSVEIVHYDPK(+304.20).A	Y	80.12	2080.13	14	0.5	694.385	3	57.82	41480000	2	iTRAQ 8plex (K N-term)	A1:iTRAQ 8plex (K N-term):1000.00;K14:iTRAQ 8plex (K N-term):1000.00	PEAKS DB
81	PGSC0003DMP400022826	K.D(+304.20)LDSVSPVADWAK(+304.20).S	Y	78.86	2010.08	13	5.7	671.037	3	90.69	4704600	1	iTRAQ 8plex (K N-term)	D1:iTRAQ 8plex (K N-term):1000.00;K13:iTRAQ 8plex (K N-term):1000.00	PEAKS DB
81	PGSC0003DMP400022826	R.F(+304.20)SEITGAGGR.T	Y	75.53	1297.69	10	-0.2	649.851	2	63.19	85215000	1	iTRAQ 8plex (K N-term)	F1:iTRAQ 8plex (K N-term):1000.00	PEAKS DB
81	PGSC0003DMP400022826	K.V(+304.20)LIVNTNSGGHAVIGFYFAK(+304.20).E	Y	72.19	2714.53	20	-0.5	905.849	3	106.24	1293200	2	iTRAQ 8plex (K N-term)	V1:iTRAQ 8plex (K N-term):1000.00;K20:iTRAQ 8plex (K N-term):1000.00	PEAKS DB
81	PGSC0003DMP400022826	K.F(+304.20)ELDDK(+304.20)ILESLK(+304.20)VPVAA	Y	72.12	2798.64	17	4.8	700.671	4	112.89	1886500	1	iTRAQ 8plex (K N-term)	F1:iTRAQ 8plex (K N-term):1000.00;K6:iTRAQ 8plex (K N-term):1000.00;K12:iTRAQ 8plex (K N-term):1000.00	PEAKS DB
81	PGSC0003DMP400022826	R.N(+304.20)MHFYAEPR.A	Y	68.76	1467.72	9	-2.6	734.865	2	44.62	123000000	2	iTRAQ 8plex (K N-term)	N1:iTRAQ 8plex (K N-term):1000.00	PEAKS DB
81	PGSC0003DMP400022826	K.A(+304.20)DAGHVLVEK(+304.20).Y	Y	67.11	1645.95	10	-0.1	549.657	3	45.76	93862000	2	iTRAQ 8plex (K N-term)	A1:iTRAQ 8plex (K N-term):1000.00;K10:iTRAQ 8plex (K N-term):1000.00	PEAKS DB
81	PGSC0003DMP400022826	R.A(+304.20)VTLDGMAR.L	Y	63.67	1236.67	9	0.4	619.345	2	58.53	63151000	2	iTRAQ 8plex (K N-term)	A1:iTRAQ 8plex (K N-term):1000.00	PEAKS DB
81	PGSC0003DMP400022826	K.E(+304.20)LLGSGHDVTVLTVGEESSDK(+304.20)MK(+304.20).K	Y	63.67	3342.79	23	2.2	669.568	5	79.97	2993600	1	iTRAQ 8plex (K N-term)	E1:iTRAQ 8plex (K N-term):1000.00;K21:iTRAQ 8plex (K N-term):1000.00;K23:iTRAQ 8plex (K N-term):1000.00	PEAKS DB
81	PGSC0003DMP400022826	K.I(+304.20)LESLK(+304.20)VPVAA	Y	61.28	1747.1	11	3.9	583.375	3	107.5	3672800	1	iTRAQ 8plex (K N-term)	I1:iTRAQ 8plex (K N-term):1000.00;K6:iTRAQ 8plex (K N-term):1000.00	PEAKS DB
81	PGSC0003DMP400022826	R.T(+304.20)VWGNPADVGK(+304.20).I	Y	61.27	1750.97	11	4.3	584.667	3	67.94	61619000	1	iTRAQ 8plex (K N-term)	T1:iTRAQ 8plex (K N-term):1000.00;K11:iTRAQ 8plex (K N-term):1000.00	PEAKS DB
81	PGSC0003DMP400022826	K.E(+304.20)MK(+304.20)FELDDK(+304.20)ILESLK(+304.20).V	Y	61.19	3053.75	15	6	764.45	4	100.28	1601600	1	iTRAQ 8plex (K N-term)	E1:iTRAQ 8plex (K N-term):1000.00;K3:iTRAQ 8plex (K N-term):1000.00;K9:iTRAQ 8plex (K N-term):1000.00;K15:iTRAQ 8plex (K N-term):1000.00	PEAKS DB
81	PGSC0003DMP400022826	K.F(+304.20)ELDDK(+304.20)ILESLK(+304.20).V	Y	53.87	2361.38	12	4.9	591.354	4	107.26	1397000	1	iTRAQ 8plex (K N-term)	F1:iTRAQ 8plex (K N-term):1000.00;K6:iTRAQ 8plex (K N-term):1000.00;K12:iTRAQ 8plex (K N-term):1000.00	PEAKS DB
81	PGSC0003DMP400022826	K.A(+304.20)VGVDAK(+304.20).K	Y	44.28	1266.77	7	3.5	423.264	3	38.51	30587000	2	iTRAQ 8plex (K N-term)	A1:iTRAQ 8plex (K N-term):1000.00;K7:iTRAQ 8plex (K N-term):1000.00	PEAKS DB
81	PGSC0003DMP400022826	K.E(+304.20)MK(+304.20)FELDDK(+304.20)ILESLK(+304.20)VPVAA	Y	32.1	3491.02	20	2.3	699.212	5	109.4	1289800	1	iTRAQ 8plex (K N-term)	E1:iTRAQ 8plex (K N-term):1000.00;K3:iTRAQ 8plex (K N-term):1000.00;K9:iTRAQ 8plex (K N-term):1000.00;K15:iTRAQ 8plex (K N-term):1000.00	PEAKS DB
81	PGSC0003DMP400022826	K.E(+304.20)MK(+304.20)FELDDK(+304.20).I	Y	27.07	2066.13	9	1.2	517.541	4	63.32	2780100	1	iTRAQ 8plex (K N-term)	E1:iTRAQ 8plex (K N-term):1000.00;K3:iTRAQ 8plex (K N-term):1000.00;K9:iTRAQ 8plex (K N-term):1000.00	PEAKS DB
26	PGSC0003DMP400052154	K.V(+304.20)FALGK(+304.20)PVPFTAQSIAQEVENLIPSGLTR.E	Y	113.89	3690.09	29	5.3	1231.04	3	122.73	5394600	3	iTRAQ 8plex (K N-term)	V1:iTRAQ 8plex (K N-term):1000.00;K6:iTRAQ 8plex (K N-term):1000.00	PEAKS DB
26	PGSC0003DMP400052154	R.F(+304.20)GVPMGYGGPHAAFLATSQEYK(+304.20)R.M	Y	110.87	3091.61	23	2.3	773.91	4	84.74	6724300	1	iTRAQ 8plex (K N-term)	F1:iTRAQ 8plex (K N-term):1000.00;K22:iTRAQ 8plex (K N-term):1000.00	PEAKS DB
26	PGSC0003DMP400052154	R.E(+304.20)TPFLTHQIFNSYHTEHELLR.Y	Y	107.79	2915.48	21	2.9	729.88	4	82.06	29839000	2	iTRAQ 8plex (K N-term)	E1:iTRAQ 8plex (K N-term):1000.00	PEAKS DB
26	PGSC0003DMP400052154	K.S(+304.20)YIGMGYYNTYVPPVILR.N	Y	104.44	2409.27	18	3.6	804.099	3	112.04	2241400	1	iTRAQ 8plex (K N-term)	S1:iTRAQ 8plex (K N-term):1000.00	PEAKS DB
26	PGSC0003DMP400052154	K.L(+304.20)GTVEVQDLPFFDTVK(+304.20).V	Y	86.57	2415.34	16	4.7	806.125	3	114.7	5722500	2	iTRAQ 8plex (K N-term)	L1:iTRAQ 8plex (K N-term):1000.00;K16:iTRAQ 8plex (K N-term):1000.00	PEAKS DB
26	PGSC0003DMP400052154	K.F(+304.20)DGGLTESQMIDHMQK(+304.20).L	Y	82.2	2444.22	16	5.9	612.065	4	81.57	7332600	2	iTRAQ 8plex (K N-term)	F1:iTRAQ 8plex (K N-term):1000.00;K16:iTRAQ 8plex (K N-term):1000.00	PEAKS DB
26	PGSC0003DMP400052154	K.G(+304.20)APHPPSMLMADAWTK(+304.20)PYSR.E	Y	80.52	2820.46	20	4.8	706.125	4	78.57	13869000	2	iTRAQ 8plex (K N-term)	G1:iTRAQ 8plex (K N-term):1000.00;K16:iTRAQ 8plex (K N-term):1000.00	PEAKS DB
26	PGSC0003DMP400052154	K.I(+304.20)AILSANYMAK(+304.20).R	Y	77.44	1802.05	11	5.6	601.693	3	99.78	25400000	2	iTRAQ 8plex (K N-term)	I1:iTRAQ 8plex (K N-term):1000.00;K11:iTRAQ 8plex (K N-term):1000.00	PEAKS DB
26	PGSC0003DMP400052154	K.A(+304.20)IADVANK(+304.20)NDINLR.I	Y	75.66	2134.22	14	3.1	712.417	3	69.43	12629000	2	iTRAQ 8plex (K N-term)	A1:iTRAQ 8plex (K N-term):1000.00;K8:iTRAQ 8plex (K N-term):1000.00	PEAKS DB
26	PGSC0003DMP400052154	K.V(+304.20)VMASDLLALTMLK(+304.20)PPGELGADIVVGSAQR.F	Y	75.26	3659.05	30	1.3	915.771	4	121.6	4161200	2	iTRAQ 8plex (K N-term)	V1:iTRAQ 8plex (K N-term):1000.00;K14:iTRAQ 8plex (K N-term):1000.00	PEAKS DB
26	PGSC0003DMP400052154	R.R(+304.20)HNSATPEEQTK(+304.20).M	Y	71.86	2005.07	12	3.5	669.366	3	22.26	3541700	3	iTRAQ 8plex (K N-term)	R1:iTRAQ 8plex (K N-term):1000.00;K12:iTRAQ 8plex (K N-term):1000.00	PEAKS DB
26	PGSC0003DMP400052154	K.N(+304.20)TAGIEPEDVAK(+304.20)R.L	Y	71.5	2007.11	13	-0.3	670.044	3	44.86	5811900	1	iTRAQ 8plex (K N-term)	N1:iTRAQ 8plex (K N-term):1000.00;K12:iTRAQ 8plex (K N-term):1000.00	PEAKS DB
26	PGSC0003DMP400052154	K.G(+304.20)NINIEELR.K	Y	71.16	1360.76	9	3.7	681.388	2	65.98	3525300	1	iTRAQ 8plex (K N-term)	G1:iTRAQ 8plex (K N-term):1000.00	PEAKS DB
26	PGSC0003DMP400052154	R.E(+304.20)YAAYPAPWLR.S	Y	70.76	1639.86	11	6.3	547.631	3	91.04	15867000	2	iTRAQ 8plex (K N-term)	E1:iTRAQ 8plex (K N-term):1000.00	PEAKS DB
26	PGSC0003DMP400052154	K.K(+304.20)(+304.20)LGTVEVQDLPFFDTVK(+304.20).V	Y	70.74	2847.64	17	5.2	950.224	3	107.67	293510	1	iTRAQ 8plex (K N-term)	K1:iTRAQ 8plex (K N-term):1000.00;K1:iTRAQ 8plex (K N-term):1000.00;K17:iTRAQ 8plex (K N-term):1000.00	PEAKS DB
26	PGSC0003DMP400052154	R.I(+304.20)IGVSVDSTGK(+304.20)PALR.M	Y	67.51	2120.27	15	3.1	707.765	3	75.79	10618000	1	iTRAQ 8plex (K N-term)	I1:iTRAQ 8plex (K N-term):1000.00;K11:iTRAQ 8plex (K N-term):1000.00	PEAKS DB
26	PGSC0003DMP400052154	K.V(+304.20)VTVDLK(+304.20)DIDYK(+304.20).S	Y	63.69	2319.37	12	3.7	774.132	3	84.36	4670300	2	iTRAQ 8plex (K N-term)	V1:iTRAQ 8plex (K N-term):1000.00;K7:iTRAQ 8plex (K N-term):1000.00;K12:iTRAQ 8plex (K N-term):1000.00	PEAKS DB
26	PGSC0003DMP400052154	R.V(+304.20)DNVYGDR.N	Y	63.6	1240.63	8	-1.8	621.321	2	41.58	11095000	1	iTRAQ 8plex (K N-term)	V1:iTRAQ 8plex (K N-term):1000.00	PEAKS DB
26	PGSC0003DMP400052154	K.N(+304.20)AHAHGVK(+304.20).V	Y	62.42	1440.83	8	3.2	721.425	2	21.3	3486300	2	iTRAQ 8plex (K N-term)	N1:iTRAQ 8plex (K N-term):1000.00;K8:iTRAQ 8plex (K N-term):1000.00	PEAKS DB
26	PGSC0003DMP400052154	R.V(+304.20)HGLAGTFSAGLK(+304.20).K	Y	58.66	1865.09	13	5.4	622.707	3	70.51	5598900	1	iTRAQ 8plex (K N-term)	V1:iTRAQ 8plex (K N-term):1000.00;K13:iTRAQ 8plex (K N-term):1000.00	PEAKS DB
26	PGSC0003DMP400052154	R.F(+304.20)GVPMGYGGPHAAFLATSQEYK(+304.20).R	Y	57.78	2935.5	22	5.4	734.887	4	95.17	2358200	1	iTRAQ 8plex (K N-term)	F1:iTRAQ 8plex (K N-term):1000.00;K22:iTRAQ 8plex (K N-term):1000.00	PEAKS DB
26	PGSC0003DMP400052154	K.H(+304.20)YPVLFR.G	Y	56.16	1234.71	7	0.1	412.577	3	55.79	33532000	1	iTRAQ 8plex (K N-term)	H1:iTRAQ 8plex (K N-term):1000.00	PEAKS DB
26	PGSC0003DMP400052154	K.G(+304.20)NVDINNNVLK(+304.20).G	Y	53.91	1807.03	11	2.5	603.352	3	60.27	6416600	1	iTRAQ 8plex (K N-term)	G1:iTRAQ 8plex (K N-term):1000.00;K11:iTRAQ 8plex (K N-term):1000.00	PEAKS DB
26	PGSC0003DMP400052154	K.G(+304.20)NINIEELRK(+304.20).A	Y	51.79	1793.05	10	2.7	598.693	3	58.46	8350400	1	iTRAQ 8plex (K N-term)	G1:iTRAQ 8plex (K N-term):1000.00;K10:iTRAQ 8plex (K N-term):1000.00	PEAKS DB
26	PGSC0003DMP400052154	K.I(+304.20)VAVGTDAK(+304.20).G	Y	48.09	1480.9	9	1.4	494.64	3	58.07	21631000	2	iTRAQ 8plex (K N-term)	I1:iTRAQ 8plex (K N-term):1000.00;K9:iTRAQ 8plex (K N-term):1000.00	PEAKS DB
26	PGSC0003DMP400052154	R.V(+304.20)HGLAGTFSAGLK(+304.20)K(+304.20).L	Y	47	2297.38	14	2.9	766.804	3	62.74	6882100	2	iTRAQ 8plex (K N-term)	V1:iTRAQ 8plex (K N-term):1000.00;K13:iTRAQ 8plex (K N-term):1000.00;K14:iTRAQ 8plex (K N-term):1000.00	PEAKS DB
26	PGSC0003DMP400052154	K.F(+304.20)WPTTGR.V	Y	43.9	1167.63	7	2.9	584.823	2	69.89	22115000	1	iTRAQ 8plex (K N-term)	F1:iTRAQ 8plex (K N-term):1000.00	PEAKS DB
26	PGSC0003DMP400052154	R.H(+304.20)NSATPEEQTK(+304.20).M	Y	42.96	1848.97	11	4.8	617.333	3	24.42	294070	1	iTRAQ 8plex (K N-term)	H1:iTRAQ 8plex (K N-term):1000.00;K11:iTRAQ 8plex (K N-term):1000.00	PEAKS DB
26	PGSC0003DMP400052154	K.V(+304.20)VTVDLK(+304.20).D	Y	40.55	1380.87	7	7.8	691.447	2	67.87	16729000	2	iTRAQ 8plex (K N-term)	V1:iTRAQ 8plex (K N-term):1000.00;K7:iTRAQ 8plex (K N-term):1000.00	PEAKS DB
26	PGSC0003DMP400052154	R.E(+304.20)EIAQIEK(+304.20).G	Y	40.38	1566.9	8	4.5	784.459	2	59.23	924670	1	iTRAQ 8plex (K N-term)	E1:iTRAQ 8plex (K N-term):1000.00;K8:iTRAQ 8plex (K N-term):1000.00	PEAKS DB
26	PGSC0003DMP400052154	R.S(+304.20)ESMK(+304.20)LPK(+304.20).F	Y	38.11	1831.08	8	5.2	611.372	3	44.16	1322700	1	iTRAQ 8plex (K N-term)	S1:iTRAQ 8plex (K N-term):1000.00;K5:iTRAQ 8plex (K N-term):1000.00;K8:iTRAQ 8plex (K N-term):1000.00	PEAKS DB
26	PGSC0003DMP400052154	R.A(+304.20)DGFDLK(+304.20).V	Y	37.78	1372.77	7	3.3	687.395	2	62.61	10889000	2	iTRAQ 8plex (K N-term)	A1:iTRAQ 8plex (K N-term):1000.00;K7:iTRAQ 8plex (K N-term):1000.00	PEAKS DB
26	PGSC0003DMP400052154	K.T(+304.20)RADGFDLK(+304.20).V	Y	33.94	1629.92	9	1	544.314	3	47.69	5647700	1	iTRAQ 8plex (K N-term)	T1:iTRAQ 8plex (K N-term):1000.00;K9:iTRAQ 8plex (K N-term):1000.00	PEAKS DB
26	PGSC0003DMP400052154	K.G(+304.20)LTDASK(+304.20).I	Y	33.45	1298.75	7	2.9	650.387	2	36.76	2871100	1	iTRAQ 8plex (K N-term)	G1:iTRAQ 8plex (K N-term):1000.00;K7:iTRAQ 8plex (K N-term):1000.00	PEAKS DB
26	PGSC0003DMP400052154	R.F(+304.20)C(+57.02)DALISIR.E	Y	30.3	1397.76	9	5.4	699.891	2	96.54	326530	1	iTRAQ 8plex (K N-term); Carbamidomethylation	F1:iTRAQ 8plex (K N-term):1000.00;C2:Carbamidomethylation:1000.00	PEAKS DB
26	PGSC0003DMP400052154	K.A(+304.20)IADVANK(+304.20).N	Y	28.12	1408.84	8	0	470.62	3	54.01	2772800	2	iTRAQ 8plex (K N-term)	A1:iTRAQ 8plex (K N-term):1000.00;K8:iTRAQ 8plex (K N-term):1000.00	PEAKS DB
28	PGSC0003DMP400033372	K.E(+304.20)QVFSTYSDNQPGVLIQVYEGER.T	N	119.8	2961.46	23	0.3	988.161	3	109.9	1432000	1	iTRAQ 8plex (K N-term)	E1:iTRAQ 8plex (K N-term):1000.00	PEAKS DB
28	PGSC0003DMP400033372	K.S(+304.20)INPDEAVAYGAAVQAAILSGEGNEK(+304.20).V	N	105.03	3181.66	26	2.9	1061.56	3	114.11	3199400	2	iTRAQ 8plex (K N-term)	S1:iTRAQ 8plex (K N-term):1000.00;K26:iTRAQ 8plex (K N-term):1000.00	PEAKS DB
28	PGSC0003DMP400033372	K.M(+304.20)K(+304.20)EIAEAFLGSTVK(+304.20).N	N	94.36	2435.41	14	4	812.813	3	111.23	0	0	iTRAQ 8plex (K N-term)	M1:iTRAQ 8plex (K N-term):1000.00;K2:iTRAQ 8plex (K N-term):1000.00;K14:iTRAQ 8plex (K N-term):1000.00	PEAKS DB
28	PGSC0003DMP400033372	K.Q(+304.20)FSAEEISSMVLIK(+304.20).M	N	93.21	2189.21	14	1.4	1095.61	2	109.6	9151400	2	iTRAQ 8plex (K N-term)	Q1:iTRAQ 8plex (K N-term):1000.00;K14:iTRAQ 8plex (K N-term):1000.00	PEAKS DB
28	PGSC0003DMP400033372	K.N(+304.20)QVAMNPINTVFDAK(+304.20)R.L	N	89.01	2425.33	16	3	809.452	3	83.17	14876000	2	iTRAQ 8plex (K N-term)	N1:iTRAQ 8plex (K N-term):1000.00;K15:iTRAQ 8plex (K N-term):1000.00	PEAKS DB
28	PGSC0003DMP400033372	K.V(+304.20)QQLLQDFFNGK(+304.20).E	N	87.65	2044.15	12	5.5	682.393	3	120.07	15363000	2	iTRAQ 8plex (K N-term)	V1:iTRAQ 8plex (K N-term):1000.00;K12:iTRAQ 8plex (K N-term):1000.00	PEAKS DB
28	PGSC0003DMP400033372	R.I(+304.20)INEPTAAAIAYGLDK(+304.20)K(+304.20).A	N	85.53	2699.58	17	2.5	675.905	4	94.66	47426000	2	iTRAQ 8plex (K N-term)	I1:iTRAQ 8plex (K N-term):1000.00;K16:iTRAQ 8plex (K N-term):1000.00;K17:iTRAQ 8plex (K N-term):1000.00	PEAKS DB
28	PGSC0003DMP400033372	K.A(+304.20)TAGDTHLGGEDFDNR.M	N	84.81	1978.92	16	-1.8	660.647	3	45.76	57028000	2	iTRAQ 8plex (K N-term)	A1:iTRAQ 8plex (K N-term):1000.00	PEAKS DB
28	PGSC0003DMP400033372	R.I(+304.20)INEPTAAAIAYGLDK(+304.20).K	N	84.24	2267.29	16	3.8	756.773	3	105.75	12130000	3	iTRAQ 8plex (K N-term)	I1:iTRAQ 8plex (K N-term):1000.00;K16:iTRAQ 8plex (K N-term):1000.00	PEAKS DB
28	PGSC0003DMP400033372	K.N(+304.20)QVAMNPINTVFDAK(+304.20).R	N	81.24	2269.22	15	6.3	757.42	3	95.86	30999000	3	iTRAQ 8plex (K N-term)	N1:iTRAQ 8plex (K N-term):1000.00;K15:iTRAQ 8plex (K N-term):1000.00	PEAKS DB
28	PGSC0003DMP400033372	R.T(+304.20)TPSYVGFTDSER.L	N	77.28	1762.86	13	-1.3	588.627	3	63.49	6475200	1	iTRAQ 8plex (K N-term)	T1:iTRAQ 8plex (K N-term):1000.00	PEAKS DB
28	PGSC0003DMP400033372	R.F(+304.20)EELNMDLFR.K	N	76.08	1616.81	10	3.3	809.416	2	113.1	7324100	1	iTRAQ 8plex (K N-term)	F1:iTRAQ 8plex (K N-term):1000.00	PEAKS DB
28	PGSC0003DMP400033372	K.N(+304.20)ALENYAYNMR.N	N	75.23	1661.81	11	1.7	831.913	2	73.36	24797000	2	iTRAQ 8plex (K N-term)	N1:iTRAQ 8plex (K N-term):1000.00	PEAKS DB
28	PGSC0003DMP400033372	K.N(+304.20)AVVTVPAYFNDSQR.Q	N	74.23	1984.03	15	1.2	662.35	3	83.38	22017000	1	iTRAQ 8plex (K N-term)	N1:iTRAQ 8plex (K N-term):1000.00	PEAKS DB
28	PGSC0003DMP400033372	R.A(+304.20)RFEELNMDLFR.K	N	71.78	1843.95	12	5.8	615.661	3	93.71	65059000	2	iTRAQ 8plex (K N-term)	A1:iTRAQ 8plex (K N-term):1000.00	PEAKS DB
28	PGSC0003DMP400033372	K.E(+304.20)IAEAFLGSTVK(+304.20).N	N	70.54	1872.07	12	4.6	937.047	2	100.8	50734000	2	iTRAQ 8plex (K N-term)	E1:iTRAQ 8plex (K N-term):1000.00;K12:iTRAQ 8plex (K N-term):1000.00	PEAKS DB
28	PGSC0003DMP400033372	R.M(+304.20)VNHFVQEFK(+304.20).R	N	67.5	1886.02	10	4.9	629.685	3	83.26	30016000	3	iTRAQ 8plex (K N-term)	M1:iTRAQ 8plex (K N-term):1000.00;K10:iTRAQ 8plex (K N-term):1000.00	PEAKS DB
28	PGSC0003DMP400033372	K.D(+304.20)AGVISGLNVMR.I	N	64.44	1534.84	12	4	512.622	3	83.83	5650800	1	iTRAQ 8plex (K N-term)	D1:iTRAQ 8plex (K N-term):1000.00	PEAKS DB
28	PGSC0003DMP400033372	R.A(+304.20)RFEELNMDLFRK(+304.20).C	N	54.13	2276.25	13	3.7	759.759	3	82.51	18499000	2	iTRAQ 8plex (K N-term)	A1:iTRAQ 8plex (K N-term):1000.00;K13:iTRAQ 8plex (K N-term):1000.00	PEAKS DB
28	PGSC0003DMP400033372	R.F(+304.20)EELNMDLFRK(+304.20).C	N	53.6	2049.11	11	3.5	684.045	3	102.85	3817800	1	iTRAQ 8plex (K N-term)	F1:iTRAQ 8plex (K N-term):1000.00;K11:iTRAQ 8plex (K N-term):1000.00	PEAKS DB
28	PGSC0003DMP400033372	K.M(+304.20)VQEAEK(+304.20).Y	N	51.74	1441.8	7	-0.7	721.904	2	42.03	7637600	2	iTRAQ 8plex (K N-term)	M1:iTRAQ 8plex (K N-term):1000.00;K7:iTRAQ 8plex (K N-term):1000.00	PEAKS DB
28	PGSC0003DMP400033372	R.N(+304.20)TTIPTK(+304.20)K(+304.20).E	N	47.73	1814.12	8	4.9	605.718	3	37	33594000	2	iTRAQ 8plex (K N-term)	N1:iTRAQ 8plex (K N-term):1000.00;K7:iTRAQ 8plex (K N-term):1000.00;K8:iTRAQ 8plex (K N-term):1000.00	PEAKS DB
28	PGSC0003DMP400033372	R.D(+304.20)NNLLGK(+304.20).F	N	46.83	1380.81	7	-1.2	691.41	2	49.61	2444200	1	iTRAQ 8plex (K N-term)	D1:iTRAQ 8plex (K N-term):1000.00;K7:iTRAQ 8plex (K N-term):1000.00	PEAKS DB
28	PGSC0003DMP400033372	K.A(+304.20)TSVGEK(+304.20).N	N	44.63	1298.75	7	2.5	650.386	2	32.5	2358500	1	iTRAQ 8plex (K N-term)	A1:iTRAQ 8plex (K N-term):1000.00;K7:iTRAQ 8plex (K N-term):1000.00	PEAKS DB
28	PGSC0003DMP400033372	K.V(+304.20)IPGPGDK(+304.20)PMIVVNYK(+304.20).G	N	44.45	2638.55	16	3.7	660.647	4	86.04	1860000	1	iTRAQ 8plex (K N-term)	V1:iTRAQ 8plex (K N-term):1000.00;K8:iTRAQ 8plex (K N-term):1000.00;K16:iTRAQ 8plex (K N-term):1000.00	PEAKS DB
28	PGSC0003DMP400033372	K.N(+304.20)K(+304.20)ITITNDK(+304.20).G	N	44.12	1958.18	9	1.4	653.734	3	42.02	423220	1	iTRAQ 8plex (K N-term)	N1:iTRAQ 8plex (K N-term):1000.00;K2:iTRAQ 8plex (K N-term):1000.00;K9:iTRAQ 8plex (K N-term):1000.00	PEAKS DB
28	PGSC0003DMP400033372	R.V(+304.20)EIIANDQGNR.T	N	43.4	1531.82	11	-1.5	766.917	2	61.04	8370700	1	iTRAQ 8plex (K N-term)	V1:iTRAQ 8plex (K N-term):1000.00	PEAKS DB
28	PGSC0003DMP400033372	R.N(+304.20)TTIPTK(+304.20).K	N	43.1	1381.83	7	-1.3	691.92	2	40.79	332470	1	iTRAQ 8plex (K N-term)	N1:iTRAQ 8plex (K N-term):1000.00;K7:iTRAQ 8plex (K N-term):1000.00	PEAKS DB
28	PGSC0003DMP400033372	R.L(+304.20)SK(+304.20)EEIEK(+304.20).M	N	41.94	1887.13	8	2.2	472.79	4	49.23	16085000	2	iTRAQ 8plex (K N-term)	L1:iTRAQ 8plex (K N-term):1000.00;K3:iTRAQ 8plex (K N-term):1000.00;K8:iTRAQ 8plex (K N-term):1000.00	PEAKS DB
28	PGSC0003DMP400033372	R.T(+304.20)RDNNLLGK(+304.20).F	N	41.41	1637.96	9	6.4	546.996	3	39.64	13367000	2	iTRAQ 8plex (K N-term)	T1:iTRAQ 8plex (K N-term):1000.00;K9:iTRAQ 8plex (K N-term):1000.00	PEAKS DB
28	PGSC0003DMP400033372	K.I(+304.20)TITNDK(+304.20).G	N	38.84	1411.84	7	-0.2	471.62	3	50.78	9054500	1	iTRAQ 8plex (K N-term)	I1:iTRAQ 8plex (K N-term):1000.00;K7:iTRAQ 8plex (K N-term):1000.00	PEAKS DB
28	PGSC0003DMP400033372	R.L(+304.20)IGDAAK(+304.20).N	N	36.3	1294.8	7	1.3	648.406	2	52.89	70616000	2	iTRAQ 8plex (K N-term)	L1:iTRAQ 8plex (K N-term):1000.00;K7:iTRAQ 8plex (K N-term):1000.00	PEAKS DB
28	PGSC0003DMP400033372	R.M(+304.20)VNHFVQEFK(+304.20)R.K	N	30.26	2042.12	11	2.8	511.54	4	74.43	6225600	1	iTRAQ 8plex (K N-term)	M1:iTRAQ 8plex (K N-term):1000.00;K10:iTRAQ 8plex (K N-term):1000.00	PEAKS DB
28	PGSC0003DMP400033372	K.I(+304.20)TITNDK(+304.20)GR.L	N	30.05	1624.96	9	0.1	542.661	3	40.56	31441000	1	iTRAQ 8plex (K N-term)	I1:iTRAQ 8plex (K N-term):1000.00;K7:iTRAQ 8plex (K N-term):1000.00	PEAKS DB
45	PGSC0003DMP400006368	K.I(+304.20)TGDDAPGETWHMVFSTEGEVPYR.E	Y	124.27	2997.41	24	0.5	1000.14	3	105.86	44581000	2	iTRAQ 8plex (K N-term)	I1:iTRAQ 8plex (K N-term):1000.00	PEAKS DB
45	PGSC0003DMP400006368	K.F(+304.20)NGTAWLFLGVPTSSSLLYK(+304.20)EEFEK(+304.20).M	Y	112.25	3775.05	25	4.1	944.773	4	115.64	1545500	2	iTRAQ 8plex (K N-term)	F1:iTRAQ 8plex (K N-term):1000.00;K20:iTRAQ 8plex (K N-term):1000.00;K25:iTRAQ 8plex (K N-term):1000.00	PEAKS DB
45	PGSC0003DMP400006368	K.G(+304.20)MEQGIDEIMSALAER.D	Y	111.44	2053.01	16	1.7	1027.51	2	118.55	32425000	2	iTRAQ 8plex (K N-term)	G1:iTRAQ 8plex (K N-term):1000.00	PEAKS DB
45	PGSC0003DMP400006368	K.D(+304.20)PNATVIMLATGTGIAPFR.S	Y	109.74	2248.21	19	2.6	1125.12	2	114.6	1916800	1	iTRAQ 8plex (K N-term)	D1:iTRAQ 8plex (K N-term):1000.00	PEAKS DB
45	PGSC0003DMP400006368	R.L(+304.20)YSIASSALGDFGDSK(+304.20).T	Y	109.11	2238.19	16	4.4	1120.11	2	114.15	72323000	2	iTRAQ 8plex (K N-term)	L1:iTRAQ 8plex (K N-term):1000.00;K16:iTRAQ 8plex (K N-term):1000.00	PEAKS DB
45	PGSC0003DMP400006368	R.M(+304.20)AQYAEELWTLLQK(+304.20).D	Y	103.26	2331.27	14	4	1166.64	2	123.13	69711000	3	iTRAQ 8plex (K N-term)	M1:iTRAQ 8plex (K N-term):1000.00;K14:iTRAQ 8plex (K N-term):1000.00	PEAKS DB
45	PGSC0003DMP400006368	K.G(+304.20)MEQGIDEIMSALAERDGIVWADYK(+304.20)K(+304.20).Q	Y	98.07	3837	26	3	768.411	5	115.33	3659700	1	iTRAQ 8plex (K N-term)	G1:iTRAQ 8plex (K N-term):1000.00;K25:iTRAQ 8plex (K N-term):1000.00;K26:iTRAQ 8plex (K N-term):1000.00	PEAKS DB
45	PGSC0003DMP400006368	R.E(+304.20)GQSIGVIADGVDANGK(+304.20)PHK(+304.20).L	Y	84.52	2903.61	20	1	581.729	5	59.65	4723700	1	iTRAQ 8plex (K N-term)	E1:iTRAQ 8plex (K N-term):1000.00;K17:iTRAQ 8plex (K N-term):1000.00;K20:iTRAQ 8plex (K N-term):1000.00	PEAKS DB
45	PGSC0003DMP400006368	K.M(+304.20)FFEK(+304.20)HEDYK(+304.20).F	Y	72.68	2285.21	10	1.3	572.311	4	57.33	23548000	1	iTRAQ 8plex (K N-term)	M1:iTRAQ 8plex (K N-term):1000.00;K5:iTRAQ 8plex (K N-term):1000.00;K10:iTRAQ 8plex (K N-term):1000.00	PEAKS DB
45	PGSC0003DMP400006368	K.D(+304.20)NTFIYMC(+57.02)GLK(+304.20).G	Y	70.63	1969.02	11	4.3	657.349	3	91.84	10915000	2	iTRAQ 8plex (K N-term); Carbamidomethylation	D1:iTRAQ 8plex (K N-term):1000.00;C8:Carbamidomethylation:1000.00;K11:iTRAQ 8plex (K N-term):1000.00	PEAKS DB
45	PGSC0003DMP400006368	R.M(+304.20)(+15.99)AQYAEELWTLLQK(+304.20).D	Y	65.14	2347.26	14	5	783.431	3	115.71	1181600	1	iTRAQ 8plex (K N-term); Oxidation (M)	M1:iTRAQ 8plex (K N-term):1000.00;M1:Oxidation (M):1000.00;K14:iTRAQ 8plex (K N-term):1000.00	PEAKS DB
45	PGSC0003DMP400006368	R.D(+304.20)GIVWADYK(+304.20)K(+304.20).Q	Y	62.77	2106.21	10	6.8	527.563	4	67.02	73126000	2	iTRAQ 8plex (K N-term)	D1:iTRAQ 8plex (K N-term):1000.00;K9:iTRAQ 8plex (K N-term):1000.00;K10:iTRAQ 8plex (K N-term):1000.00	PEAKS DB
45	PGSC0003DMP400006368	K.A(+304.20)PENFRLDFAVSR.E	Y	61.75	1824.97	13	4.6	609.335	3	81.63	7009100	1	iTRAQ 8plex (K N-term)	A1:iTRAQ 8plex (K N-term):1000.00	PEAKS DB
45	PGSC0003DMP400006368	R.L(+304.20)VYTNDK(+304.20)GEEVK(+304.20).G	Y	59.81	2306.31	12	4.2	577.587	4	53.96	5614000	1	iTRAQ 8plex (K N-term)	L1:iTRAQ 8plex (K N-term):1000.00;K7:iTRAQ 8plex (K N-term):1000.00;K12:iTRAQ 8plex (K N-term):1000.00	PEAKS DB
45	PGSC0003DMP400006368	K.F(+304.20)RPK(+304.20)EPYVGR.C	Y	59.76	1856.08	10	-2.3	465.026	4	41.42	13218000	1	iTRAQ 8plex (K N-term)	F1:iTRAQ 8plex (K N-term):1000.00;K4:iTRAQ 8plex (K N-term):1000.00	PEAKS DB
45	PGSC0003DMP400006368	K.K(+304.20)(+304.20)AEQWNVEVY	Y	59.16	1873.01	10	4.1	625.346	3	75.33	82026000	1	iTRAQ 8plex (K N-term)	K1:iTRAQ 8plex (K N-term):1000.00;K1:iTRAQ 8plex (K N-term):1000.00	PEAKS DB
45	PGSC0003DMP400006368	R.D(+304.20)GIVWADYK(+304.20).K	Y	58.87	1673.91	9	4.8	558.981	3	79.97	14194000	2	iTRAQ 8plex (K N-term)	D1:iTRAQ 8plex (K N-term):1000.00;K9:iTRAQ 8plex (K N-term):1000.00	PEAKS DB
45	PGSC0003DMP400006368	K.T(+304.20)VSLC(+57.02)VK(+304.20).R	Y	54.3	1413.84	7	1.3	472.287	3	56.69	25673000	2	iTRAQ 8plex (K N-term); Carbamidomethylation	T1:iTRAQ 8plex (K N-term):1000.00;C5:Carbamidomethylation:1000.00;K7:iTRAQ 8plex (K N-term):1000.00	PEAKS DB
45	PGSC0003DMP400006368	K.K(+304.20)(+304.20)QDEGVIVNK(+304.20).F	Y	51.68	2041.21	10	2.5	511.312	4	44.38	24119000	1	iTRAQ 8plex (K N-term)	K1:iTRAQ 8plex (K N-term):1000.00;K1:iTRAQ 8plex (K N-term):1000.00;K10:iTRAQ 8plex (K N-term):1000.00	PEAKS DB
45	PGSC0003DMP400006368	K.E(+304.20)K(+304.20)APENFRLDFAVSR.E	Y	50.23	2386.31	15	1	597.586	4	71.07	3286500	1	iTRAQ 8plex (K N-term)	E1:iTRAQ 8plex (K N-term):1000.00;K2:iTRAQ 8plex (K N-term):1000.00	PEAKS DB
45	PGSC0003DMP400006368	R.L(+304.20)DFAVSR.E	Y	46.07	1110.63	7	3.2	556.323	2	69.79	199610000	2	iTRAQ 8plex (K N-term)	L1:iTRAQ 8plex (K N-term):1000.00	PEAKS DB
45	PGSC0003DMP400006368	K.I(+304.20)TGPVGK(+304.20).E	Y	42.94	1278.8	7	-0.6	640.408	2	46.95	154100000	2	iTRAQ 8plex (K N-term)	I1:iTRAQ 8plex (K N-term):1000.00;K7:iTRAQ 8plex (K N-term):1000.00	PEAKS DB
45	PGSC0003DMP400006368	K.E(+304.20)K(+304.20)APENFR.L	Y	39.67	1597.89	8	4.4	533.641	3	35.27	30196000	2	iTRAQ 8plex (K N-term)	E1:iTRAQ 8plex (K N-term):1000.00;K2:iTRAQ 8plex (K N-term):1000.00	PEAKS DB
45	PGSC0003DMP400006368	R.E(+304.20)QTNEK(+304.20)GEK(+304.20).M	Y	33.48	1974.1	9	-1.2	659.039	3	26.56	633000	1	iTRAQ 8plex (K N-term)	E1:iTRAQ 8plex (K N-term):1000.00;K6:iTRAQ 8plex (K N-term):1000.00;K9:iTRAQ 8plex (K N-term):1000.00	PEAKS DB
45	PGSC0003DMP400006368	K.T(+304.20)VSLC(+57.02)VK(+304.20)R.L	Y	27.39	1569.94	8	-4.8	524.317	3	43.57	1249300	1	iTRAQ 8plex (K N-term); Carbamidomethylation	T1:iTRAQ 8plex (K N-term):1000.00;C5:Carbamidomethylation:1000.00;K7:iTRAQ 8plex (K N-term):1000.00	PEAKS DB
71	PGSC0003DMP400030248	K.Q(+304.20)MVVTFGMSELGPWSLMDTSAQSGDVIMR.M	Y	127.11	3476.67	29	-0.7	870.174	4	121.36	968520	1	iTRAQ 8plex (K N-term)	Q1:iTRAQ 8plex (K N-term):1000.00	PEAKS DB
71	PGSC0003DMP400030248	R.T(+304.20)PGFSGADLANLLNEAAILAGR.R	Y	114.88	2474.34	22	2.5	825.789	3	122.73	1956600	2	iTRAQ 8plex (K N-term)	T1:iTRAQ 8plex (K N-term):1000.00	PEAKS DB
71	PGSC0003DMP400030248	R.A(+304.20)ILSEFVEIPAENR.V	Y	99.4	1891.03	14	1	631.351	3	110.7	588320	1	iTRAQ 8plex (K N-term)	A1:iTRAQ 8plex (K N-term):1000.00	PEAKS DB
71	PGSC0003DMP400030248	R.A(+304.20)ILSEFVEIPAENRVPAAVPTPAAV	Y	90.43	2864.59	25	2.7	955.873	3	115.58	766800	1	iTRAQ 8plex (K N-term)	A1:iTRAQ 8plex (K N-term):1000.00	PEAKS DB
71	PGSC0003DMP400030248	R.A(+304.20)AEEVIFGEPEVTTGAAGDLQQITGLAK(+304.20).Q	Y	90.23	3422.83	28	2.7	856.717	4	113.73	1405800	1	iTRAQ 8plex (K N-term)	A1:iTRAQ 8plex (K N-term):1000.00;K28:iTRAQ 8plex (K N-term):1000.00	PEAKS DB
71	PGSC0003DMP400030248	K.K(+304.20)(+304.20)FDSDVSLEVIAMR.T	Y	86.24	2217.22	14	3.2	740.082	3	90.42	19189000	1	iTRAQ 8plex (K N-term)	K1:iTRAQ 8plex (K N-term):1000.00;K1:iTRAQ 8plex (K N-term):1000.00	PEAKS DB
71	PGSC0003DMP400030248	K.I(+304.20)VEVLLEK(+304.20)ETMTGDEFR.A	Y	79.16	2616.42	17	4.1	873.15	3	114.18	1213400	1	iTRAQ 8plex (K N-term)	I1:iTRAQ 8plex (K N-term):1000.00;K8:iTRAQ 8plex (K N-term):1000.00	PEAKS DB
71	PGSC0003DMP400030248	R.V(+304.20)QLPGLSQELLQK(+304.20).F	Y	78.53	2060.23	13	2.6	687.754	3	103.62	32537000	2	iTRAQ 8plex (K N-term)	V1:iTRAQ 8plex (K N-term):1000.00;K13:iTRAQ 8plex (K N-term):1000.00	PEAKS DB
71	PGSC0003DMP400030248	K.G(+304.20)LTWFIPADDPTLISK(+304.20).Q	Y	78.5	2381.34	16	3.9	794.789	3	114.57	12576000	2	iTRAQ 8plex (K N-term)	G1:iTRAQ 8plex (K N-term):1000.00;K16:iTRAQ 8plex (K N-term):1000.00	PEAKS DB
71	PGSC0003DMP400030248	R.I(+304.20)VAGMEGTVMTDGK(+304.20).S	Y	78.14	2016.07	14	6	673.036	3	89.69	15524000	2	iTRAQ 8plex (K N-term)	I1:iTRAQ 8plex (K N-term):1000.00;K14:iTRAQ 8plex (K N-term):1000.00	PEAKS DB
71	PGSC0003DMP400030248	R.A(+304.20)YEIALSQIR.S	Y	74.67	1466.83	10	5.5	734.429	2	89.78	16417000	2	iTRAQ 8plex (K N-term)	A1:iTRAQ 8plex (K N-term):1000.00	PEAKS DB
71	PGSC0003DMP400030248	R.T(+304.20)PGFSGADLANLLNEAAILAGRR.G	Y	74.59	2630.44	23	1.5	877.822	3	118.08	1413000	1	iTRAQ 8plex (K N-term)	T1:iTRAQ 8plex (K N-term):1000.00	PEAKS DB
71	PGSC0003DMP400030248	R.E(+304.20)AIDK(+304.20)IVEVLLEK(+304.20).E	Y	73.3	2410.47	13	4.2	804.499	3	115.98	0	0	iTRAQ 8plex (K N-term)	E1:iTRAQ 8plex (K N-term):1000.00;K5:iTRAQ 8plex (K N-term):1000.00;K13:iTRAQ 8plex (K N-term):1000.00	PEAKS DB
71	PGSC0003DMP400030248	K.E(+304.20)TMTGDEFR.A	Y	72.65	1388.65	9	-2.8	695.33	2	49.39	5399100	1	iTRAQ 8plex (K N-term)	E1:iTRAQ 8plex (K N-term):1000.00	PEAKS DB
71	PGSC0003DMP400030248	R.A(+304.20)DILDSALLRPGR.F	Y	64.39	1699.98	13	4	567.671	3	89.93	29954000	2	iTRAQ 8plex (K N-term)	A1:iTRAQ 8plex (K N-term):1000.00	PEAKS DB
71	PGSC0003DMP400030248	K.G(+304.20)VLLVGPPGTGK(+304.20).T	Y	63.78	1702.05	12	4.4	852.036	2	75.18	25665000	2	iTRAQ 8plex (K N-term)	G1:iTRAQ 8plex (K N-term):1000.00;K12:iTRAQ 8plex (K N-term):1000.00	PEAKS DB
71	PGSC0003DMP400030248	R.Q(+304.20)VSVDVPDIK(+304.20).G	Y	62.38	1706.99	10	4.7	854.507	2	73.68	12893000	2	iTRAQ 8plex (K N-term)	Q1:iTRAQ 8plex (K N-term):1000.00;K10:iTRAQ 8plex (K N-term):1000.00	PEAKS DB
71	PGSC0003DMP400030248	K.F(+304.20)QMEPNTGVTFDDVAGVDEAK(+304.20)QDFMEVVEFLK(+304.20).K	Y	62.27	4547.28	32	2.4	910.466	5	123.71	582960	1	iTRAQ 8plex (K N-term)	F1:iTRAQ 8plex (K N-term):1000.00;K21:iTRAQ 8plex (K N-term):1000.00;K32:iTRAQ 8plex (K N-term):1000.00	PEAKS DB
71	PGSC0003DMP400030248	K.L(+304.20)AEDIDVAVK(+304.20).K	Y	58.03	1679.98	10	5	841.002	2	85.06	12949000	2	iTRAQ 8plex (K N-term)	L1:iTRAQ 8plex (K N-term):1000.00;K10:iTRAQ 8plex (K N-term):1000.00	PEAKS DB
71	PGSC0003DMP400030248	R.F(+304.20)LEYLDK(+304.20)DR.V	Y	53.92	1806	9	7.2	603.013	3	91.04	22884000	2	iTRAQ 8plex (K N-term)	F1:iTRAQ 8plex (K N-term):1000.00;K7:iTRAQ 8plex (K N-term):1000.00	PEAKS DB
71	PGSC0003DMP400030248	K.L(+304.20)AEDIDVAVK(+304.20)K(+304.20).L	Y	53.04	2112.28	11	2.8	529.078	4	73.98	3207800	1	iTRAQ 8plex (K N-term)	L1:iTRAQ 8plex (K N-term):1000.00;K10:iTRAQ 8plex (K N-term):1000.00;K11:iTRAQ 8plex (K N-term):1000.00	PEAKS DB
71	PGSC0003DMP400030248	K.I(+304.20)VEVLLEK(+304.20).E	Y	51.53	1549.98	8	6.9	776.003	2	111.87	2262400	1	iTRAQ 8plex (K N-term)	I1:iTRAQ 8plex (K N-term):1000.00;K8:iTRAQ 8plex (K N-term):1000.00	PEAKS DB
71	PGSC0003DMP400030248	K.E(+304.20)IDDSIDR.I	Y	49.16	1265.64	8	-0.9	633.824	2	45.94	9323600	1	iTRAQ 8plex (K N-term)	E1:iTRAQ 8plex (K N-term):1000.00	PEAKS DB
71	PGSC0003DMP400030248	R.F(+304.20)TAVGAR.I	Y	46.96	1024.59	7	-0.3	513.303	2	45.52	47927000	1	iTRAQ 8plex (K N-term)	F1:iTRAQ 8plex (K N-term):1000.00	PEAKS DB
71	PGSC0003DMP400030248	K.E(+304.20)IDDSIDRIVAGMEGTVMTDGK(+304.20).S	Y	42.04	2959.5	22	4.2	740.885	4	115.05	1196900	1	iTRAQ 8plex (K N-term)	E1:iTRAQ 8plex (K N-term):1000.00;K22:iTRAQ 8plex (K N-term):1000.00	PEAKS DB
71	PGSC0003DMP400030248	R.I(+304.20)VGGLGGR.A	Y	39.6	1031.63	8	0.1	516.824	2	53.34	39195000	1	iTRAQ 8plex (K N-term)	I1:iTRAQ 8plex (K N-term):1000.00	PEAKS DB
71	PGSC0003DMP400030249	K.Q(+304.20)MVVTFGMSELGPWSLMDTSAQSGDVIMR.M	Y	127.11	3476.67	29	-0.7	870.174	4	121.36	968520	1	iTRAQ 8plex (K N-term)	Q1:iTRAQ 8plex (K N-term):1000.00	PEAKS DB
71	PGSC0003DMP400030249	R.T(+304.20)PGFSGADLANLLNEAAILAGR.R	Y	114.88	2474.34	22	2.5	825.789	3	122.73	1956600	2	iTRAQ 8plex (K N-term)	T1:iTRAQ 8plex (K N-term):1000.00	PEAKS DB
71	PGSC0003DMP400030249	R.A(+304.20)ILSEFVEIPAENR.V	Y	99.4	1891.03	14	1	631.351	3	110.7	588320	1	iTRAQ 8plex (K N-term)	A1:iTRAQ 8plex (K N-term):1000.00	PEAKS DB
71	PGSC0003DMP400030249	R.A(+304.20)ILSEFVEIPAENRVPAAVPTPAAV	Y	90.43	2864.59	25	2.7	955.873	3	115.58	766800	1	iTRAQ 8plex (K N-term)	A1:iTRAQ 8plex (K N-term):1000.00	PEAKS DB
71	PGSC0003DMP400030249	R.A(+304.20)AEEVIFGEPEVTTGAAGDLQQITGLAK(+304.20).Q	Y	90.23	3422.83	28	2.7	856.717	4	113.73	1405800	1	iTRAQ 8plex (K N-term)	A1:iTRAQ 8plex (K N-term):1000.00;K28:iTRAQ 8plex (K N-term):1000.00	PEAKS DB
71	PGSC0003DMP400030249	K.K(+304.20)(+304.20)FDSDVSLEVIAMR.T	Y	86.24	2217.22	14	3.2	740.082	3	90.42	19189000	1	iTRAQ 8plex (K N-term)	K1:iTRAQ 8plex (K N-term):1000.00;K1:iTRAQ 8plex (K N-term):1000.00	PEAKS DB
71	PGSC0003DMP400030249	K.I(+304.20)VEVLLEK(+304.20)ETMTGDEFR.A	Y	79.16	2616.42	17	4.1	873.15	3	114.18	1213400	1	iTRAQ 8plex (K N-term)	I1:iTRAQ 8plex (K N-term):1000.00;K8:iTRAQ 8plex (K N-term):1000.00	PEAKS DB
71	PGSC0003DMP400030249	R.V(+304.20)QLPGLSQELLQK(+304.20).F	Y	78.53	2060.23	13	2.6	687.754	3	103.62	32537000	2	iTRAQ 8plex (K N-term)	V1:iTRAQ 8plex (K N-term):1000.00;K13:iTRAQ 8plex (K N-term):1000.00	PEAKS DB
71	PGSC0003DMP400030249	K.G(+304.20)LTWFIPADDPTLISK(+304.20).Q	Y	78.5	2381.34	16	3.9	794.789	3	114.57	12576000	2	iTRAQ 8plex (K N-term)	G1:iTRAQ 8plex (K N-term):1000.00;K16:iTRAQ 8plex (K N-term):1000.00	PEAKS DB
71	PGSC0003DMP400030249	R.I(+304.20)VAGMEGTVMTDGK(+304.20).S	Y	78.14	2016.07	14	6	673.036	3	89.69	15524000	2	iTRAQ 8plex (K N-term)	I1:iTRAQ 8plex (K N-term):1000.00;K14:iTRAQ 8plex (K N-term):1000.00	PEAKS DB
71	PGSC0003DMP400030249	R.A(+304.20)YEIALSQIR.S	Y	74.67	1466.83	10	5.5	734.429	2	89.78	16417000	2	iTRAQ 8plex (K N-term)	A1:iTRAQ 8plex (K N-term):1000.00	PEAKS DB
71	PGSC0003DMP400030249	R.T(+304.20)PGFSGADLANLLNEAAILAGRR.G	Y	74.59	2630.44	23	1.5	877.822	3	118.08	1413000	1	iTRAQ 8plex (K N-term)	T1:iTRAQ 8plex (K N-term):1000.00	PEAKS DB
71	PGSC0003DMP400030249	R.E(+304.20)AIDK(+304.20)IVEVLLEK(+304.20).E	Y	73.3	2410.47	13	4.2	804.499	3	115.98	0	0	iTRAQ 8plex (K N-term)	E1:iTRAQ 8plex (K N-term):1000.00;K5:iTRAQ 8plex (K N-term):1000.00;K13:iTRAQ 8plex (K N-term):1000.00	PEAKS DB
71	PGSC0003DMP400030249	K.E(+304.20)TMTGDEFR.A	Y	72.65	1388.65	9	-2.8	695.33	2	49.39	5399100	1	iTRAQ 8plex (K N-term)	E1:iTRAQ 8plex (K N-term):1000.00	PEAKS DB
71	PGSC0003DMP400030249	R.A(+304.20)DILDSALLRPGR.F	Y	64.39	1699.98	13	4	567.671	3	89.93	29954000	2	iTRAQ 8plex (K N-term)	A1:iTRAQ 8plex (K N-term):1000.00	PEAKS DB
71	PGSC0003DMP400030249	K.G(+304.20)VLLVGPPGTGK(+304.20).T	Y	63.78	1702.05	12	4.4	852.036	2	75.18	25665000	2	iTRAQ 8plex (K N-term)	G1:iTRAQ 8plex (K N-term):1000.00;K12:iTRAQ 8plex (K N-term):1000.00	PEAKS DB
71	PGSC0003DMP400030249	R.Q(+304.20)VSVDVPDIK(+304.20).G	Y	62.38	1706.99	10	4.7	854.507	2	73.68	12893000	2	iTRAQ 8plex (K N-term)	Q1:iTRAQ 8plex (K N-term):1000.00;K10:iTRAQ 8plex (K N-term):1000.00	PEAKS DB
71	PGSC0003DMP400030249	K.F(+304.20)QMEPNTGVTFDDVAGVDEAK(+304.20)QDFMEVVEFLK(+304.20).K	Y	62.27	4547.28	32	2.4	910.466	5	123.71	582960	1	iTRAQ 8plex (K N-term)	F1:iTRAQ 8plex (K N-term):1000.00;K21:iTRAQ 8plex (K N-term):1000.00;K32:iTRAQ 8plex (K N-term):1000.00	PEAKS DB
71	PGSC0003DMP400030249	K.L(+304.20)AEDIDVAVK(+304.20).K	Y	58.03	1679.98	10	5	841.002	2	85.06	12949000	2	iTRAQ 8plex (K N-term)	L1:iTRAQ 8plex (K N-term):1000.00;K10:iTRAQ 8plex (K N-term):1000.00	PEAKS DB
71	PGSC0003DMP400030249	R.F(+304.20)LEYLDK(+304.20)DR.V	Y	53.92	1806	9	7.2	603.013	3	91.04	22884000	2	iTRAQ 8plex (K N-term)	F1:iTRAQ 8plex (K N-term):1000.00;K7:iTRAQ 8plex (K N-term):1000.00	PEAKS DB
71	PGSC0003DMP400030249	K.L(+304.20)AEDIDVAVK(+304.20)K(+304.20).L	Y	53.04	2112.28	11	2.8	529.078	4	73.98	3207800	1	iTRAQ 8plex (K N-term)	L1:iTRAQ 8plex (K N-term):1000.00;K10:iTRAQ 8plex (K N-term):1000.00;K11:iTRAQ 8plex (K N-term):1000.00	PEAKS DB
71	PGSC0003DMP400030249	K.I(+304.20)VEVLLEK(+304.20).E	Y	51.53	1549.98	8	6.9	776.003	2	111.87	2262400	1	iTRAQ 8plex (K N-term)	I1:iTRAQ 8plex (K N-term):1000.00;K8:iTRAQ 8plex (K N-term):1000.00	PEAKS DB
71	PGSC0003DMP400030249	K.E(+304.20)IDDSIDR.I	Y	49.16	1265.64	8	-0.9	633.824	2	45.94	9323600	1	iTRAQ 8plex (K N-term)	E1:iTRAQ 8plex (K N-term):1000.00	PEAKS DB
71	PGSC0003DMP400030249	R.F(+304.20)TAVGAR.I	Y	46.96	1024.59	7	-0.3	513.303	2	45.52	47927000	1	iTRAQ 8plex (K N-term)	F1:iTRAQ 8plex (K N-term):1000.00	PEAKS DB
71	PGSC0003DMP400030249	K.E(+304.20)IDDSIDRIVAGMEGTVMTDGK(+304.20).S	Y	42.04	2959.5	22	4.2	740.885	4	115.05	1196900	1	iTRAQ 8plex (K N-term)	E1:iTRAQ 8plex (K N-term):1000.00;K22:iTRAQ 8plex (K N-term):1000.00	PEAKS DB
71	PGSC0003DMP400030249	R.I(+304.20)VGGLGGR.A	Y	39.6	1031.63	8	0.1	516.824	2	53.34	39195000	1	iTRAQ 8plex (K N-term)	I1:iTRAQ 8plex (K N-term):1000.00	PEAKS DB
48	PGSC0003DMP400004990	K.I(+304.20)TLSVTQSK(+304.20)PETGEVIGVFESIQPSDTDLGAK(+304.20).V	Y	128.22	4258.32	32	1.7	1065.59	4	111.02	3672900	1	iTRAQ 8plex (K N-term)	I1:iTRAQ 8plex (K N-term):1000.00;K9:iTRAQ 8plex (K N-term):1000.00;K32:iTRAQ 8plex (K N-term):1000.00	PEAKS DB
48	PGSC0003DMP400004990	R.L(+304.20)TYTLDEIEGPFEVSPDGTVK(+304.20)FEEK(+304.20).D	N	119.37	3754.98	25	3.9	939.756	4	112.76	3336900	1	iTRAQ 8plex (K N-term)	L1:iTRAQ 8plex (K N-term):1000.00;K21:iTRAQ 8plex (K N-term):1000.00;K25:iTRAQ 8plex (K N-term):1000.00	PEAKS DB
48	PGSC0003DMP400004990	K.F(+304.20)EEK(+304.20)DGIDYAAVTVQLPGGER.V	N	116.3	2901.52	21	4.4	726.391	4	94.8	53846000	2	iTRAQ 8plex (K N-term)	F1:iTRAQ 8plex (K N-term):1000.00;K4:iTRAQ 8plex (K N-term):1000.00	PEAKS DB
48	PGSC0003DMP400004990	K.Q(+304.20)LVASGK(+304.20)PESFSGEFLVPSYR.G	Y	102.01	2905.57	21	7	969.537	3	94.02	26677000	2	iTRAQ 8plex (K N-term)	Q1:iTRAQ 8plex (K N-term):1000.00;K7:iTRAQ 8plex (K N-term):1000.00	PEAKS DB
48	PGSC0003DMP400004990	R.L(+304.20)TYTLDEIEGPFEVSPDGTVK(+304.20).F	N	101.45	2917.53	21	4	730.393	4	115.22	25529000	2	iTRAQ 8plex (K N-term)	L1:iTRAQ 8plex (K N-term):1000.00;K21:iTRAQ 8plex (K N-term):1000.00	PEAKS DB
48	PGSC0003DMP400004990	K.G(+304.20)TGTANQC(+57.02)PTIEGGVGSFAFK(+304.20)PGK(+304.20).Y	Y	89.23	3292.75	24	2.8	659.559	5	77.19	14187000	2	iTRAQ 8plex (K N-term); Carbamidomethylation	G1:iTRAQ 8plex (K N-term):1000.00;C8:Carbamidomethylation:1000.00;K21:iTRAQ 8plex (K N-term):1000.00;K24:iTRAQ 8plex (K N-term):1000.00	PEAKS DB
48	PGSC0003DMP400004990	K.D(+304.20)GIDYAAVTVQLPGGER.V	N	83.12	2064.07	17	6.1	689.036	3	94.12	13503000	2	iTRAQ 8plex (K N-term)	D1:iTRAQ 8plex (K N-term):1000.00	PEAKS DB
48	PGSC0003DMP400004990	R.G(+304.20)GSTGYDNAVALPAGGRGDEEELQK(+304.20).E	N	82.88	3098.56	25	-1.8	775.646	4	65.43	1542100	1	iTRAQ 8plex (K N-term)	G1:iTRAQ 8plex (K N-term):1000.00;K25:iTRAQ 8plex (K N-term):1000.00	PEAKS DB
48	PGSC0003DMP400004990	K.F(+304.20)C(+57.02)LEPTSFTVK(+304.20).A	N	75.27	1936.05	11	7.7	969.039	2	96.74	100490000	2	iTRAQ 8plex (K N-term); Carbamidomethylation	F1:iTRAQ 8plex (K N-term):1000.00;C2:Carbamidomethylation:1000.00;K11:iTRAQ 8plex (K N-term):1000.00	PEAKS DB
48	PGSC0003DMP400004990	K.G(+304.20)RGGSTGYDNAVALPAGGR.G	N	73.85	2079.07	19	-2.7	694.029	3	45.33	1329800	1	iTRAQ 8plex (K N-term)	G1:iTRAQ 8plex (K N-term):1000.00	PEAKS DB
48	PGSC0003DMP400004990	R.G(+304.20)DEEELQK(+304.20)ENVK(+304.20).N	N	73.12	2329.27	12	-1.3	583.325	4	44.23	16655000	1	iTRAQ 8plex (K N-term)	G1:iTRAQ 8plex (K N-term):1000.00;K8:iTRAQ 8plex (K N-term):1000.00;K12:iTRAQ 8plex (K N-term):1000.00	PEAKS DB
48	PGSC0003DMP400004990	K.I(+304.20)QGIWYAQLE	Y	68.57	1523.82	10	3.8	762.922	2	115.36	45047000	1	iTRAQ 8plex (K N-term)	I1:iTRAQ 8plex (K N-term):1000.00	PEAKS DB
48	PGSC0003DMP400004990	R.V(+304.20)PFLFTIK(+304.20).Q	N	65.94	1571.98	8	4.2	787	2	111.05	396900000	2	iTRAQ 8plex (K N-term)	V1:iTRAQ 8plex (K N-term):1000.00;K8:iTRAQ 8plex (K N-term):1000.00	PEAKS DB
48	PGSC0003DMP400004990	K.N(+304.20)TASLTGK(+304.20).I	N	64.26	1398.82	8	4	700.419	2	38.87	435450000	3	iTRAQ 8plex (K N-term)	N1:iTRAQ 8plex (K N-term):1000.00;K8:iTRAQ 8plex (K N-term):1000.00	PEAKS DB
48	PGSC0003DMP400004990	K.K(+304.20)(+304.20)FC(+57.02)LEPTSFTVK(+304.20).A	N	63.28	2368.34	12	3	790.457	3	79.44	0	0	iTRAQ 8plex (K N-term); Carbamidomethylation	K1:iTRAQ 8plex (K N-term):1000.00;K1:iTRAQ 8plex (K N-term):1000.00;C3:Carbamidomethylation:1000.00;K12:iTRAQ 8plex (K N-term):1000.00	PEAKS DB
48	PGSC0003DMP400004990	R.L(+304.20)TYDEIQSK(+304.20).T	Y	61.51	1703.94	9	2.2	568.99	3	64.06	62456000	2	iTRAQ 8plex (K N-term)	L1:iTRAQ 8plex (K N-term):1000.00;K9:iTRAQ 8plex (K N-term):1000.00	PEAKS DB
48	PGSC0003DMP400004990	K.N(+304.20)SAPDFQK(+304.20).T	N	60.96	1513.82	8	0.7	505.616	3	43.03	558410000	2	iTRAQ 8plex (K N-term)	N1:iTRAQ 8plex (K N-term):1000.00;K8:iTRAQ 8plex (K N-term):1000.00	PEAKS DB
48	PGSC0003DMP400004990	K.G(+304.20)RGGSTGYDNAVALPAGGRGDEEELQK(+304.20)ENVK(+304.20).N	N	60.27	4086.13	31	-3.7	682.027	6	56.56	0	0	iTRAQ 8plex (K N-term)	G1:iTRAQ 8plex (K N-term):1000.00;K27:iTRAQ 8plex (K N-term):1000.00;K31:iTRAQ 8plex (K N-term):1000.00	PEAKS DB
48	PGSC0003DMP400004990	R.G(+304.20)SSFLDPK(+304.20).G	N	56.41	1457.82	8	0.9	729.92	2	58.8	599250000	2	iTRAQ 8plex (K N-term)	G1:iTRAQ 8plex (K N-term):1000.00;K8:iTRAQ 8plex (K N-term):1000.00	PEAKS DB
48	PGSC0003DMP400004990	K.R(+304.20)LTYDEIQSK(+304.20).T	Y	42.08	1860.05	10	0	621.023	3	49.78	210620000	2	iTRAQ 8plex (K N-term)	R1:iTRAQ 8plex (K N-term):1000.00;K10:iTRAQ 8plex (K N-term):1000.00	PEAKS DB
46	PGSC0003DMP400002845	R.V(+304.20)LDFFSHHPESLHMFTFLFDDIGIPQDYR.H	Y	124.83	3826.87	29	-0.7	957.724	4	121.25	1230600	2	iTRAQ 8plex (K N-term)	V1:iTRAQ 8plex (K N-term):1000.00	PEAKS DB
46	PGSC0003DMP400002845	R.V(+304.20)GGANHSHATQDLYDSIAAGNYPEWK(+304.20).L	Y	119.11	3408.68	26	1.7	853.18	4	84.03	8643900	2	iTRAQ 8plex (K N-term)	V1:iTRAQ 8plex (K N-term):1000.00;K26:iTRAQ 8plex (K N-term):1000.00	PEAKS DB
46	PGSC0003DMP400002845	K.L(+304.20)FIQIMDPDHEDK(+304.20)FDFDPLDVTK(+304.20).T	Y	107	3689.93	23	1.8	923.49	4	114.74	1399600	1	iTRAQ 8plex (K N-term)	L1:iTRAQ 8plex (K N-term):1000.00;K13:iTRAQ 8plex (K N-term):1000.00;K23:iTRAQ 8plex (K N-term):1000.00	PEAKS DB
46	PGSC0003DMP400002845	R.E(+304.20)GNFDLVGNNFPVFFIR.D	Y	104.26	2288.18	17	2.5	1145.1	2	117.9	8236000	2	iTRAQ 8plex (K N-term)	E1:iTRAQ 8plex (K N-term):1000.00	PEAKS DB
46	PGSC0003DMP400002845	K.G(+304.20)FFEVTHDIAHLTC(+57.02)ADFLR.A	Y	101.85	2552.27	19	1.2	639.076	4	111.43	3963000	2	iTRAQ 8plex (K N-term); Carbamidomethylation	G1:iTRAQ 8plex (K N-term):1000.00;C14:Carbamidomethylation:1000.00	PEAKS DB
46	PGSC0003DMP400002845	R.S(+304.20)IWITYWSQADK(+304.20).S	Y	82.48	2105.13	12	3.5	702.72	3	108.46	12446000	2	iTRAQ 8plex (K N-term)	S1:iTRAQ 8plex (K N-term):1000.00;K12:iTRAQ 8plex (K N-term):1000.00	PEAKS DB
46	PGSC0003DMP400002845	K.T(+304.20)WPEDILPLQPVGR.L	Y	77.15	1924.07	14	0.4	963.041	2	111.63	1310700	1	iTRAQ 8plex (K N-term)	T1:iTRAQ 8plex (K N-term):1000.00	PEAKS DB
46	PGSC0003DMP400002845	R.G(+304.20)PVLLEDYHLVEK(+304.20).L	Y	75.81	2119.2	13	2.9	707.41	3	87.33	36403000	2	iTRAQ 8plex (K N-term)	G1:iTRAQ 8plex (K N-term):1000.00;K13:iTRAQ 8plex (K N-term):1000.00	PEAKS DB
46	PGSC0003DMP400002845	R.L(+304.20)GPNYLQLPANAPK(+304.20).C	Y	74.13	2103.22	14	2.3	702.082	3	88	22593000	2	iTRAQ 8plex (K N-term)	L1:iTRAQ 8plex (K N-term):1000.00;K14:iTRAQ 8plex (K N-term):1000.00	PEAKS DB
46	PGSC0003DMP400002845	R.H(+304.20)MDGSGVHTFTLINR.A	Y	70.42	1988.02	15	-0.2	663.679	3	57.08	64720000	2	iTRAQ 8plex (K N-term)	H1:iTRAQ 8plex (K N-term):1000.00	PEAKS DB
46	PGSC0003DMP400002845	K.S(+304.20)LLEEEAIR.V	Y	67.54	1362.76	9	2.8	682.389	2	68.43	35391000	2	iTRAQ 8plex (K N-term)	S1:iTRAQ 8plex (K N-term):1000.00	PEAKS DB
46	PGSC0003DMP400002845	R.D(+304.20)EEIDYFPSR.Y	Y	63.96	1573.75	10	4.3	787.886	2	71.62	288680	1	iTRAQ 8plex (K N-term)	D1:iTRAQ 8plex (K N-term):1000.00	PEAKS DB
46	PGSC0003DMP400002845	R.F(+304.20)STVIHER.G	N	63.31	1291.71	8	-2.1	431.578	3	48.56	63034000	2	iTRAQ 8plex (K N-term)	F1:iTRAQ 8plex (K N-term):1000.00	PEAKS DB
46	PGSC0003DMP400002845	K.F(+304.20)HWK(+304.20)PTC(+57.02)GVK(+304.20).S	N	61.31	2171.23	10	1.7	543.815	4	53.69	6222500	2	iTRAQ 8plex (K N-term); Carbamidomethylation	F1:iTRAQ 8plex (K N-term):1000.00;K4:iTRAQ 8plex (K N-term):1000.00;C7:Carbamidomethylation:1000.00;K10:iTRAQ 8plex (K N-term):1000.00	PEAKS DB
46	PGSC0003DMP400002845	R.W(+304.20)VEALSDPR.I	Y	59.65	1375.73	9	5.2	688.878	2	89.18	40430000	1	iTRAQ 8plex (K N-term)	W1:iTRAQ 8plex (K N-term):1000.00	PEAKS DB
46	PGSC0003DMP400002845	K.S(+304.20)HIQENWR.V	N	59.59	1372.71	8	3.6	687.365	2	35.06	9628400	1	iTRAQ 8plex (K N-term)	S1:iTRAQ 8plex (K N-term):1000.00	PEAKS DB
46	PGSC0003DMP400002845	K.E(+304.20)NNFK(+304.20)QPGER.Y	Y	57.43	1825.98	10	6.3	609.671	3	33.19	4171500	1	iTRAQ 8plex (K N-term)	E1:iTRAQ 8plex (K N-term):1000.00;K5:iTRAQ 8plex (K N-term):1000.00	PEAKS DB
46	PGSC0003DMP400002845	R.H(+304.20)AEVYPIPSTVC(+57.02)SGK(+304.20)R.E	Y	55.25	2408.3	16	0	603.082	4	48.09	1760000	1	iTRAQ 8plex (K N-term); Carbamidomethylation	H1:iTRAQ 8plex (K N-term):1000.00;C12:Carbamidomethylation:1000.00;K15:iTRAQ 8plex (K N-term):1000.00	PEAKS DB
46	PGSC0003DMP400002845	R.D(+304.20)EEIDYFPSRYDQVR.H	Y	52.35	2235.07	15	1.1	746.031	3	75.11	338210	1	iTRAQ 8plex (K N-term)	D1:iTRAQ 8plex (K N-term):1000.00	PEAKS DB
46	PGSC0003DMP400002845	R.D(+304.20)GMK(+304.20)FPDMVHALK(+304.20)PNPK(+304.20).S	N	50.08	3140.77	17	6.3	629.165	5	72.3	0	0	iTRAQ 8plex (K N-term)	D1:iTRAQ 8plex (K N-term):1000.00;K4:iTRAQ 8plex (K N-term):1000.00;K13:iTRAQ 8plex (K N-term):1000.00;K17:iTRAQ 8plex (K N-term):1000.00	PEAKS DB
46	PGSC0003DMP400002845	R.H(+304.20)AEVYPIPSTVC(+57.02)SGK(+304.20).R	Y	45.45	2252.2	15	-2.6	564.055	4	58.12	0	0	iTRAQ 8plex (K N-term); Carbamidomethylation	H1:iTRAQ 8plex (K N-term):1000.00;C12:Carbamidomethylation:1000.00;K15:iTRAQ 8plex (K N-term):1000.00	PEAKS DB
46	PGSC0003DMP400002845	R.A(+304.20)PGVQTPVIVR.F	N	42.52	1439.87	11	0.2	720.943	2	63.01	5230600	2	iTRAQ 8plex (K N-term)	A1:iTRAQ 8plex (K N-term):1000.00	PEAKS DB
46	PGSC0003DMP400002845	R.T(+304.20)FTPDRQER.F	Y	39	1452.76	9	2	485.261	3	30.99	13697000	1	iTRAQ 8plex (K N-term)	T1:iTRAQ 8plex (K N-term):1000.00	PEAKS DB
46	PGSC0003DMP400002845	R.L(+304.20)NVRPSI	Y	37.98	1101.68	7	1.8	551.846	2	61.82	96262000	2	iTRAQ 8plex (K N-term)	L1:iTRAQ 8plex (K N-term):1000.00	PEAKS DB
46	PGSC0003DMP400002845	R.G(+304.20)SPETLRDPR.G	N	37.33	1430.77	10	4	716.397	2	32.73	2755300	1	iTRAQ 8plex (K N-term)	G1:iTRAQ 8plex (K N-term):1000.00	PEAKS DB
46	PGSC0003DMP400002845	K.L(+304.20)ANFDRER.I	N	33.49	1323.71	8	-3	662.863	2	43.64	1383900	1	iTRAQ 8plex (K N-term)	L1:iTRAQ 8plex (K N-term):1000.00	PEAKS DB
131	PGSC0003DMP400046029	K.G(+304.20)PVENLAAHLSDPFGNNLLTVIGGASER.V	Y	138.74	3151.65	28	2	1051.56	3	116.93	23235000	2	iTRAQ 8plex (K N-term)	G1:iTRAQ 8plex (K N-term):1000.00	PEAKS DB
131	PGSC0003DMP400046029	K.N(+304.20)IPINLILAVVAEVVLVGGAEYYR.I	Y	129.15	2888.66	24	1.4	963.896	3	126.12	518820	1	iTRAQ 8plex (K N-term)	N1:iTRAQ 8plex (K N-term):1000.00	PEAKS DB
131	PGSC0003DMP400046029	K.G(+304.20)PVENLAAHLSDPFGNNLLTVIGGASERVPTL	Y	113.71	3561.9	32	3.1	891.486	4	120.07	1645400	1	iTRAQ 8plex (K N-term)	G1:iTRAQ 8plex (K N-term):1000.00	PEAKS DB
131	PGSC0003DMP400046029	R.I(+304.20)FLPDGLLDRSEIPEYLNGEVPGDYGYDPFGLSK(+304.20).K	Y	111.6	4393.25	34	2.5	1099.32	4	119.06	536760	1	iTRAQ 8plex (K N-term)	I1:iTRAQ 8plex (K N-term):1000.00;K34:iTRAQ 8plex (K N-term):1000.00	PEAKS DB
131	PGSC0003DMP400046029	R.S(+304.20)EIPEYLNGEVPGDYGYDPFGLSK(+304.20).K	Y	99.33	3253.62	24	5.4	1085.55	3	112.49	5421600	2	iTRAQ 8plex (K N-term)	S1:iTRAQ 8plex (K N-term):1000.00;K24:iTRAQ 8plex (K N-term):1000.00	PEAKS DB
131	PGSC0003DMP400046029	R.W(+304.20)AMLGAAGFIIPEAFNK(+304.20).F	Y	96.02	2443.34	17	4.3	815.459	3	120.55	47662000	2	iTRAQ 8plex (K N-term)	W1:iTRAQ 8plex (K N-term):1000.00;K17:iTRAQ 8plex (K N-term):1000.00	PEAKS DB
131	PGSC0003DMP400046029	K.L(+304.20)HPGGPFDPLGLAK(+304.20)DPDQAAILK(+304.20).V	Y	88.77	3281.87	23	4.4	657.385	5	98.46	14945000	2	iTRAQ 8plex (K N-term)	L1:iTRAQ 8plex (K N-term):1000.00;K14:iTRAQ 8plex (K N-term):1000.00;K23:iTRAQ 8plex (K N-term):1000.00	PEAKS DB
131	PGSC0003DMP400046029	R.W(+304.20)AM(+15.99)LGAAGFIIPEAFNK(+304.20).F	Y	82.19	2459.34	17	2.6	820.789	3	116.14	1025900	1	iTRAQ 8plex (K N-term); Oxidation (M)	W1:iTRAQ 8plex (K N-term):1000.00;M3:Oxidation (M):1000.00;K17:iTRAQ 8plex (K N-term):1000.00	PEAKS DB
131	PGSC0003DMP400046029	K.A(+304.20)AAVSPADDELAK(+304.20).W	Y	80.83	1865.02	13	0.1	622.682	3	60.12	86297000	2	iTRAQ 8plex (K N-term)	A1:iTRAQ 8plex (K N-term):1000.00;K13:iTRAQ 8plex (K N-term):1000.00	PEAKS DB
131	PGSC0003DMP400046029	K.Y(+304.20)QAYELIHAR.W	Y	68.6	1566.84	10	1	523.288	3	64.96	439240000	3	iTRAQ 8plex (K N-term)	Y1:iTRAQ 8plex (K N-term):1000.00	PEAKS DB
131	PGSC0003DMP400046029	R.I(+304.20)FLPDGLLDR.S	Y	67.91	1461.84	10	1.6	731.931	2	110.95	52706000	1	iTRAQ 8plex (K N-term)	I1:iTRAQ 8plex (K N-term):1000.00	PEAKS DB
131	PGSC0003DMP400046029	R.I(+304.20)INGLDLEDK(+304.20).L	Y	60.42	1737	10	7.6	869.515	2	91.2	10474000	2	iTRAQ 8plex (K N-term)	I1:iTRAQ 8plex (K N-term):1000.00;K10:iTRAQ 8plex (K N-term):1000.00	PEAKS DB
131	PGSC0003DMP400046029	R.L(+304.20)AM(+15.99)FSM(+15.99)LGFFIQAYVTGK(+304.20).G	Y	59.79	2663.42	18	5.2	888.819	3	123.64	163730	1	iTRAQ 8plex (K N-term); Oxidation (M)	L1:iTRAQ 8plex (K N-term):1000.00;M3:Oxidation (M):1000.00;M6:Oxidation (M):1000.00;K18:iTRAQ 8plex (K N-term):1000.00	PEAKS DB
131	PGSC0003DMP400046029	K.F(+304.20)GANC(+57.02)GPEAVWFK(+304.20).T	Y	49.86	2090.08	13	7.4	1046.05	2	97.22	339590	1	iTRAQ 8plex (K N-term); Carbamidomethylation	F1:iTRAQ 8plex (K N-term):1000.00;C5:Carbamidomethylation:1000.00;K13:iTRAQ 8plex (K N-term):1000.00	PEAKS DB
131	PGSC0003DMP400046029	K.D(+304.20)PDQAAILK(+304.20).V	Y	48.64	1577.91	9	1.6	526.979	3	57.26	46130000	2	iTRAQ 8plex (K N-term)	D1:iTRAQ 8plex (K N-term):1000.00;K9:iTRAQ 8plex (K N-term):1000.00	PEAKS DB
131	PGSC0003DMP400046029	K.K(+304.20)(+304.20)PEDFAK(+304.20).Y	Y	48.57	1746.03	7	-2	437.514	4	42.03	59075000	2	iTRAQ 8plex (K N-term)	K1:iTRAQ 8plex (K N-term):1000.00;K1:iTRAQ 8plex (K N-term):1000.00;K7:iTRAQ 8plex (K N-term):1000.00	PEAKS DB
131	PGSC0003DMP400046029	R.I(+304.20)INGLDLEDK(+304.20)LHPGGPFDPLGLAK(+304.20).D	Y	42.06	3440.96	24	2.1	689.202	5	111.41	0	0	iTRAQ 8plex (K N-term)	I1:iTRAQ 8plex (K N-term):1000.00;K10:iTRAQ 8plex (K N-term):1000.00;K24:iTRAQ 8plex (K N-term):1000.00	PEAKS DB
32	PGSC0003DMP400030463	K.G(+304.20)ILGYTEDDVVSTDFVGDSR.S	Y	120.95	2448.19	20	2.4	1225.11	2	108.74	10419000	2	iTRAQ 8plex (K N-term)	G1:iTRAQ 8plex (K N-term):1000.00	PEAKS DB
32	PGSC0003DMP400030463	R.V(+304.20)ALQRDDVELVAVNDPFISTDYMTYMFK(+304.20).Y	Y	114.71	3887.98	28	2.9	973.006	4	116.6	828150	1	iTRAQ 8plex (K N-term)	V1:iTRAQ 8plex (K N-term):1000.00;K28:iTRAQ 8plex (K N-term):1000.00	PEAKS DB
32	PGSC0003DMP400030463	K.L(+304.20)VSWYDNEWGYSSR.V	Y	109.43	2064.98	14	1.3	1033.5	2	110.07	15928000	2	iTRAQ 8plex (K N-term)	L1:iTRAQ 8plex (K N-term):1000.00	PEAKS DB
32	PGSC0003DMP400030463	R.D(+304.20)DVELVAVNDPFISTDYMTYMFK(+304.20).Y	Y	108.06	3320.63	23	2.9	831.168	4	120	4350500	1	iTRAQ 8plex (K N-term)	D1:iTRAQ 8plex (K N-term):1000.00;K23:iTRAQ 8plex (K N-term):1000.00	PEAKS DB
32	PGSC0003DMP400030463	R.F(+304.20)GIVEGLMTTVHAMTATQK(+304.20).T	Y	105.28	2642.43	19	3.3	881.819	3	117.75	41675000	2	iTRAQ 8plex (K N-term)	F1:iTRAQ 8plex (K N-term):1000.00;K19:iTRAQ 8plex (K N-term):1000.00	PEAKS DB
32	PGSC0003DMP400030463	R.V(+304.20)PTADVSVVDLTVR.L	Y	91.31	1774.01	14	6.6	592.347	3	96.38	20927000	2	iTRAQ 8plex (K N-term)	V1:iTRAQ 8plex (K N-term):1000.00	PEAKS DB
32	PGSC0003DMP400030463	R.A(+304.20)ASFNIIPSSTGAAK(+304.20).A	N	81.61	2042.15	15	3.7	681.727	3	80.65	119180000	2	iTRAQ 8plex (K N-term)	A1:iTRAQ 8plex (K N-term):1000.00;K15:iTRAQ 8plex (K N-term):1000.00	PEAKS DB
32	PGSC0003DMP400030463	R.N(+304.20)PEDIPWGEAGADFVVESTGVFTDK(+304.20)DK(+304.20).A	Y	78.94	3834.96	27	4.3	959.75	4	112.65	5581900	2	iTRAQ 8plex (K N-term)	N1:iTRAQ 8plex (K N-term):1000.00;K25:iTRAQ 8plex (K N-term):1000.00;K27:iTRAQ 8plex (K N-term):1000.00	PEAKS DB
32	PGSC0003DMP400030463	R.V(+304.20)IDLIC(+57.02)HMAK(+304.20).A	Y	75.83	1807.02	10	2.5	603.349	3	103.92	27160000	2	iTRAQ 8plex (K N-term); Carbamidomethylation	V1:iTRAQ 8plex (K N-term):1000.00;C6:Carbamidomethylation:1000.00;K10:iTRAQ 8plex (K N-term):1000.00	PEAKS DB
32	PGSC0003DMP400030463	K.Y(+304.20)DSVHGQWK(+304.20).H	N	70.42	1726.91	9	-0.3	576.645	3	47.17	143310000	2	iTRAQ 8plex (K N-term)	Y1:iTRAQ 8plex (K N-term):1000.00;K9:iTRAQ 8plex (K N-term):1000.00	PEAKS DB
32	PGSC0003DMP400030463	R.V(+304.20)PTADVSVVDLTVRLEK(+304.20).E	Y	67.13	2448.43	17	3.9	817.154	3	101.81	1382900	1	iTRAQ 8plex (K N-term)	V1:iTRAQ 8plex (K N-term):1000.00;K17:iTRAQ 8plex (K N-term):1000.00	PEAKS DB
32	PGSC0003DMP400030463	K.A(+304.20)AIK(+304.20)EESEGK(+304.20).L	N	63.97	1973.14	10	0.3	494.292	4	39.82	25736000	2	iTRAQ 8plex (K N-term)	A1:iTRAQ 8plex (K N-term):1000.00;K4:iTRAQ 8plex (K N-term):1000.00;K10:iTRAQ 8plex (K N-term):1000.00	PEAKS DB
32	PGSC0003DMP400030463	K.K(+304.20)(+304.20)VVISAPSK(+304.20).D	N	62.96	1840.18	9	0.2	614.399	3	48.22	62510000	2	iTRAQ 8plex (K N-term)	K1:iTRAQ 8plex (K N-term):1000.00;K1:iTRAQ 8plex (K N-term):1000.00;K9:iTRAQ 8plex (K N-term):1000.00	PEAKS DB
32	PGSC0003DMP400030463	K.A(+304.20)VTVFGIR.N	N	59.72	1165.71	8	5.6	583.864	2	78.24	193720000	1	iTRAQ 8plex (K N-term)	A1:iTRAQ 8plex (K N-term):1000.00	PEAKS DB
32	PGSC0003DMP400030463	K.I(+304.20)GINGFGR.I	N	53.06	1136.66	8	4.4	569.337	2	66.56	73195000	1	iTRAQ 8plex (K N-term)	I1:iTRAQ 8plex (K N-term):1000.00	PEAKS DB
32	PGSC0003DMP400030463	K.T(+304.20)VDGPSMK(+304.20)DWR.G	N	51.25	1899	11	-0.1	634.008	3	55.18	15068000	1	iTRAQ 8plex (K N-term)	T1:iTRAQ 8plex (K N-term):1000.00;K8:iTRAQ 8plex (K N-term):1000.00	PEAKS DB
32	PGSC0003DMP400030463	K.T(+304.20)LLFGEK(+304.20).A	N	51.1	1414.85	7	2.7	708.436	2	74.94	206860000	2	iTRAQ 8plex (K N-term)	T1:iTRAQ 8plex (K N-term):1000.00;K7:iTRAQ 8plex (K N-term):1000.00	PEAKS DB
32	PGSC0003DMP400030463	K.V(+304.20)VISAPSK(+304.20).D	N	50.96	1407.88	8	2.1	470.302	3	56.6	36716000	2	iTRAQ 8plex (K N-term)	V1:iTRAQ 8plex (K N-term):1000.00;K8:iTRAQ 8plex (K N-term):1000.00	PEAKS DB
32	PGSC0003DMP400030463	K.A(+304.20)AIK(+304.20)EESEGK(+304.20)LK(+304.20).G	N	50.32	2518.52	12	4.9	630.64	4	50.03	1461400	1	iTRAQ 8plex (K N-term)	A1:iTRAQ 8plex (K N-term):1000.00;K4:iTRAQ 8plex (K N-term):1000.00;K10:iTRAQ 8plex (K N-term):1000.00;K12:iTRAQ 8plex (K N-term):1000.00	PEAKS DB
32	PGSC0003DMP400030463	K.V(+304.20)LPSLNGK(+304.20).L	N	49.67	1434.89	8	3.2	718.455	2	68.76	76461000	2	iTRAQ 8plex (K N-term)	V1:iTRAQ 8plex (K N-term):1000.00;K8:iTRAQ 8plex (K N-term):1000.00	PEAKS DB
32	PGSC0003DMP400030463	K.T(+304.20)VDGPSMK(+304.20).D	N	49.52	1441.8	8	-1.1	481.605	3	41.55	61684000	2	iTRAQ 8plex (K N-term)	T1:iTRAQ 8plex (K N-term):1000.00;K8:iTRAQ 8plex (K N-term):1000.00	PEAKS DB
32	PGSC0003DMP400030463	K.E(+304.20)ASYEDIK(+304.20)AAIK(+304.20)EESEGK(+304.20).L	Y	48.42	3212.76	18	2.7	643.562	5	86.17	1868800	1	iTRAQ 8plex (K N-term)	E1:iTRAQ 8plex (K N-term):1000.00;K8:iTRAQ 8plex (K N-term):1000.00;K12:iTRAQ 8plex (K N-term):1000.00;K18:iTRAQ 8plex (K N-term):1000.00	PEAKS DB
32	PGSC0003DMP400030463	R.S(+304.20)SIFDAK(+304.20).A	N	48.08	1374.79	7	1.7	459.27	3	60.36	172080000	2	iTRAQ 8plex (K N-term)	S1:iTRAQ 8plex (K N-term):1000.00;K7:iTRAQ 8plex (K N-term):1000.00	PEAKS DB
32	PGSC0003DMP400030463	K.E(+304.20)ASYEDIK(+304.20).A	Y	46.77	1561.83	8	0.2	521.619	3	50.71	28107000	1	iTRAQ 8plex (K N-term)	E1:iTRAQ 8plex (K N-term):1000.00;K8:iTRAQ 8plex (K N-term):1000.00	PEAKS DB
32	PGSC0003DMP400030463	K.L(+304.20)TGMAFR.V	N	43.03	1098.61	7	3.2	550.314	2	69.72	187250000	1	iTRAQ 8plex (K N-term)	L1:iTRAQ 8plex (K N-term):1000.00	PEAKS DB
32	PGSC0003DMP400030463	K.A(+304.20)GIALSK(+304.20).N	N	38.33	1266.8	7	1.4	634.409	2	53.18	202160000	2	iTRAQ 8plex (K N-term)	A1:iTRAQ 8plex (K N-term):1000.00;K7:iTRAQ 8plex (K N-term):1000.00	PEAKS DB
32	PGSC0003DMP400030463	R.F(+304.20)GIVEGLM(+15.99)TTVHAMTATQK(+304.20).T	Y	37.42	2658.42	19	0.8	887.149	3	110.88	184650	1	iTRAQ 8plex (K N-term); Oxidation (M)	F1:iTRAQ 8plex (K N-term):1000.00;M8:Oxidation (M):23.62;K19:iTRAQ 8plex (K N-term):1000.00	PEAKS DB
32	PGSC0003DMP400030463	K.L(+304.20)TGM(+15.99)AFR.V	N	28.04	1114.61	7	-1.4	558.309	2	50.03	4487800	1	iTRAQ 8plex (K N-term); Oxidation (M)	L1:iTRAQ 8plex (K N-term):1000.00;M4:Oxidation (M):1000.00	PEAKS DB
70	PGSC0003DMP400031700	K.R(+304.20)GENEWVDK(+304.20)IFTLMDNVDNYIPIPQR.Q	Y	122.91	3769.96	26	1.2	943.499	4	120.14	2807000	2	iTRAQ 8plex (K N-term)	R1:iTRAQ 8plex (K N-term):1000.00;K9:iTRAQ 8plex (K N-term):1000.00	PEAKS DB
70	PGSC0003DMP400031700	R.Q(+304.20)TELPFLMAIEDVFSITGR.G	N	112.63	2470.3	19	2.4	1236.16	2	125.84	329000	2	iTRAQ 8plex (K N-term)	Q1:iTRAQ 8plex (K N-term):1000.00	PEAKS DB
70	PGSC0003DMP400031700	R.G(+304.20)ENEWVDK(+304.20)IFTLMDNVDNYIPIPQR.Q	Y	104.89	3613.86	25	2.5	904.474	4	124.25	1145800	1	iTRAQ 8plex (K N-term)	G1:iTRAQ 8plex (K N-term):1000.00;K8:iTRAQ 8plex (K N-term):1000.00	PEAKS DB
70	PGSC0003DMP400031700	K.I(+304.20)FTLMDNVDNYIPIPQR.Q	Y	104.82	2352.24	17	1.2	1177.13	2	122.15	342480	1	iTRAQ 8plex (K N-term)	I1:iTRAQ 8plex (K N-term):1000.00	PEAKS DB
70	PGSC0003DMP400031700	K.T(+304.20)TLTAALTMALASMGNSTPK(+304.20).K	Y	104.77	2587.41	20	3.5	863.479	3	118.81	10463000	1	iTRAQ 8plex (K N-term)	T1:iTRAQ 8plex (K N-term):1000.00;K20:iTRAQ 8plex (K N-term):1000.00	PEAKS DB
70	PGSC0003DMP400031700	K.I(+304.20)LDEAMAGDNVGLLLR.G	N	97.44	2003.1	16	4.1	1002.56	2	115.22	41431000	2	iTRAQ 8plex (K N-term)	I1:iTRAQ 8plex (K N-term):1000.00	PEAKS DB
70	PGSC0003DMP400031700	K.Q(+304.20)VGVPNMVVFLNK(+304.20).Q	N	83.69	2052.19	13	4	1027.11	2	106.52	1047800	1	iTRAQ 8plex (K N-term)	Q1:iTRAQ 8plex (K N-term):1000.00;K13:iTRAQ 8plex (K N-term):1000.00	PEAKS DB
70	PGSC0003DMP400031700	R.G(+304.20)ITINTATVEYETENR.H	N	82.82	2114.07	16	1.3	705.7	3	78.21	4919400	1	iTRAQ 8plex (K N-term)	G1:iTRAQ 8plex (K N-term):1000.00	PEAKS DB
70	PGSC0003DMP400031700	K.K(+304.20)(+304.20)YDEIDAAPEER.A	N	79.4	2043.06	12	-1.2	682.027	3	47.92	66568000	2	iTRAQ 8plex (K N-term)	K1:iTRAQ 8plex (K N-term):1000.00;K1:iTRAQ 8plex (K N-term):1000.00	PEAKS DB
70	PGSC0003DMP400031700	R.S(+304.20)TTVTGVEMFQK(+304.20).I	Y	78.37	1935.05	12	1.5	968.533	2	74.12	28008000	2	iTRAQ 8plex (K N-term)	S1:iTRAQ 8plex (K N-term):1000.00;K12:iTRAQ 8plex (K N-term):1000.00	PEAKS DB
70	PGSC0003DMP400031700	R.V(+304.20)NLVVELIMPVAC(+57.02)EQGMR.F	Y	77.94	2361.25	18	2.3	788.091	3	123.67	1788300	1	iTRAQ 8plex (K N-term); Carbamidomethylation	V1:iTRAQ 8plex (K N-term):1000.00;C13:Carbamidomethylation:1000.00	PEAKS DB
70	PGSC0003DMP400031700	K.V(+304.20)TSITTDK(+304.20)GDESK(+304.20).M	Y	77.14	2292.28	13	-1.4	574.076	4	47.88	9808900	1	iTRAQ 8plex (K N-term)	V1:iTRAQ 8plex (K N-term):1000.00;K8:iTRAQ 8plex (K N-term):1000.00;K13:iTRAQ 8plex (K N-term):1000.00	PEAKS DB
70	PGSC0003DMP400031700	R.G(+304.20)MVLAK(+304.20)PGTITPHTK(+304.20).F	Y	73.84	2462.47	15	-0.6	616.623	4	55.62	0	0	iTRAQ 8plex (K N-term)	G1:iTRAQ 8plex (K N-term):1000.00;K6:iTRAQ 8plex (K N-term):1000.00;K15:iTRAQ 8plex (K N-term):1000.00	PEAKS DB
70	PGSC0003DMP400031700	R.K(+304.20)(+304.20)K(+304.20)PHVNIGTIGHVDHGK(+304.20).T	N	68.36	3052.81	17	-0.1	611.57	5	40.42	26611000	2	iTRAQ 8plex (K N-term)	K1:iTRAQ 8plex (K N-term):1000.00;K1:iTRAQ 8plex (K N-term):1000.00;K2:iTRAQ 8plex (K N-term):1000.00;K17:iTRAQ 8plex (K N-term):1000.00	PEAKS DB
70	PGSC0003DMP400031700	K.F(+304.20)EALVYVLK(+304.20).K	N	67.36	1689.02	9	3.5	845.521	2	115.89	28984000	1	iTRAQ 8plex (K N-term)	F1:iTRAQ 8plex (K N-term):1000.00;K9:iTRAQ 8plex (K N-term):1000.00	PEAKS DB
70	PGSC0003DMP400031700	K.T(+304.20)VGAGVIQK(+304.20).I	N	58.47	1479.91	9	1.5	740.965	2	51.63	133390000	2	iTRAQ 8plex (K N-term)	T1:iTRAQ 8plex (K N-term):1000.00;K9:iTRAQ 8plex (K N-term):1000.00	PEAKS DB
70	PGSC0003DMP400031700	K.E(+304.20)HILLAK(+304.20).Q	N	57.72	1430.9	7	1.6	477.974	3	51.05	160930000	2	iTRAQ 8plex (K N-term)	E1:iTRAQ 8plex (K N-term):1000.00;K7:iTRAQ 8plex (K N-term):1000.00	PEAKS DB
70	PGSC0003DMP400031700	R.V(+304.20)GETVDIVGLR.D	Y	56.42	1460.85	11	0	487.956	3	86.24	1881600	1	iTRAQ 8plex (K N-term)	V1:iTRAQ 8plex (K N-term):1000.00	PEAKS DB
70	PGSC0003DMP400031700	R.V(+304.20)NLVVELIM(+15.99)PVAC(+57.02)EQGM(+15.99)R.F	Y	51.63	2393.24	18	-5.4	798.749	3	124.74	257400	1	iTRAQ 8plex (K N-term); Oxidation (M); Carbamidomethylation	V1:iTRAQ 8plex (K N-term):1000.00;M9:Oxidation (M):1000.00;C13:Carbamidomethylation:1000.00;M17:Oxidation (M):1000.00	PEAKS DB
70	PGSC0003DMP400031700	K.M(+304.20)VMPGDR.V	N	49.82	1108.56	7	0.6	555.289	2	46.86	93661000	1	iTRAQ 8plex (K N-term)	M1:iTRAQ 8plex (K N-term):1000.00	PEAKS DB
70	PGSC0003DMP400031700	R.G(+304.20)TVATGR.V	N	44.24	964.556	7	3.7	483.287	2	23.57	16401000	1	iTRAQ 8plex (K N-term)	G1:iTRAQ 8plex (K N-term):1000.00	PEAKS DB
70	PGSC0003DMP400031700	R.T(+304.20)TDVTGK(+304.20).V	N	41.29	1328.77	7	2.2	443.93	3	34.75	9803200	1	iTRAQ 8plex (K N-term)	T1:iTRAQ 8plex (K N-term):1000.00;K7:iTRAQ 8plex (K N-term):1000.00	PEAKS DB
70	PGSC0003DMP400031700	K.F(+304.20)EALVYVLK(+304.20)K(+304.20).E	N	35.63	2121.32	10	8.1	708.119	3	110.37	962910	1	iTRAQ 8plex (K N-term)	F1:iTRAQ 8plex (K N-term):1000.00;K9:iTRAQ 8plex (K N-term):1000.00;K10:iTRAQ 8plex (K N-term):1000.00	PEAKS DB
70	PGSC0003DMP400031700	K.M(+304.20)VM(+15.99)PGDR.V	N	29.96	1124.56	7	2.8	563.287	2	34.55	2973900	1	iTRAQ 8plex (K N-term); Oxidation (M)	M1:iTRAQ 8plex (K N-term):1000.00;M3:Oxidation (M):1000.00	PEAKS DB
27	PGSC0003DMP400004499	K.L(+304.20)ADLVGVTLGPK(+304.20).G	N	104.6	1790.1	12	3	896.061	2	110.32	103780000	2	iTRAQ 8plex (K N-term)	L1:iTRAQ 8plex (K N-term):1000.00;K12:iTRAQ 8plex (K N-term):1000.00	PEAKS DB
27	PGSC0003DMP400004499	K.T(+304.20)NDLAGDGTTTSVVLAQGLITEGVK(+304.20).V	Y	102.27	3067.68	25	0.4	1023.57	3	109.97	1396000	2	iTRAQ 8plex (K N-term)	T1:iTRAQ 8plex (K N-term):1000.00;K25:iTRAQ 8plex (K N-term):1000.00	PEAKS DB
27	PGSC0003DMP400004499	R.E(+304.20)EVGLYLDQAGSEVLGNAAK(+304.20).V	Y	97.27	2670.42	20	2.7	891.15	3	109.79	3155500	2	iTRAQ 8plex (K N-term)	E1:iTRAQ 8plex (K N-term):1000.00;K20:iTRAQ 8plex (K N-term):1000.00	PEAKS DB
27	PGSC0003DMP400004499	K.S(+304.20)QYLDDIAILTGGTVIR.E	Y	95.55	2138.18	17	2.5	713.737	3	115.86	1639200	1	iTRAQ 8plex (K N-term)	S1:iTRAQ 8plex (K N-term):1000.00	PEAKS DB
27	PGSC0003DMP400004499	K.N(+304.20)GYPILVIAEDIEQEALATLVVNK(+304.20).L	Y	90.69	3219.81	24	2.9	1074.28	3	125.94	95805	1	iTRAQ 8plex (K N-term)	N1:iTRAQ 8plex (K N-term):1000.00;K24:iTRAQ 8plex (K N-term):1000.00	PEAKS DB
27	PGSC0003DMP400004499	R.E(+304.20)VELEDPVENIGASLVR.Q	Y	87.85	2172.15	17	0.3	725.058	3	109.21	0	0	iTRAQ 8plex (K N-term)	E1:iTRAQ 8plex (K N-term):1000.00	PEAKS DB
27	PGSC0003DMP400004499	K.L(+304.20)SGGVAVIQVGAQTETELK(+304.20)EK(+304.20).K	N	80.76	3068.77	21	5.6	768.204	4	95.05	9770900	2	iTRAQ 8plex (K N-term)	L1:iTRAQ 8plex (K N-term):1000.00;K19:iTRAQ 8plex (K N-term):1000.00;K21:iTRAQ 8plex (K N-term):1000.00	PEAKS DB
27	PGSC0003DMP400004499	R.K(+304.20)(+304.20)GVVTLEEGRGSENNLFVVEGMQFDR.G	Y	79.23	3517.83	26	8	880.473	4	94.11	0	0	iTRAQ 8plex (K N-term)	K1:iTRAQ 8plex (K N-term):1000.00;K1:iTRAQ 8plex (K N-term):1000.00	PEAKS DB
27	PGSC0003DMP400004499	R.D(+304.20)LVNVLEEAIK(+304.20).N	Y	79.15	1850.09	11	5.2	926.055	2	113.28	11648000	2	iTRAQ 8plex (K N-term)	D1:iTRAQ 8plex (K N-term):1000.00;K11:iTRAQ 8plex (K N-term):1000.00	PEAKS DB
27	PGSC0003DMP400004499	R.T(+304.20)FLTSDAVVTEIK(+304.20)VPEPAVAGNPMDNSGYGP	Y	77.49	3783.94	31	5.3	946.997	4	113.1	949240	1	iTRAQ 8plex (K N-term)	T1:iTRAQ 8plex (K N-term):1000.00;K13:iTRAQ 8plex (K N-term):1000.00	PEAKS DB
27	PGSC0003DMP400004499	K.V(+304.20)EDIK(+304.20)GTLDNDEQK(+304.20).I	Y	75.22	2515.37	14	3.5	629.853	4	71.79	3822700	2	iTRAQ 8plex (K N-term)	V1:iTRAQ 8plex (K N-term):1000.00;K5:iTRAQ 8plex (K N-term):1000.00;K14:iTRAQ 8plex (K N-term):1000.00	PEAKS DB
27	PGSC0003DMP400004499	R.G(+304.20)YISPYFVTDNEK(+304.20).M	Y	73	2140.12	13	3.7	714.383	3	85.89	13479000	1	iTRAQ 8plex (K N-term)	G1:iTRAQ 8plex (K N-term):1000.00;K13:iTRAQ 8plex (K N-term):1000.00	PEAKS DB
27	PGSC0003DMP400004499	R.L(+304.20)LEEAEQDYEK(+304.20)EK(+304.20).L	Y	71.83	2535.37	13	3.8	634.852	4	88.18	8146200	1	iTRAQ 8plex (K N-term)	L1:iTRAQ 8plex (K N-term):1000.00;K11:iTRAQ 8plex (K N-term):1000.00;K13:iTRAQ 8plex (K N-term):1000.00	PEAKS DB
27	PGSC0003DMP400004499	R.T(+304.20)FLTSDAVVTEIK(+304.20).V	Y	70.79	2031.16	13	6.4	678.065	3	95.49	2587800	1	iTRAQ 8plex (K N-term)	T1:iTRAQ 8plex (K N-term):1000.00;K13:iTRAQ 8plex (K N-term):1000.00	PEAKS DB
27	PGSC0003DMP400004499	R.G(+304.20)SENNLFVVEGMQFDR.G	Y	70.69	2145.04	16	2	1073.53	2	103.44	7466500	2	iTRAQ 8plex (K N-term)	G1:iTRAQ 8plex (K N-term):1000.00	PEAKS DB
27	PGSC0003DMP400004499	K.L(+304.20)SGGVAVIQVGAQTETELK(+304.20).E	N	66.33	2507.43	19	3.7	627.867	4	99.82	5267700	1	iTRAQ 8plex (K N-term)	L1:iTRAQ 8plex (K N-term):1000.00;K19:iTRAQ 8plex (K N-term):1000.00	PEAKS DB
27	PGSC0003DMP400004499	K.S(+304.20)QYLDDIAILTGGTVIREEVGLYLDQAGSEVLGNAAK(+304.20).V	Y	64.71	4486.4	37	3	1122.61	4	124.43	1328800	2	iTRAQ 8plex (K N-term)	S1:iTRAQ 8plex (K N-term):1000.00;K37:iTRAQ 8plex (K N-term):1000.00	PEAKS DB
27	PGSC0003DMP400004499	K.I(+304.20)VNDGVTVAR.E	N	64.52	1346.78	10	-0.1	449.933	3	55.25	130460000	2	iTRAQ 8plex (K N-term)	I1:iTRAQ 8plex (K N-term):1000.00	PEAKS DB
27	PGSC0003DMP400004499	R.V(+304.20)EDALNATK(+304.20).A	N	63.8	1567.89	9	1.2	784.954	2	63.39	103460000	2	iTRAQ 8plex (K N-term)	V1:iTRAQ 8plex (K N-term):1000.00;K9:iTRAQ 8plex (K N-term):1000.00	PEAKS DB
27	PGSC0003DMP400004499	K.N(+304.20)AGVNGSVVIEK(+304.20).V	Y	63.79	1794.04	12	2.2	599.02	3	56.19	6549700	1	iTRAQ 8plex (K N-term)	N1:iTRAQ 8plex (K N-term):1000.00;K12:iTRAQ 8plex (K N-term):1000.00	PEAKS DB
27	PGSC0003DMP400004499	K.K(+304.20)(+304.20)LHFNQDGSAIK(+304.20).K	Y	63.4	2269.31	12	1.2	568.337	4	46.72	2184900	1	iTRAQ 8plex (K N-term)	K1:iTRAQ 8plex (K N-term):1000.00;K1:iTRAQ 8plex (K N-term):1000.00;K12:iTRAQ 8plex (K N-term):1000.00	PEAKS DB
27	PGSC0003DMP400004499	K.L(+304.20)RVEDALNATK(+304.20).A	N	59.32	1837.08	11	0.4	460.277	4	63.13	59305000	2	iTRAQ 8plex (K N-term)	L1:iTRAQ 8plex (K N-term):1000.00;K11:iTRAQ 8plex (K N-term):1000.00	PEAKS DB
27	PGSC0003DMP400004499	R.K(+304.20)(+304.20)GVVTLEEGR.G	Y	58.46	1695	10	-1.9	566.007	3	46.88	16420000	1	iTRAQ 8plex (K N-term)	K1:iTRAQ 8plex (K N-term):1000.00;K1:iTRAQ 8plex (K N-term):1000.00	PEAKS DB
27	PGSC0003DMP400004499	K.G(+304.20)VVTLEEGRGSENNLFVVEGMQFDR.G	Y	58.19	3085.54	25	6.4	1029.53	3	105.77	37392	1	iTRAQ 8plex (K N-term)	G1:iTRAQ 8plex (K N-term):1000.00	PEAKS DB
27	PGSC0003DMP400004499	K.G(+304.20)VVTLEEGR.G	Y	56.69	1262.71	9	-1.5	632.361	2	50.54	6134900	1	iTRAQ 8plex (K N-term)	G1:iTRAQ 8plex (K N-term):1000.00	PEAKS DB
27	PGSC0003DMP400004499	K.V(+304.20)VAAGANPIQIAK(+304.20).G	Y	55.46	1859.13	13	0.2	930.575	2	77.32	2938800	2	iTRAQ 8plex (K N-term)	V1:iTRAQ 8plex (K N-term):1000.00;K13:iTRAQ 8plex (K N-term):1000.00	PEAKS DB
27	PGSC0003DMP400004499	K.M(+304.20)VAEYENC(+57.02)K(+304.20).L	Y	51.4	1750.87	9	0.1	584.632	3	59.89	1192100	1	iTRAQ 8plex (K N-term); Carbamidomethylation	M1:iTRAQ 8plex (K N-term):1000.00;C8:Carbamidomethylation:1000.00;K9:iTRAQ 8plex (K N-term):1000.00	PEAKS DB
27	PGSC0003DMP400004499	R.N(+304.20)VVLESK(+304.20).Y	N	50.89	1395.84	7	-1.3	466.288	3	49.41	167810000	2	iTRAQ 8plex (K N-term)	N1:iTRAQ 8plex (K N-term):1000.00;K7:iTRAQ 8plex (K N-term):1000.00	PEAKS DB
27	PGSC0003DMP400004499	K.L(+304.20)HFNQDGSAIK(+304.20).K	Y	43.78	1837.02	11	0.4	460.262	4	53.87	8396200	2	iTRAQ 8plex (K N-term)	L1:iTRAQ 8plex (K N-term):1000.00;K11:iTRAQ 8plex (K N-term):1000.00	PEAKS DB
27	PGSC0003DMP400004499	K.D(+304.20)STTIVGDGSTQDAVSK(+304.20).R	Y	39.44	2288.19	17	-0.4	763.735	3	56.11	425180	1	iTRAQ 8plex (K N-term)	D1:iTRAQ 8plex (K N-term):1000.00;K17:iTRAQ 8plex (K N-term):1000.00	PEAKS DB
27	PGSC0003DMP400004499	K.L(+304.20)QAGVNK(+304.20).L	Y	37.96	1336.82	7	-4.4	446.611	3	42.72	7579800	2	iTRAQ 8plex (K N-term)	L1:iTRAQ 8plex (K N-term):1000.00;K7:iTRAQ 8plex (K N-term):1000.00	PEAKS DB
27	PGSC0003DMP400004499	K.I(+304.20)GADIVK(+304.20)R.A	Y	35.3	1478.93	8	-0.3	740.471	2	47.75	20240000	2	iTRAQ 8plex (K N-term)	I1:iTRAQ 8plex (K N-term):1000.00;K7:iTRAQ 8plex (K N-term):1000.00	PEAKS DB
27	PGSC0003DMP400004499	K.A(+304.20)LVSELK(+304.20).N	Y	34.96	1366.85	7	4.9	684.438	2	67.52	42786000	2	iTRAQ 8plex (K N-term)	A1:iTRAQ 8plex (K N-term):1000.00;K7:iTRAQ 8plex (K N-term):1000.00	PEAKS DB
27	PGSC0003DMP400004499	K.I(+304.20)GADIVK(+304.20).R	Y	34.89	1322.83	7	6.1	662.425	2	61.22	1089300	1	iTRAQ 8plex (K N-term)	I1:iTRAQ 8plex (K N-term):1000.00;K7:iTRAQ 8plex (K N-term):1000.00	PEAKS DB
27	PGSC0003DMP400004499	K.L(+304.20)LLVDK(+304.20)K(+304.20).I	N	34.44	1740.15	7	7.7	581.061	3	66.85	108810000	1	iTRAQ 8plex (K N-term)	L1:iTRAQ 8plex (K N-term):1000.00;K6:iTRAQ 8plex (K N-term):1000.00;K7:iTRAQ 8plex (K N-term):1000.00	PEAKS DB
27	PGSC0003DMP400004499	K.K(+304.20)(+304.20)LRVEDALNATK(+304.20).A	N	28.08	2269.37	12	1.6	757.466	3	57.27	461660	1	iTRAQ 8plex (K N-term)	K1:iTRAQ 8plex (K N-term):1000.00;K1:iTRAQ 8plex (K N-term):1000.00;K12:iTRAQ 8plex (K N-term):1000.00	PEAKS DB
122	PGSC0003DMP400048247	K.K(+304.20)(+304.20)GGAFTGEVSADMLVNLGIPWVILGHSER.R	Y	137.34	3660.98	29	2.7	916.255	4	116.03	2794600	2	iTRAQ 8plex (K N-term)	K1:iTRAQ 8plex (K N-term):1000.00;K1:iTRAQ 8plex (K N-term):1000.00	PEAKS DB
122	PGSC0003DMP400048247	R.V(+304.20)K(+304.20)DWSNVVVAYEPVWAIGTGK(+304.20).V	Y	121.04	3229.81	21	3.7	808.463	4	111.73	2042500	2	iTRAQ 8plex (K N-term)	V1:iTRAQ 8plex (K N-term):1000.00;K2:iTRAQ 8plex (K N-term):1000.00;K21:iTRAQ 8plex (K N-term):1000.00	PEAKS DB
122	PGSC0003DMP400048247	R.A(+304.20)ILGESNEFVGDK(+304.20)VAYALSQGLK(+304.20).V	Y	105.23	3320.86	23	4.2	831.226	4	112.45	0	0	iTRAQ 8plex (K N-term)	A1:iTRAQ 8plex (K N-term):1000.00;K13:iTRAQ 8plex (K N-term):1000.00;K23:iTRAQ 8plex (K N-term):1000.00	PEAKS DB
122	PGSC0003DMP400048247	K.E(+304.20)LAGQPDVDGFLVGGASLK(+304.20)PEFIDIIK(+304.20).A	Y	102.96	3740.1	27	4.4	936.037	4	114.72	0	0	iTRAQ 8plex (K N-term)	E1:iTRAQ 8plex (K N-term):1000.00;K19:iTRAQ 8plex (K N-term):1000.00;K27:iTRAQ 8plex (K N-term):1000.00	PEAKS DB
122	PGSC0003DMP400048247	K.V(+304.20)ATPAQAQEVHAELR.K	Y	89.36	1923.04	15	-2.3	642.02	3	52.42	4559700	1	iTRAQ 8plex (K N-term)	V1:iTRAQ 8plex (K N-term):1000.00	PEAKS DB
122	PGSC0003DMP400048247	K.G(+304.20)GAFTGEVSADMLVNLGIPWVILGHSER.R	Y	84.82	3228.69	28	4.9	808.183	4	120.99	1021300	1	iTRAQ 8plex (K N-term)	G1:iTRAQ 8plex (K N-term):1000.00	PEAKS DB
122	PGSC0003DMP400048247	R.E(+304.20)SGSTMDVVAAQTK(+304.20).A	Y	84.01	2031.07	14	0	678.029	3	56.14	14956000	1	iTRAQ 8plex (K N-term)	E1:iTRAQ 8plex (K N-term):1000.00;K14:iTRAQ 8plex (K N-term):1000.00	PEAKS DB
122	PGSC0003DMP400048247	K.W(+304.20)LQANVSAEVAASTR.I	Y	81.99	1906.02	15	4.9	636.349	3	94.39	14562000	3	iTRAQ 8plex (K N-term)	W1:iTRAQ 8plex (K N-term):1000.00	PEAKS DB
122	PGSC0003DMP400048247	R.S(+304.20)DFHVAAQNC(+57.02)WVK(+304.20).K	Y	76.15	2169.11	13	-0.1	724.045	3	65.53	2383200	1	iTRAQ 8plex (K N-term); Carbamidomethylation	S1:iTRAQ 8plex (K N-term):1000.00;C10:Carbamidomethylation:1000.00;K13:iTRAQ 8plex (K N-term):1000.00	PEAKS DB
122	PGSC0003DMP400048247	R.A(+304.20)ILGESNEFVGDK(+304.20).V	Y	75.37	1986.08	13	4.3	663.036	3	80.82	24972000	1	iTRAQ 8plex (K N-term)	A1:iTRAQ 8plex (K N-term):1000.00;K13:iTRAQ 8plex (K N-term):1000.00	PEAKS DB
122	PGSC0003DMP400048247	K.V(+304.20)IAC(+57.02)VGETLEQR.E	Y	73.12	1677.9	12	5.7	839.961	2	95.93	4933100	2	iTRAQ 8plex (K N-term); Carbamidomethylation	V1:iTRAQ 8plex (K N-term):1000.00;C4:Carbamidomethylation:1000.00	PEAKS DB
122	PGSC0003DMP400048247	K.V(+304.20)ATPAQAQEVHAELRK(+304.20).W	Y	72.69	2355.34	16	1.2	589.842	4	50.6	15530000	1	iTRAQ 8plex (K N-term)	V1:iTRAQ 8plex (K N-term):1000.00;K16:iTRAQ 8plex (K N-term):1000.00	PEAKS DB
122	PGSC0003DMP400048247	K.I(+304.20)VATLNAGQVPSQDVVEVVVSPPYVFLPLVK(+304.20).N	Y	69.44	3885.24	31	2.4	972.319	4	123.46	1209600	1	iTRAQ 8plex (K N-term)	I1:iTRAQ 8plex (K N-term):1000.00;K31:iTRAQ 8plex (K N-term):1000.00	PEAKS DB
122	PGSC0003DMP400048247	R.T(+304.20)FFVGGNWK(+304.20).C	Y	67.62	1662.92	9	3.2	555.317	3	88.64	67456000	2	iTRAQ 8plex (K N-term)	T1:iTRAQ 8plex (K N-term):1000.00;K9:iTRAQ 8plex (K N-term):1000.00	PEAKS DB
122	PGSC0003DMP400048247	K.V(+304.20)AYALSQGLK(+304.20).V	Y	59.09	1656.99	10	3.5	829.506	2	87.13	33733000	2	iTRAQ 8plex (K N-term)	V1:iTRAQ 8plex (K N-term):1000.00;K10:iTRAQ 8plex (K N-term):1000.00	PEAKS DB
73	PGSC0003DMP400006102	K.A(+304.20)VVGEEALSSEDLLYLEFLDK(+304.20)FER.K	N	111.58	3379.79	24	3.9	1127.61	3	118.66	2632700	2	iTRAQ 8plex (K N-term)	A1:iTRAQ 8plex (K N-term):1000.00;K21:iTRAQ 8plex (K N-term):1000.00	PEAKS DB
73	PGSC0003DMP400006102	R.G(+304.20)YPGYMYTDLATIYER.A	N	99.78	2216.07	16	4.3	1109.05	2	109.02	2117600	2	iTRAQ 8plex (K N-term)	G1:iTRAQ 8plex (K N-term):1000.00	PEAKS DB
73	PGSC0003DMP400006102	K.I(+304.20)PLFSAAGLPHNEIAAQIC(+57.02)R.Q	N	99.66	2481.34	20	-0.5	828.121	3	105.75	3923200	2	iTRAQ 8plex (K N-term); Carbamidomethylation	I1:iTRAQ 8plex (K N-term):1000.00;C19:Carbamidomethylation:1000.00	PEAKS DB
73	PGSC0003DMP400006102	R.V(+304.20)TLFLNLANDPTIER.I	N	98.51	2019.13	15	2.4	674.051	3	115.93	5892000	2	iTRAQ 8plex (K N-term)	V1:iTRAQ 8plex (K N-term):1000.00	PEAKS DB
73	PGSC0003DMP400006102	R.T(+304.20)VSGVAGPLVILDK(+304.20).V	Y	97.95	1976.2	14	5.1	989.114	2	101.79	16397000	2	iTRAQ 8plex (K N-term)	T1:iTRAQ 8plex (K N-term):1000.00;K14:iTRAQ 8plex (K N-term):1000.00	PEAKS DB
73	PGSC0003DMP400006102	R.N(+304.20)IFQSLDLAWTLLR.I	N	96.59	1993.12	14	1.3	997.571	2	124.84	9415600	2	iTRAQ 8plex (K N-term)	N1:iTRAQ 8plex (K N-term):1000.00	PEAKS DB
73	PGSC0003DMP400006102	K.H(+304.20)VLVILTDMSSYADALR.E	N	91.52	2207.19	17	1	736.737	3	113.76	6873000	1	iTRAQ 8plex (K N-term)	H1:iTRAQ 8plex (K N-term):1000.00	PEAKS DB
73	PGSC0003DMP400006102	K.A(+304.20)VVQVFEGTSGIDNK(+304.20).Y	N	89.86	2171.19	15	4.5	724.742	3	91.97	7413900	1	iTRAQ 8plex (K N-term)	A1:iTRAQ 8plex (K N-term):1000.00;K15:iTRAQ 8plex (K N-term):1000.00	PEAKS DB
73	PGSC0003DMP400006102	R.R(+304.20)GYPGYMYTDLATIYER.A	N	87.73	2372.17	17	5.2	791.736	3	92.69	734810	1	iTRAQ 8plex (K N-term)	R1:iTRAQ 8plex (K N-term):1000.00	PEAKS DB
73	PGSC0003DMP400006102	R.I(+304.20)FNGSGK(+304.20)PIDNGPPILPEAYR.D	N	87.1	2862.57	21	7.1	716.656	4	94.55	2233400	1	iTRAQ 8plex (K N-term)	I1:iTRAQ 8plex (K N-term):1000.00;K7:iTRAQ 8plex (K N-term):1000.00	PEAKS DB
73	PGSC0003DMP400006102	R.T(+304.20)YPEEMIQTGISTVDVMNSIAR.G	Y	85.31	2758.38	22	-0.3	920.466	3	117.07	961970	1	iTRAQ 8plex (K N-term)	T1:iTRAQ 8plex (K N-term):1000.00	PEAKS DB
73	PGSC0003DMP400006102	R.D(+304.20)HSDVSNQLYANYAIGK(+304.20).D	Y	82.88	2502.29	17	1.2	626.58	4	68.4	3579500	2	iTRAQ 8plex (K N-term)	D1:iTRAQ 8plex (K N-term):1000.00;K17:iTRAQ 8plex (K N-term):1000.00	PEAKS DB
73	PGSC0003DMP400006102	K.Y(+304.20)TTVQFTGEVLK(+304.20).T	N	75.05	1993.12	12	2.5	665.384	3	86.43	16274000	1	iTRAQ 8plex (K N-term)	Y1:iTRAQ 8plex (K N-term):1000.00;K12:iTRAQ 8plex (K N-term):1000.00	PEAKS DB
73	PGSC0003DMP400006102	K.T(+304.20)LDQYYSR.D	N	72.65	1348.69	8	-1.2	675.35	2	53.75	13581000	2	iTRAQ 8plex (K N-term)	T1:iTRAQ 8plex (K N-term):1000.00	PEAKS DB
73	PGSC0003DMP400006102	K.F(+304.20)VSQGAYDTR.N	N	70.39	1446.74	10	-0.8	724.375	2	53.43	3858500	2	iTRAQ 8plex (K N-term)	F1:iTRAQ 8plex (K N-term):1000.00	PEAKS DB
73	PGSC0003DMP400006102	R.K(+304.20)(+304.20)FVSQGAYDTR.N	N	67.78	1879.03	11	-1.9	627.35	3	44.52	8524200	1	iTRAQ 8plex (K N-term)	K1:iTRAQ 8plex (K N-term):1000.00;K1:iTRAQ 8plex (K N-term):1000.00	PEAKS DB
73	PGSC0003DMP400006102	K.T(+304.20)PVSLDMLGR.I	N	67.42	1391.77	10	1.3	696.893	2	84.57	9999100	2	iTRAQ 8plex (K N-term)	T1:iTRAQ 8plex (K N-term):1000.00	PEAKS DB
73	PGSC0003DMP400006102	K.S(+304.20)AIGEGMTR.R	N	66.71	1224.64	9	-2	613.325	2	40.02	10852000	1	iTRAQ 8plex (K N-term)	S1:iTRAQ 8plex (K N-term):1000.00	PEAKS DB
73	PGSC0003DMP400006102	R.Q(+304.20)IYPPINVLPSLSR.L	N	63.34	1900.1	14	-0.5	951.058	2	108.75	0	0	iTRAQ 8plex (K N-term)	Q1:iTRAQ 8plex (K N-term):1000.00	PEAKS DB
73	PGSC0003DMP400006102	R.R(+304.20)GQVLEVDGEK(+304.20).A	N	56.58	1837.04	11	0.1	613.354	3	41.62	2090000	1	iTRAQ 8plex (K N-term)	R1:iTRAQ 8plex (K N-term):1000.00;K11:iTRAQ 8plex (K N-term):1000.00	PEAKS DB
73	PGSC0003DMP400006102	R.D(+304.20)FEENGSMER.V	N	50.03	1516.67	10	-3.2	506.563	3	43.48	2270800	2	iTRAQ 8plex (K N-term)	D1:iTRAQ 8plex (K N-term):1000.00	PEAKS DB
73	PGSC0003DMP400006102	R.G(+304.20)QVLEVDGEK(+304.20).A	N	49.71	1680.94	10	1.2	561.321	3	56.6	2001900	1	iTRAQ 8plex (K N-term)	G1:iTRAQ 8plex (K N-term):1000.00;K10:iTRAQ 8plex (K N-term):1000.00	PEAKS DB
73	PGSC0003DMP400006102	K.Y(+304.20)QEIVNIR.L	N	45.99	1337.76	8	7.7	669.89	2	74.05	19555000	1	iTRAQ 8plex (K N-term)	Y1:iTRAQ 8plex (K N-term):1000.00	PEAKS DB
73	PGSC0003DMP400006102	R.L(+304.20)GDGTTR.R	N	42.33	1022.56	7	3.6	512.29	2	29.85	7249300	1	iTRAQ 8plex (K N-term)	L1:iTRAQ 8plex (K N-term):1000.00	PEAKS DB
73	PGSC0003DMP400006102	R.E(+304.20)EVPGRR.G	N	26.51	1145.64	7	2.8	382.889	3	24.23	0	0	iTRAQ 8plex (K N-term)	E1:iTRAQ 8plex (K N-term):1000.00	PEAKS DB
73	PGSC0003DMP400006103	K.A(+304.20)VVGEEALSSEDLLYLEFLDK(+304.20)FER.K	N	111.58	3379.79	24	3.9	1127.61	3	118.66	2632700	2	iTRAQ 8plex (K N-term)	A1:iTRAQ 8plex (K N-term):1000.00;K21:iTRAQ 8plex (K N-term):1000.00	PEAKS DB
73	PGSC0003DMP400006103	R.G(+304.20)YPGYMYTDLATIYER.A	N	99.78	2216.07	16	4.3	1109.05	2	109.02	2117600	2	iTRAQ 8plex (K N-term)	G1:iTRAQ 8plex (K N-term):1000.00	PEAKS DB
73	PGSC0003DMP400006103	K.I(+304.20)PLFSAAGLPHNEIAAQIC(+57.02)R.Q	N	99.66	2481.34	20	-0.5	828.121	3	105.75	3923200	2	iTRAQ 8plex (K N-term); Carbamidomethylation	I1:iTRAQ 8plex (K N-term):1000.00;C19:Carbamidomethylation:1000.00	PEAKS DB
73	PGSC0003DMP400006103	R.V(+304.20)TLFLNLANDPTIER.I	N	98.51	2019.13	15	2.4	674.051	3	115.93	5892000	2	iTRAQ 8plex (K N-term)	V1:iTRAQ 8plex (K N-term):1000.00	PEAKS DB
73	PGSC0003DMP400006103	R.T(+304.20)VSGVAGPLVILDK(+304.20).V	Y	97.95	1976.2	14	5.1	989.114	2	101.79	16397000	2	iTRAQ 8plex (K N-term)	T1:iTRAQ 8plex (K N-term):1000.00;K14:iTRAQ 8plex (K N-term):1000.00	PEAKS DB
73	PGSC0003DMP400006103	R.N(+304.20)IFQSLDLAWTLLR.I	N	96.59	1993.12	14	1.3	997.571	2	124.84	9415600	2	iTRAQ 8plex (K N-term)	N1:iTRAQ 8plex (K N-term):1000.00	PEAKS DB
73	PGSC0003DMP400006103	K.H(+304.20)VLVILTDMSSYADALR.E	N	91.52	2207.19	17	1	736.737	3	113.76	6873000	1	iTRAQ 8plex (K N-term)	H1:iTRAQ 8plex (K N-term):1000.00	PEAKS DB
73	PGSC0003DMP400006103	K.A(+304.20)VVQVFEGTSGIDNK(+304.20).Y	N	89.86	2171.19	15	4.5	724.742	3	91.97	7413900	1	iTRAQ 8plex (K N-term)	A1:iTRAQ 8plex (K N-term):1000.00;K15:iTRAQ 8plex (K N-term):1000.00	PEAKS DB
73	PGSC0003DMP400006103	R.R(+304.20)GYPGYMYTDLATIYER.A	N	87.73	2372.17	17	5.2	791.736	3	92.69	734810	1	iTRAQ 8plex (K N-term)	R1:iTRAQ 8plex (K N-term):1000.00	PEAKS DB
73	PGSC0003DMP400006103	R.I(+304.20)FNGSGK(+304.20)PIDNGPPILPEAYR.D	N	87.1	2862.57	21	7.1	716.656	4	94.55	2233400	1	iTRAQ 8plex (K N-term)	I1:iTRAQ 8plex (K N-term):1000.00;K7:iTRAQ 8plex (K N-term):1000.00	PEAKS DB
73	PGSC0003DMP400006103	R.T(+304.20)YPEEMIQTGISTVDVMNSIAR.G	Y	85.31	2758.38	22	-0.3	920.466	3	117.07	961970	1	iTRAQ 8plex (K N-term)	T1:iTRAQ 8plex (K N-term):1000.00	PEAKS DB
73	PGSC0003DMP400006103	R.D(+304.20)HSDVSNQLYANYAIGK(+304.20).D	Y	82.88	2502.29	17	1.2	626.58	4	68.4	3579500	2	iTRAQ 8plex (K N-term)	D1:iTRAQ 8plex (K N-term):1000.00;K17:iTRAQ 8plex (K N-term):1000.00	PEAKS DB
73	PGSC0003DMP400006103	K.Y(+304.20)TTVQFTGEVLK(+304.20).T	N	75.05	1993.12	12	2.5	665.384	3	86.43	16274000	1	iTRAQ 8plex (K N-term)	Y1:iTRAQ 8plex (K N-term):1000.00;K12:iTRAQ 8plex (K N-term):1000.00	PEAKS DB
73	PGSC0003DMP400006103	K.T(+304.20)LDQYYSR.D	N	72.65	1348.69	8	-1.2	675.35	2	53.75	13581000	2	iTRAQ 8plex (K N-term)	T1:iTRAQ 8plex (K N-term):1000.00	PEAKS DB
73	PGSC0003DMP400006103	K.F(+304.20)VSQGAYDTR.N	N	70.39	1446.74	10	-0.8	724.375	2	53.43	3858500	2	iTRAQ 8plex (K N-term)	F1:iTRAQ 8plex (K N-term):1000.00	PEAKS DB
73	PGSC0003DMP400006103	R.K(+304.20)(+304.20)FVSQGAYDTR.N	N	67.78	1879.03	11	-1.9	627.35	3	44.52	8524200	1	iTRAQ 8plex (K N-term)	K1:iTRAQ 8plex (K N-term):1000.00;K1:iTRAQ 8plex (K N-term):1000.00	PEAKS DB
73	PGSC0003DMP400006103	K.T(+304.20)PVSLDMLGR.I	N	67.42	1391.77	10	1.3	696.893	2	84.57	9999100	2	iTRAQ 8plex (K N-term)	T1:iTRAQ 8plex (K N-term):1000.00	PEAKS DB
73	PGSC0003DMP400006103	K.S(+304.20)AIGEGMTR.R	N	66.71	1224.64	9	-2	613.325	2	40.02	10852000	1	iTRAQ 8plex (K N-term)	S1:iTRAQ 8plex (K N-term):1000.00	PEAKS DB
73	PGSC0003DMP400006103	R.Q(+304.20)IYPPINVLPSLSR.L	N	63.34	1900.1	14	-0.5	951.058	2	108.75	0	0	iTRAQ 8plex (K N-term)	Q1:iTRAQ 8plex (K N-term):1000.00	PEAKS DB
73	PGSC0003DMP400006103	R.R(+304.20)GQVLEVDGEK(+304.20).A	N	56.58	1837.04	11	0.1	613.354	3	41.62	2090000	1	iTRAQ 8plex (K N-term)	R1:iTRAQ 8plex (K N-term):1000.00;K11:iTRAQ 8plex (K N-term):1000.00	PEAKS DB
73	PGSC0003DMP400006103	R.D(+304.20)FEENGSMER.V	N	50.03	1516.67	10	-3.2	506.563	3	43.48	2270800	2	iTRAQ 8plex (K N-term)	D1:iTRAQ 8plex (K N-term):1000.00	PEAKS DB
73	PGSC0003DMP400006103	R.G(+304.20)QVLEVDGEK(+304.20).A	N	49.71	1680.94	10	1.2	561.321	3	56.6	2001900	1	iTRAQ 8plex (K N-term)	G1:iTRAQ 8plex (K N-term):1000.00;K10:iTRAQ 8plex (K N-term):1000.00	PEAKS DB
73	PGSC0003DMP400006103	K.Y(+304.20)QEIVNIR.L	N	45.99	1337.76	8	7.7	669.89	2	74.05	19555000	1	iTRAQ 8plex (K N-term)	Y1:iTRAQ 8plex (K N-term):1000.00	PEAKS DB
73	PGSC0003DMP400006103	R.L(+304.20)GDGTTR.R	N	42.33	1022.56	7	3.6	512.29	2	29.85	7249300	1	iTRAQ 8plex (K N-term)	L1:iTRAQ 8plex (K N-term):1000.00	PEAKS DB
73	PGSC0003DMP400006103	R.E(+304.20)EVPGRR.G	N	26.51	1145.64	7	2.8	382.889	3	24.23	0	0	iTRAQ 8plex (K N-term)	E1:iTRAQ 8plex (K N-term):1000.00	PEAKS DB
35	PGSC0003DMP400046720	K.A(+304.20)LLGWK(+304.20)PDFDLVEGLTDSYNLDFGR.G	Y	134.83	3448.8	25	4.4	863.212	4	119.28	17010000	3	iTRAQ 8plex (K N-term)	A1:iTRAQ 8plex (K N-term):1000.00;K6:iTRAQ 8plex (K N-term):1000.00	PEAKS DB
35	PGSC0003DMP400046720	R.D(+304.20)VNWTSLRPVYIYGPLNYNPVEEWFFHR.L	Y	106.05	3814.91	28	1.3	763.991	5	118.11	9697300	2	iTRAQ 8plex (K N-term)	D1:iTRAQ 8plex (K N-term):1000.00	PEAKS DB
35	PGSC0003DMP400046720	K.A(+304.20)GRPIPIPNSGMQITQLGHVK(+304.20).D	Y	94.76	2821.61	21	1.8	706.411	4	75.77	24563000	1	iTRAQ 8plex (K N-term)	A1:iTRAQ 8plex (K N-term):1000.00;K21:iTRAQ 8plex (K N-term):1000.00	PEAKS DB
35	PGSC0003DMP400046720	K.T(+304.20)DYLPHFEVDAGDPK(+304.20).S	Y	88.78	2311.18	15	2.8	771.404	3	85.66	58645000	2	iTRAQ 8plex (K N-term)	T1:iTRAQ 8plex (K N-term):1000.00;K15:iTRAQ 8plex (K N-term):1000.00	PEAKS DB
35	PGSC0003DMP400046720	K.S(+304.20)SLSAEGYDVVYDINGR.E	Y	88.27	2148.06	17	6.7	717.032	3	92.89	15794000	1	iTRAQ 8plex (K N-term)	S1:iTRAQ 8plex (K N-term):1000.00	PEAKS DB
35	PGSC0003DMP400046720	K.A(+304.20)GGFPEPELVHYNPK(+304.20).E	Y	85.05	2262.22	15	1.6	755.08	3	74.88	70294000	3	iTRAQ 8plex (K N-term)	A1:iTRAQ 8plex (K N-term):1000.00;K15:iTRAQ 8plex (K N-term):1000.00	PEAKS DB
35	PGSC0003DMP400046720	K.A(+304.20)PISQQLPGESDQDYADFSSK(+304.20).L	Y	80.54	2890.43	21	3.9	723.619	4	85.72	1020400	2	iTRAQ 8plex (K N-term)	A1:iTRAQ 8plex (K N-term):1000.00;K21:iTRAQ 8plex (K N-term):1000.00	PEAKS DB
35	PGSC0003DMP400046720	R.D(+304.20)QHFFTSIEK(+304.20).S	Y	70.14	1858.99	10	0.8	620.672	3	64.27	51867000	2	iTRAQ 8plex (K N-term)	D1:iTRAQ 8plex (K N-term):1000.00;K10:iTRAQ 8plex (K N-term):1000.00	PEAKS DB
35	PGSC0003DMP400046720	K.L(+304.20)ETESLLVSR.D	Y	67.57	1449.83	10	2	725.923	2	80.96	27024000	1	iTRAQ 8plex (K N-term)	L1:iTRAQ 8plex (K N-term):1000.00	PEAKS DB
35	PGSC0003DMP400046720	K.A(+304.20)FVQVLGNEK(+304.20).A	Y	67.38	1712	10	3.5	857.009	2	80.56	130390000	2	iTRAQ 8plex (K N-term)	A1:iTRAQ 8plex (K N-term):1000.00;K10:iTRAQ 8plex (K N-term):1000.00	PEAKS DB
35	PGSC0003DMP400046720	K.E(+304.20)GHQVTLFTR.G	Y	63.87	1490.81	10	-1.5	497.943	3	45.75	104440000	3	iTRAQ 8plex (K N-term)	E1:iTRAQ 8plex (K N-term):1000.00	PEAKS DB
35	PGSC0003DMP400046720	R.M(+304.20)DFDFVK(+304.20).S	Y	62.11	1508.81	7	3.1	503.944	3	88.64	69851000	2	iTRAQ 8plex (K N-term)	M1:iTRAQ 8plex (K N-term):1000.00;K7:iTRAQ 8plex (K N-term):1000.00	PEAKS DB
35	PGSC0003DMP400046720	K.G(+304.20)K(+304.20)LETESLLVSR.D	Y	62.09	1939.15	12	0.8	647.39	3	64.85	28074000	1	iTRAQ 8plex (K N-term)	G1:iTRAQ 8plex (K N-term):1000.00;K2:iTRAQ 8plex (K N-term):1000.00	PEAKS DB
35	PGSC0003DMP400046720	K.A(+304.20)ADFSTDDMILEK(+304.20).K	Y	60.61	2063.06	13	6.7	688.698	3	91.22	0	0	iTRAQ 8plex (K N-term)	A1:iTRAQ 8plex (K N-term):1000.00;K13:iTRAQ 8plex (K N-term):1000.00	PEAKS DB
35	PGSC0003DMP400046720	K.Y(+304.20)VTFDGLAK(+304.20).A	Y	59.38	1620.92	9	5.8	811.473	2	82.22	90887000	2	iTRAQ 8plex (K N-term)	Y1:iTRAQ 8plex (K N-term):1000.00;K9:iTRAQ 8plex (K N-term):1000.00	PEAKS DB
35	PGSC0003DMP400046720	R.K(+304.20)(+304.20)AADFSTDDMILEK(+304.20).K	Y	58.39	2495.36	14	5.1	832.797	3	77.23	19209000	2	iTRAQ 8plex (K N-term)	K1:iTRAQ 8plex (K N-term):1000.00;K1:iTRAQ 8plex (K N-term):1000.00;K14:iTRAQ 8plex (K N-term):1000.00	PEAKS DB
35	PGSC0003DMP400046720	K.Q(+304.20)VFNISGEK(+304.20).Y	Y	53.6	1628.92	9	1.6	543.983	3	64.7	79700000	2	iTRAQ 8plex (K N-term)	Q1:iTRAQ 8plex (K N-term):1000.00;K9:iTRAQ 8plex (K N-term):1000.00	PEAKS DB
35	PGSC0003DMP400046720	K.A(+304.20)ADFSTDDMILEK(+304.20)K(+304.20).L	Y	51.57	2495.36	14	4.6	832.796	3	79.15	651100	1	iTRAQ 8plex (K N-term)	A1:iTRAQ 8plex (K N-term):1000.00;K13:iTRAQ 8plex (K N-term):1000.00;K14:iTRAQ 8plex (K N-term):1000.00	PEAKS DB
35	PGSC0003DMP400046720	R.H(+304.20)K(+304.20)GK(+304.20)LETESLLVSR.D	Y	46.59	2508.5	14	0	502.707	5	46.88	7208600	1	iTRAQ 8plex (K N-term)	H1:iTRAQ 8plex (K N-term):1000.00;K2:iTRAQ 8plex (K N-term):1000.00;K4:iTRAQ 8plex (K N-term):1000.00	PEAKS DB
35	PGSC0003DMP400046720	K.E(+304.20)FDFGK(+304.20)K(+304.20).K	Y	46.56	1782.03	7	-3.5	446.513	4	54.79	0	0	iTRAQ 8plex (K N-term)	E1:iTRAQ 8plex (K N-term):1000.00;K6:iTRAQ 8plex (K N-term):1000.00;K7:iTRAQ 8plex (K N-term):1000.00	PEAKS DB
35	PGSC0003DMP400046720	R.F(+304.20)IGVFLSR.L	Y	45	1241.74	8	2.5	621.878	2	111.67	28763000	1	iTRAQ 8plex (K N-term)	F1:iTRAQ 8plex (K N-term):1000.00	PEAKS DB
35	PGSC0003DMP400046720	K.G(+304.20)DRMDFDFVK(+304.20).S	Y	44.85	1836.95	10	4.7	613.328	3	71.82	16439000	2	iTRAQ 8plex (K N-term)	G1:iTRAQ 8plex (K N-term):1000.00;K10:iTRAQ 8plex (K N-term):1000.00	PEAKS DB
35	PGSC0003DMP400046720	K.I(+304.20)LIMGGTR.F	Y	42.09	1163.69	8	3.3	582.857	2	75.18	155190000	1	iTRAQ 8plex (K N-term)	I1:iTRAQ 8plex (K N-term):1000.00	PEAKS DB
35	PGSC0003DMP400046720	K.K(+304.20)(+304.20)ILIMGGTR.F	Y	35.56	1595.99	9	-1	533.003	3	58.94	15755000	1	iTRAQ 8plex (K N-term)	K1:iTRAQ 8plex (K N-term):1000.00;K1:iTRAQ 8plex (K N-term):1000.00	PEAKS DB
35	PGSC0003DMP400046720	K.L(+304.20)LHLK(+304.20)GDR.M	Y	35.4	1558.97	8	-1.1	520.662	3	45.33	15066000	1	iTRAQ 8plex (K N-term)	L1:iTRAQ 8plex (K N-term):1000.00;K5:iTRAQ 8plex (K N-term):1000.00	PEAKS DB
77	PGSC0003DMP400004144	R.V(+304.20)FLPINPGVVLLDIAFVPDDPNHGFVLGTR.Q	Y	120.7	3534.95	30	3.4	1179.33	3	125.64	103050	1	iTRAQ 8plex (K N-term)	V1:iTRAQ 8plex (K N-term):1000.00	PEAKS DB
77	PGSC0003DMP400004144	K.E(+304.20)GWIIGK(+304.20)PAILLHTSDAGENWER.I	Y	112.88	3199.71	23	4.2	800.939	4	101.55	5355500	1	iTRAQ 8plex (K N-term)	E1:iTRAQ 8plex (K N-term):1000.00;K7:iTRAQ 8plex (K N-term):1000.00	PEAKS DB
77	PGSC0003DMP400004144	R.G(+304.20)NFYLTWEPGQAYWQPHNR.A	Y	102.35	2667.29	19	4.5	890.107	3	100.11	10963000	2	iTRAQ 8plex (K N-term)	G1:iTRAQ 8plex (K N-term):1000.00	PEAKS DB
77	PGSC0003DMP400004144	K.G(+304.20)TGLTEDFEEVSVQSR.G	Y	96.92	2057.02	16	1.3	686.68	3	84.26	6987700	2	iTRAQ 8plex (K N-term)	G1:iTRAQ 8plex (K N-term):1000.00	PEAKS DB
77	PGSC0003DMP400004144	R.T(+304.20)VSSGISGASYYTGTFSTVNR.S	Y	95.02	2458.22	21	-0.2	820.415	3	84.95	407540	1	iTRAQ 8plex (K N-term)	T1:iTRAQ 8plex (K N-term):1000.00	PEAKS DB
77	PGSC0003DMP400004144	R.S(+304.20)QDEAWAAGGSGILLK(+304.20).T	Y	92.88	2210.2	16	3.7	1106.11	2	88.76	18826000	2	iTRAQ 8plex (K N-term)	S1:iTRAQ 8plex (K N-term):1000.00;K16:iTRAQ 8plex (K N-term):1000.00	PEAKS DB
77	PGSC0003DMP400004144	R.D(+304.20)K(+304.20)AADNIAANLYSVK(+304.20).F	Y	92.29	2504.42	15	4	835.817	3	76.13	430710	1	iTRAQ 8plex (K N-term)	D1:iTRAQ 8plex (K N-term):1000.00;K2:iTRAQ 8plex (K N-term):1000.00;K15:iTRAQ 8plex (K N-term):1000.00	PEAKS DB
77	PGSC0003DMP400004144	R.A(+304.20)DGGLWLLVR.G	Y	87.67	1402.82	10	2.1	702.418	2	108.26	45848000	1	iTRAQ 8plex (K N-term)	A1:iTRAQ 8plex (K N-term):1000.00	PEAKS DB
77	PGSC0003DMP400004144	R.I(+304.20)PLSSQLPGDMVYIK(+304.20).A	Y	77.57	2268.29	15	3.1	757.106	3	108.29	13325000	2	iTRAQ 8plex (K N-term)	I1:iTRAQ 8plex (K N-term):1000.00;K15:iTRAQ 8plex (K N-term):1000.00	PEAKS DB
77	PGSC0003DMP400004144	K.A(+304.20)ADNIAANLYSVK(+304.20).F	Y	77.16	1957.1	13	2.7	653.375	3	85.06	26204000	2	iTRAQ 8plex (K N-term)	A1:iTRAQ 8plex (K N-term):1000.00;K13:iTRAQ 8plex (K N-term):1000.00	PEAKS DB
77	PGSC0003DMP400004144	K.A(+304.20)TGEQSAEMVTDEGAIYITSNK(+304.20).G	Y	69.75	2922.46	22	7.2	975.169	3	91.09	416270	1	iTRAQ 8plex (K N-term)	A1:iTRAQ 8plex (K N-term):1000.00;K22:iTRAQ 8plex (K N-term):1000.00	PEAKS DB
77	PGSC0003DMP400004144	R.G(+304.20)FGILDVGYR.S	Y	69.47	1399.77	10	7.6	700.898	2	96.92	50466000	1	iTRAQ 8plex (K N-term)	G1:iTRAQ 8plex (K N-term):1000.00	PEAKS DB
77	PGSC0003DMP400004144	K.D(+304.20)GGTTWVPR.S	Y	68.21	1291.68	9	-0.3	646.846	2	51.36	24014000	1	iTRAQ 8plex (K N-term)	D1:iTRAQ 8plex (K N-term):1000.00	PEAKS DB
77	PGSC0003DMP400004144	R.Y(+304.20)VAVSSR.G	Y	63.35	1084.61	7	2.3	543.315	2	38.36	33533000	1	iTRAQ 8plex (K N-term)	Y1:iTRAQ 8plex (K N-term):1000.00	PEAKS DB
77	PGSC0003DMP400004144	R.I(+304.20)QSMGWR.A	Y	62.13	1180.63	7	4.5	591.324	2	66.4	16679000	1	iTRAQ 8plex (K N-term)	I1:iTRAQ 8plex (K N-term):1000.00	PEAKS DB
77	PGSC0003DMP400004144	R.F(+304.20)NSISFK(+304.20).G	Y	61.67	1449.83	7	4.3	725.927	2	77.5	35653000	2	iTRAQ 8plex (K N-term)	F1:iTRAQ 8plex (K N-term):1000.00;K7:iTRAQ 8plex (K N-term):1000.00	PEAKS DB
77	PGSC0003DMP400004144	K.F(+304.20)INDNQGFVLGNDGVLLK(+304.20).Y	Y	59.56	2570.42	18	2.5	643.614	4	110.7	4794500	2	iTRAQ 8plex (K N-term)	F1:iTRAQ 8plex (K N-term):1000.00;K18:iTRAQ 8plex (K N-term):1000.00	PEAKS DB
77	PGSC0003DMP400004144	R.Q(+304.20)TILETK(+304.20).D	Y	57.29	1439.87	7	2	720.944	2	53.31	26190000	2	iTRAQ 8plex (K N-term)	Q1:iTRAQ 8plex (K N-term):1000.00;K7:iTRAQ 8plex (K N-term):1000.00	PEAKS DB
77	PGSC0003DMP400004144	K.G(+304.20)K(+304.20)EGWIIGK(+304.20)PAILLHTSDAGENWER.I	Y	54.84	3689.03	25	7.2	738.818	5	90.05	3364200	1	iTRAQ 8plex (K N-term)	G1:iTRAQ 8plex (K N-term):1000.00;K2:iTRAQ 8plex (K N-term):1000.00;K9:iTRAQ 8plex (K N-term):1000.00	PEAKS DB
77	PGSC0003DMP400004144	K.A(+304.20)AIQETVSATLNR.T	Y	52.51	1676.93	13	1.1	839.474	2	80.17	3604800	1	iTRAQ 8plex (K N-term)	A1:iTRAQ 8plex (K N-term):1000.00	PEAKS DB
77	PGSC0003DMP400004144	R.G(+304.20)GGLYLSK(+304.20).G	Y	51.34	1401.83	8	0.6	468.285	3	56.79	25282000	2	iTRAQ 8plex (K N-term)	G1:iTRAQ 8plex (K N-term):1000.00;K8:iTRAQ 8plex (K N-term):1000.00	PEAKS DB
31	PGSC0003DMP400052917	K.V(+304.20)QDLLLLDVTPLSLGLETAGGVMTVLIPR.N	N	118.77	3336.92	29	2.4	1113.32	3	126.01	442390	2	iTRAQ 8plex (K N-term)	V1:iTRAQ 8plex (K N-term):1000.00	PEAKS DB
31	PGSC0003DMP400052917	K.S(+304.20)INPDEAVAYGAAVQAAILSGEGNEK(+304.20).V	N	105.03	3181.66	26	2.9	1061.56	3	114.11	3199400	2	iTRAQ 8plex (K N-term)	S1:iTRAQ 8plex (K N-term):1000.00;K26:iTRAQ 8plex (K N-term):1000.00	PEAKS DB
31	PGSC0003DMP400052917	K.M(+304.20)K(+304.20)EIAEAFLGSTVK(+304.20).N	N	94.36	2435.41	14	4	812.813	3	111.23	0	0	iTRAQ 8plex (K N-term)	M1:iTRAQ 8plex (K N-term):1000.00;K2:iTRAQ 8plex (K N-term):1000.00;K14:iTRAQ 8plex (K N-term):1000.00	PEAKS DB
31	PGSC0003DMP400052917	K.N(+304.20)QVAMNPINTVFDAK(+304.20)R.L	N	89.01	2425.33	16	3	809.452	3	83.17	14876000	2	iTRAQ 8plex (K N-term)	N1:iTRAQ 8plex (K N-term):1000.00;K15:iTRAQ 8plex (K N-term):1000.00	PEAKS DB
31	PGSC0003DMP400052917	K.V(+304.20)QQLLQDFFNGK(+304.20).E	N	87.65	2044.15	12	5.5	682.393	3	120.07	15363000	2	iTRAQ 8plex (K N-term)	V1:iTRAQ 8plex (K N-term):1000.00;K12:iTRAQ 8plex (K N-term):1000.00	PEAKS DB
31	PGSC0003DMP400052917	R.I(+304.20)INEPTAAAIAYGLDK(+304.20)K(+304.20).A	N	85.53	2699.58	17	2.5	675.905	4	94.66	47426000	2	iTRAQ 8plex (K N-term)	I1:iTRAQ 8plex (K N-term):1000.00;K16:iTRAQ 8plex (K N-term):1000.00;K17:iTRAQ 8plex (K N-term):1000.00	PEAKS DB
31	PGSC0003DMP400052917	K.A(+304.20)TAGDTHLGGEDFDNR.M	N	84.81	1978.92	16	-1.8	660.647	3	45.76	57028000	2	iTRAQ 8plex (K N-term)	A1:iTRAQ 8plex (K N-term):1000.00	PEAKS DB
31	PGSC0003DMP400052917	R.I(+304.20)INEPTAAAIAYGLDK(+304.20).K	N	84.24	2267.29	16	3.8	756.773	3	105.75	12130000	3	iTRAQ 8plex (K N-term)	I1:iTRAQ 8plex (K N-term):1000.00;K16:iTRAQ 8plex (K N-term):1000.00	PEAKS DB
31	PGSC0003DMP400052917	K.N(+304.20)QVAMNPINTVFDAK(+304.20).R	N	81.24	2269.22	15	6.3	757.42	3	95.86	30999000	3	iTRAQ 8plex (K N-term)	N1:iTRAQ 8plex (K N-term):1000.00;K15:iTRAQ 8plex (K N-term):1000.00	PEAKS DB
31	PGSC0003DMP400052917	R.F(+304.20)EELNMDLFR.K	N	76.08	1616.81	10	3.3	809.416	2	113.1	7324100	1	iTRAQ 8plex (K N-term)	F1:iTRAQ 8plex (K N-term):1000.00	PEAKS DB
31	PGSC0003DMP400052917	K.N(+304.20)AVVTVPAYFNDSQR.Q	N	74.23	1984.03	15	1.2	662.35	3	83.38	22017000	1	iTRAQ 8plex (K N-term)	N1:iTRAQ 8plex (K N-term):1000.00	PEAKS DB
31	PGSC0003DMP400052917	R.A(+304.20)RFEELNMDLFR.K	N	71.78	1843.95	12	5.8	615.661	3	93.71	65059000	2	iTRAQ 8plex (K N-term)	A1:iTRAQ 8plex (K N-term):1000.00	PEAKS DB
31	PGSC0003DMP400052917	K.E(+304.20)IAEAFLGSTVK(+304.20).N	N	70.54	1872.07	12	4.6	937.047	2	100.8	50734000	2	iTRAQ 8plex (K N-term)	E1:iTRAQ 8plex (K N-term):1000.00;K12:iTRAQ 8plex (K N-term):1000.00	PEAKS DB
31	PGSC0003DMP400052917	R.M(+304.20)VNHFVQEFK(+304.20).R	N	67.5	1886.02	10	4.9	629.685	3	83.26	30016000	3	iTRAQ 8plex (K N-term)	M1:iTRAQ 8plex (K N-term):1000.00;K10:iTRAQ 8plex (K N-term):1000.00	PEAKS DB
31	PGSC0003DMP400052917	K.D(+304.20)AGVISGLNVMR.I	N	64.44	1534.84	12	4	512.622	3	83.83	5650800	1	iTRAQ 8plex (K N-term)	D1:iTRAQ 8plex (K N-term):1000.00	PEAKS DB
31	PGSC0003DMP400052917	R.A(+304.20)RFEELNMDLFRK(+304.20).C	N	54.13	2276.25	13	3.7	759.759	3	82.51	18499000	2	iTRAQ 8plex (K N-term)	A1:iTRAQ 8plex (K N-term):1000.00;K13:iTRAQ 8plex (K N-term):1000.00	PEAKS DB
31	PGSC0003DMP400052917	R.F(+304.20)EELNMDLFRK(+304.20).C	N	53.6	2049.11	11	3.5	684.045	3	102.85	3817800	1	iTRAQ 8plex (K N-term)	F1:iTRAQ 8plex (K N-term):1000.00;K11:iTRAQ 8plex (K N-term):1000.00	PEAKS DB
31	PGSC0003DMP400052917	K.M(+304.20)VQEAEK(+304.20).Y	N	51.74	1441.8	7	-0.7	721.904	2	42.03	7637600	2	iTRAQ 8plex (K N-term)	M1:iTRAQ 8plex (K N-term):1000.00;K7:iTRAQ 8plex (K N-term):1000.00	PEAKS DB
31	PGSC0003DMP400052917	R.N(+304.20)TTIPTK(+304.20)K(+304.20).E	N	47.73	1814.12	8	4.9	605.718	3	37	33594000	2	iTRAQ 8plex (K N-term)	N1:iTRAQ 8plex (K N-term):1000.00;K7:iTRAQ 8plex (K N-term):1000.00;K8:iTRAQ 8plex (K N-term):1000.00	PEAKS DB
31	PGSC0003DMP400052917	R.D(+304.20)NNLLGK(+304.20).F	N	46.83	1380.81	7	-1.2	691.41	2	49.61	2444200	1	iTRAQ 8plex (K N-term)	D1:iTRAQ 8plex (K N-term):1000.00;K7:iTRAQ 8plex (K N-term):1000.00	PEAKS DB
31	PGSC0003DMP400052917	K.A(+304.20)TSVGEK(+304.20).N	N	44.63	1298.75	7	2.5	650.386	2	32.5	2358500	1	iTRAQ 8plex (K N-term)	A1:iTRAQ 8plex (K N-term):1000.00;K7:iTRAQ 8plex (K N-term):1000.00	PEAKS DB
31	PGSC0003DMP400052917	K.N(+304.20)K(+304.20)ITITNDK(+304.20).G	N	44.12	1958.18	9	1.4	653.734	3	42.02	423220	1	iTRAQ 8plex (K N-term)	N1:iTRAQ 8plex (K N-term):1000.00;K2:iTRAQ 8plex (K N-term):1000.00;K9:iTRAQ 8plex (K N-term):1000.00	PEAKS DB
31	PGSC0003DMP400052917	R.V(+304.20)EIIANDQGNR.T	N	43.4	1531.82	11	-1.5	766.917	2	61.04	8370700	1	iTRAQ 8plex (K N-term)	V1:iTRAQ 8plex (K N-term):1000.00	PEAKS DB
31	PGSC0003DMP400052917	R.N(+304.20)TTIPTK(+304.20).K	N	43.1	1381.83	7	-1.3	691.92	2	40.79	332470	1	iTRAQ 8plex (K N-term)	N1:iTRAQ 8plex (K N-term):1000.00;K7:iTRAQ 8plex (K N-term):1000.00	PEAKS DB
31	PGSC0003DMP400052917	R.L(+304.20)SK(+304.20)EEIEK(+304.20).M	N	41.94	1887.13	8	2.2	472.79	4	49.23	16085000	2	iTRAQ 8plex (K N-term)	L1:iTRAQ 8plex (K N-term):1000.00;K3:iTRAQ 8plex (K N-term):1000.00;K8:iTRAQ 8plex (K N-term):1000.00	PEAKS DB
31	PGSC0003DMP400052917	R.T(+304.20)RDNNLLGK(+304.20).F	N	41.41	1637.96	9	6.4	546.996	3	39.64	13367000	2	iTRAQ 8plex (K N-term)	T1:iTRAQ 8plex (K N-term):1000.00;K9:iTRAQ 8plex (K N-term):1000.00	PEAKS DB
31	PGSC0003DMP400052917	K.N(+304.20)SLENYAYNMR.N	Y	41.23	1677.8	11	1.6	839.91	2	69.4	0	0	iTRAQ 8plex (K N-term)	N1:iTRAQ 8plex (K N-term):1000.00	PEAKS DB
31	PGSC0003DMP400052917	K.I(+304.20)TITNDK(+304.20).G	N	38.84	1411.84	7	-0.2	471.62	3	50.78	9054500	1	iTRAQ 8plex (K N-term)	I1:iTRAQ 8plex (K N-term):1000.00;K7:iTRAQ 8plex (K N-term):1000.00	PEAKS DB
31	PGSC0003DMP400052917	R.L(+304.20)IGDAAK(+304.20).N	N	36.3	1294.8	7	1.3	648.406	2	52.89	70616000	2	iTRAQ 8plex (K N-term)	L1:iTRAQ 8plex (K N-term):1000.00;K7:iTRAQ 8plex (K N-term):1000.00	PEAKS DB
31	PGSC0003DMP400052917	R.M(+304.20)VNHFVQEFK(+304.20)R.K	N	30.26	2042.12	11	2.8	511.54	4	74.43	6225600	1	iTRAQ 8plex (K N-term)	M1:iTRAQ 8plex (K N-term):1000.00;K10:iTRAQ 8plex (K N-term):1000.00	PEAKS DB
31	PGSC0003DMP400052917	K.I(+304.20)TITNDK(+304.20)GR.L	N	30.05	1624.96	9	0.1	542.661	3	40.56	31441000	1	iTRAQ 8plex (K N-term)	I1:iTRAQ 8plex (K N-term):1000.00;K7:iTRAQ 8plex (K N-term):1000.00	PEAKS DB
51	PGSC0003DMP400036811	K.A(+304.20)LALGASGVFIGRPIIWSLAADGEAGVK(+304.20)K(+304.20).A	Y	114.02	3779.21	29	0.2	756.849	5	111.67	2494800	1	iTRAQ 8plex (K N-term)	A1:iTRAQ 8plex (K N-term):1000.00;K28:iTRAQ 8plex (K N-term):1000.00;K29:iTRAQ 8plex (K N-term):1000.00	PEAKS DB
51	PGSC0003DMP400036811	K.I(+304.20)DLSTTVLGFNISMPIMVAPTAMQK(+304.20).M	Y	107.7	3285.79	25	1.2	1096.27	3	122.34	450790	1	iTRAQ 8plex (K N-term)	I1:iTRAQ 8plex (K N-term):1000.00;K25:iTRAQ 8plex (K N-term):1000.00	PEAKS DB
51	PGSC0003DMP400036811	K.I(+304.20)AVQSGAAGIIVSNHGAR.Q	Y	104.46	2024.14	18	-1.9	675.719	3	65.1	19803000	1	iTRAQ 8plex (K N-term)	I1:iTRAQ 8plex (K N-term):1000.00	PEAKS DB
51	PGSC0003DMP400036811	K.M(+304.20)VYDYYASGAEDQWTLAENR.N	Y	102.91	2685.23	20	1.2	896.084	3	108.09	8129600	2	iTRAQ 8plex (K N-term)	M1:iTRAQ 8plex (K N-term):1000.00	PEAKS DB
51	PGSC0003DMP400036811	K.A(+304.20)EDSGLASYVAGQVDR.S	Y	101.27	1940.97	16	2.4	647.999	3	85.66	6831700	2	iTRAQ 8plex (K N-term)	A1:iTRAQ 8plex (K N-term):1000.00	PEAKS DB
51	PGSC0003DMP400036811	R.Q(+304.20)LDYVPATIMALEEVVK(+304.20).A	Y	95.11	2526.41	17	3.3	843.148	3	119.57	7931600	1	iTRAQ 8plex (K N-term)	Q1:iTRAQ 8plex (K N-term):1000.00;K17:iTRAQ 8plex (K N-term):1000.00	PEAKS DB
51	PGSC0003DMP400036811	K.A(+304.20)LQMIRDEFELTMALSGC(+57.02)R.S	Y	93.97	2544.28	19	1.4	849.1	3	118.96	1391300	1	iTRAQ 8plex (K N-term); Carbamidomethylation	A1:iTRAQ 8plex (K N-term):1000.00;C18:Carbamidomethylation:1000.00	PEAKS DB
51	PGSC0003DMP400036811	K.D(+304.20)VQWLQTITSLPILVK(+304.20).G	Y	93.36	2461.47	16	4.6	1231.75	2	120.51	11392000	2	iTRAQ 8plex (K N-term)	D1:iTRAQ 8plex (K N-term):1000.00;K16:iTRAQ 8plex (K N-term):1000.00	PEAKS DB
51	PGSC0003DMP400036811	R.N(+304.20)HVMTDWETPR.A	Y	81.26	1688.82	11	-0.7	563.947	3	51.29	33368000	2	iTRAQ 8plex (K N-term)	N1:iTRAQ 8plex (K N-term):1000.00	PEAKS DB
51	PGSC0003DMP400036811	K.M(+304.20)AHPDGEYAIAR.A	Y	79.82	1633.81	12	-2.2	545.611	3	44.23	58275000	1	iTRAQ 8plex (K N-term)	M1:iTRAQ 8plex (K N-term):1000.00	PEAKS DB
51	PGSC0003DMP400036811	R.F(+304.20)FQLYVYK(+304.20).D	N	76.8	1714.98	8	4	572.67	3	108.77	61137000	3	iTRAQ 8plex (K N-term)	F1:iTRAQ 8plex (K N-term):1000.00;K8:iTRAQ 8plex (K N-term):1000.00	PEAKS DB
51	PGSC0003DMP400036811	R.S(+304.20)LSWK(+304.20)DVQWLQTITSLPILVK(+304.20).G	Y	74.16	3366.99	21	3.7	842.758	4	118.84	475720	1	iTRAQ 8plex (K N-term)	S1:iTRAQ 8plex (K N-term):1000.00;K5:iTRAQ 8plex (K N-term):1000.00;K21:iTRAQ 8plex (K N-term):1000.00	PEAKS DB
51	PGSC0003DMP400036811	K.A(+304.20)IALTVDTPR.L	N	72.66	1359.8	10	1.6	680.907	2	69.86	151670000	2	iTRAQ 8plex (K N-term)	A1:iTRAQ 8plex (K N-term):1000.00	PEAKS DB
51	PGSC0003DMP400036811	K.N(+304.20)FEGLDIGK(+304.20).L	N	71.04	1599.9	9	4.8	800.96	2	77.73	63975000	4	iTRAQ 8plex (K N-term)	N1:iTRAQ 8plex (K N-term):1000.00;K9:iTRAQ 8plex (K N-term):1000.00	PEAKS DB
51	PGSC0003DMP400036811	R.F(+304.20)FQLYVYK(+304.20)DR.N	N	70.83	1986.11	10	7.5	994.069	2	94.15	49535000	2	iTRAQ 8plex (K N-term)	F1:iTRAQ 8plex (K N-term):1000.00;K8:iTRAQ 8plex (K N-term):1000.00	PEAKS DB
51	PGSC0003DMP400036811	R.N(+304.20)VTIQLVR.R	Y	64.58	1245.77	8	-1.2	623.889	2	65.57	20058000	2	iTRAQ 8plex (K N-term)	N1:iTRAQ 8plex (K N-term):1000.00	PEAKS DB
51	PGSC0003DMP400036811	R.D(+304.20)EFELTMALSGC(+57.02)R.S	N	64.23	1831.87	13	1.9	611.632	3	100.73	1138600	2	iTRAQ 8plex (K N-term); Carbamidomethylation	D1:iTRAQ 8plex (K N-term):1000.00;C12:Carbamidomethylation:1000.00	PEAKS DB
51	PGSC0003DMP400036811	R.F(+304.20)NLPPHLSLK(+304.20).N	Y	59.43	1773.07	10	4.7	592.032	3	81.33	38647000	2	iTRAQ 8plex (K N-term)	F1:iTRAQ 8plex (K N-term):1000.00;K10:iTRAQ 8plex (K N-term):1000.00	PEAKS DB
51	PGSC0003DMP400036811	R.I(+304.20)PVFLDGGVR.R	N	52.72	1375.81	10	4.5	688.914	2	98.92	239810000	1	iTRAQ 8plex (K N-term)	I1:iTRAQ 8plex (K N-term):1000.00	PEAKS DB
51	PGSC0003DMP400036811	R.I(+304.20)LIDVSK(+304.20).I	N	41.49	1394.89	7	3	698.452	2	79.32	199100000	2	iTRAQ 8plex (K N-term)	I1:iTRAQ 8plex (K N-term):1000.00;K7:iTRAQ 8plex (K N-term):1000.00	PEAKS DB
51	PGSC0003DMP400036811	K.M(+304.20)(+15.99)AHPDGEYAIAR.A	Y	39.33	1649.81	12	2.5	550.945	3	35.74	1667800	1	iTRAQ 8plex (K N-term); Oxidation (M)	M1:iTRAQ 8plex (K N-term):1000.00;M1:Oxidation (M):1000.00	PEAKS DB
51	PGSC0003DMP400036811	R.I(+304.20)PVFLDGGVRR.G	N	35.93	1531.91	11	3.2	511.645	3	79.42	38224000	1	iTRAQ 8plex (K N-term)	I1:iTRAQ 8plex (K N-term):1000.00	PEAKS DB
51	PGSC0003DMP400036811	R.A(+304.20)SLPVSRL	Y	34.43	1145.7	8	0.2	573.859	2	63.82	7911300	1	iTRAQ 8plex (K N-term)	A1:iTRAQ 8plex (K N-term):1000.00	PEAKS DB
51	PGSC0003DMP400036812	K.A(+304.20)LALGASGVFIGRPIIWSLAADGEAGVK(+304.20)K(+304.20).A	Y	114.02	3779.21	29	0.2	756.849	5	111.67	2494800	1	iTRAQ 8plex (K N-term)	A1:iTRAQ 8plex (K N-term):1000.00;K28:iTRAQ 8plex (K N-term):1000.00;K29:iTRAQ 8plex (K N-term):1000.00	PEAKS DB
51	PGSC0003DMP400036812	K.I(+304.20)DLSTTVLGFNISMPIMVAPTAMQK(+304.20).M	Y	107.7	3285.79	25	1.2	1096.27	3	122.34	450790	1	iTRAQ 8plex (K N-term)	I1:iTRAQ 8plex (K N-term):1000.00;K25:iTRAQ 8plex (K N-term):1000.00	PEAKS DB
51	PGSC0003DMP400036812	K.I(+304.20)AVQSGAAGIIVSNHGAR.Q	Y	104.46	2024.14	18	-1.9	675.719	3	65.1	19803000	1	iTRAQ 8plex (K N-term)	I1:iTRAQ 8plex (K N-term):1000.00	PEAKS DB
51	PGSC0003DMP400036812	K.M(+304.20)VYDYYASGAEDQWTLAENR.N	Y	102.91	2685.23	20	1.2	896.084	3	108.09	8129600	2	iTRAQ 8plex (K N-term)	M1:iTRAQ 8plex (K N-term):1000.00	PEAKS DB
51	PGSC0003DMP400036812	K.A(+304.20)EDSGLASYVAGQVDR.S	Y	101.27	1940.97	16	2.4	647.999	3	85.66	6831700	2	iTRAQ 8plex (K N-term)	A1:iTRAQ 8plex (K N-term):1000.00	PEAKS DB
51	PGSC0003DMP400036812	R.Q(+304.20)LDYVPATIMALEEVVK(+304.20).A	Y	95.11	2526.41	17	3.3	843.148	3	119.57	7931600	1	iTRAQ 8plex (K N-term)	Q1:iTRAQ 8plex (K N-term):1000.00;K17:iTRAQ 8plex (K N-term):1000.00	PEAKS DB
51	PGSC0003DMP400036812	K.A(+304.20)LQMIRDEFELTMALSGC(+57.02)R.S	Y	93.97	2544.28	19	1.4	849.1	3	118.96	1391300	1	iTRAQ 8plex (K N-term); Carbamidomethylation	A1:iTRAQ 8plex (K N-term):1000.00;C18:Carbamidomethylation:1000.00	PEAKS DB
51	PGSC0003DMP400036812	K.D(+304.20)VQWLQTITSLPILVK(+304.20).G	Y	93.36	2461.47	16	4.6	1231.75	2	120.51	11392000	2	iTRAQ 8plex (K N-term)	D1:iTRAQ 8plex (K N-term):1000.00;K16:iTRAQ 8plex (K N-term):1000.00	PEAKS DB
51	PGSC0003DMP400036812	R.N(+304.20)HVMTDWETPR.A	Y	81.26	1688.82	11	-0.7	563.947	3	51.29	33368000	2	iTRAQ 8plex (K N-term)	N1:iTRAQ 8plex (K N-term):1000.00	PEAKS DB
51	PGSC0003DMP400036812	K.M(+304.20)AHPDGEYAIAR.A	Y	79.82	1633.81	12	-2.2	545.611	3	44.23	58275000	1	iTRAQ 8plex (K N-term)	M1:iTRAQ 8plex (K N-term):1000.00	PEAKS DB
51	PGSC0003DMP400036812	R.F(+304.20)FQLYVYK(+304.20).D	N	76.8	1714.98	8	4	572.67	3	108.77	61137000	3	iTRAQ 8plex (K N-term)	F1:iTRAQ 8plex (K N-term):1000.00;K8:iTRAQ 8plex (K N-term):1000.00	PEAKS DB
51	PGSC0003DMP400036812	R.S(+304.20)LSWK(+304.20)DVQWLQTITSLPILVK(+304.20).G	Y	74.16	3366.99	21	3.7	842.758	4	118.84	475720	1	iTRAQ 8plex (K N-term)	S1:iTRAQ 8plex (K N-term):1000.00;K5:iTRAQ 8plex (K N-term):1000.00;K21:iTRAQ 8plex (K N-term):1000.00	PEAKS DB
51	PGSC0003DMP400036812	K.A(+304.20)IALTVDTPR.L	N	72.66	1359.8	10	1.6	680.907	2	69.86	151670000	2	iTRAQ 8plex (K N-term)	A1:iTRAQ 8plex (K N-term):1000.00	PEAKS DB
51	PGSC0003DMP400036812	K.N(+304.20)FEGLDIGK(+304.20).L	N	71.04	1599.9	9	4.8	800.96	2	77.73	63975000	4	iTRAQ 8plex (K N-term)	N1:iTRAQ 8plex (K N-term):1000.00;K9:iTRAQ 8plex (K N-term):1000.00	PEAKS DB
51	PGSC0003DMP400036812	R.F(+304.20)FQLYVYK(+304.20)DR.N	N	70.83	1986.11	10	7.5	994.069	2	94.15	49535000	2	iTRAQ 8plex (K N-term)	F1:iTRAQ 8plex (K N-term):1000.00;K8:iTRAQ 8plex (K N-term):1000.00	PEAKS DB
51	PGSC0003DMP400036812	R.N(+304.20)VTIQLVR.R	Y	64.58	1245.77	8	-1.2	623.889	2	65.57	20058000	2	iTRAQ 8plex (K N-term)	N1:iTRAQ 8plex (K N-term):1000.00	PEAKS DB
51	PGSC0003DMP400036812	R.D(+304.20)EFELTMALSGC(+57.02)R.S	N	64.23	1831.87	13	1.9	611.632	3	100.73	1138600	2	iTRAQ 8plex (K N-term); Carbamidomethylation	D1:iTRAQ 8plex (K N-term):1000.00;C12:Carbamidomethylation:1000.00	PEAKS DB
51	PGSC0003DMP400036812	R.F(+304.20)NLPPHLSLK(+304.20).N	Y	59.43	1773.07	10	4.7	592.032	3	81.33	38647000	2	iTRAQ 8plex (K N-term)	F1:iTRAQ 8plex (K N-term):1000.00;K10:iTRAQ 8plex (K N-term):1000.00	PEAKS DB
51	PGSC0003DMP400036812	R.I(+304.20)PVFLDGGVR.R	N	52.72	1375.81	10	4.5	688.914	2	98.92	239810000	1	iTRAQ 8plex (K N-term)	I1:iTRAQ 8plex (K N-term):1000.00	PEAKS DB
51	PGSC0003DMP400036812	R.I(+304.20)LIDVSK(+304.20).I	N	41.49	1394.89	7	3	698.452	2	79.32	199100000	2	iTRAQ 8plex (K N-term)	I1:iTRAQ 8plex (K N-term):1000.00;K7:iTRAQ 8plex (K N-term):1000.00	PEAKS DB
51	PGSC0003DMP400036812	K.M(+304.20)(+15.99)AHPDGEYAIAR.A	Y	39.33	1649.81	12	2.5	550.945	3	35.74	1667800	1	iTRAQ 8plex (K N-term); Oxidation (M)	M1:iTRAQ 8plex (K N-term):1000.00;M1:Oxidation (M):1000.00	PEAKS DB
51	PGSC0003DMP400036812	R.I(+304.20)PVFLDGGVRR.G	N	35.93	1531.91	11	3.2	511.645	3	79.42	38224000	1	iTRAQ 8plex (K N-term)	I1:iTRAQ 8plex (K N-term):1000.00	PEAKS DB
51	PGSC0003DMP400036812	R.A(+304.20)SLPVSRL	Y	34.43	1145.7	8	0.2	573.859	2	63.82	7911300	1	iTRAQ 8plex (K N-term)	A1:iTRAQ 8plex (K N-term):1000.00	PEAKS DB
38	PGSC0003DMP400016435	K.N(+304.20)FNPVYLFDEGSTISWIPC(+57.02)GR.K	Y	117.95	2775.36	21	2.4	926.129	3	118.77	3509600	1	iTRAQ 8plex (K N-term); Carbamidomethylation	N1:iTRAQ 8plex (K N-term):1000.00;C19:Carbamidomethylation:1000.00	PEAKS DB
38	PGSC0003DMP400016435	K.F(+304.20)TYGPDTYFGNEVSVLEMDGQFDRLDELIYVESHLSNLSSK(+304.20).F	Y	107.56	5322.61	41	5.9	888.114	6	120.11	1919500	2	iTRAQ 8plex (K N-term)	F1:iTRAQ 8plex (K N-term):1000.00;K41:iTRAQ 8plex (K N-term):1000.00	PEAKS DB
38	PGSC0003DMP400016435	K.Q(+304.20)YADAVIEVLPTQLIPDDNEGK(+304.20).V	Y	101.95	3035.62	22	3.1	1012.88	3	114.05	5827800	2	iTRAQ 8plex (K N-term)	Q1:iTRAQ 8plex (K N-term):1000.00;K22:iTRAQ 8plex (K N-term):1000.00	PEAKS DB
38	PGSC0003DMP400016435	K.I(+304.20)LVIEGLHPMYDER.V	Y	99.76	1988.07	14	4.9	663.699	3	103.89	247810000	2	iTRAQ 8plex (K N-term)	I1:iTRAQ 8plex (K N-term):1000.00	PEAKS DB
38	PGSC0003DMP400016435	K.H(+304.20)ADFPGSNNGTGFFQTIVGLK(+304.20).I	Y	95.74	2814.48	21	1.4	704.628	4	106.21	56032000	3	iTRAQ 8plex (K N-term)	H1:iTRAQ 8plex (K N-term):1000.00;K21:iTRAQ 8plex (K N-term):1000.00	PEAKS DB
38	PGSC0003DMP400016435	K.T(+304.20)VVIGLAADSGC(+57.02)GK(+304.20).S	Y	92.04	1955.09	14	1.8	652.704	3	77.1	0	0	iTRAQ 8plex (K N-term); Carbamidomethylation	T1:iTRAQ 8plex (K N-term):1000.00;C12:Carbamidomethylation:1000.00;K14:iTRAQ 8plex (K N-term):1000.00	PEAKS DB
38	PGSC0003DMP400016435	K.D(+304.20)GVAVDK(+304.20)PIYNHVSGLLDPPEVIK(+304.20)PPK(+304.20).I	Y	86.93	4113.37	27	4.4	686.572	6	89.87	9643000	1	iTRAQ 8plex (K N-term)	D1:iTRAQ 8plex (K N-term):1000.00;K7:iTRAQ 8plex (K N-term):1000.00;K24:iTRAQ 8plex (K N-term):1000.00;K27:iTRAQ 8plex (K N-term):1000.00	PEAKS DB
38	PGSC0003DMP400016435	R.D(+304.20)LLDFSIYLDISNEVK(+304.20).F	Y	84.73	2491.36	16	1.5	831.461	3	119.81	4954900	4	iTRAQ 8plex (K N-term)	D1:iTRAQ 8plex (K N-term):1000.00;K16:iTRAQ 8plex (K N-term):1000.00	PEAKS DB
38	PGSC0003DMP400016435	K.I(+304.20)RDLYEQIVASR.A	Y	80.51	1765.99	12	3.6	589.674	3	99.22	48190000	2	iTRAQ 8plex (K N-term)	I1:iTRAQ 8plex (K N-term):1000.00	PEAKS DB
38	PGSC0003DMP400016435	R.V(+304.20)RDLLDFSIYLDISNEVK(+304.20).F	Y	79.11	2746.53	18	6.9	916.522	3	117.39	2174600	2	iTRAQ 8plex (K N-term)	V1:iTRAQ 8plex (K N-term):1000.00;K18:iTRAQ 8plex (K N-term):1000.00	PEAKS DB
38	PGSC0003DMP400016435	K.F(+304.20)YGEVTQQMLK(+304.20).H	Y	78.61	1951.06	11	4.8	651.363	3	91.31	98606000	3	iTRAQ 8plex (K N-term)	F1:iTRAQ 8plex (K N-term):1000.00;K11:iTRAQ 8plex (K N-term):1000.00	PEAKS DB
38	PGSC0003DMP400016435	R.A(+304.20)GAPVTAAK(+304.20).A	Y	77.1	1392.84	9	3.6	465.29	3	36.96	53917000	2	iTRAQ 8plex (K N-term)	A1:iTRAQ 8plex (K N-term):1000.00;K9:iTRAQ 8plex (K N-term):1000.00	PEAKS DB
38	PGSC0003DMP400016435	R.L(+304.20)TSVFGGAAEPPK(+304.20).G	Y	76.75	1881.07	13	4.2	628.034	3	87.03	5872500	2	iTRAQ 8plex (K N-term)	L1:iTRAQ 8plex (K N-term):1000.00;K13:iTRAQ 8plex (K N-term):1000.00	PEAKS DB
38	PGSC0003DMP400016435	R.A(+304.20)NDFDLMYEQVK(+304.20).A	Y	74.89	2080.07	12	7.5	694.368	3	93.47	103830000	1	iTRAQ 8plex (K N-term)	A1:iTRAQ 8plex (K N-term):1000.00;K12:iTRAQ 8plex (K N-term):1000.00	PEAKS DB
38	PGSC0003DMP400016435	R.D(+304.20)LYEQIVASR.A	Y	68.91	1496.81	10	2.8	749.414	2	82.35	23254000	2	iTRAQ 8plex (K N-term)	D1:iTRAQ 8plex (K N-term):1000.00	PEAKS DB
38	PGSC0003DMP400016435	R.K(+304.20)(+304.20)PDFDAYIDPQK(+304.20).Q	Y	67.38	2348.3	12	3.1	783.776	3	74.15	46491000	2	iTRAQ 8plex (K N-term)	K1:iTRAQ 8plex (K N-term):1000.00;K1:iTRAQ 8plex (K N-term):1000.00;K12:iTRAQ 8plex (K N-term):1000.00	PEAKS DB
38	PGSC0003DMP400016435	K.I(+304.20)LVIEGLHPM(+15.99)YDER.V	Y	66.92	2004.06	14	1.9	669.029	3	94.53	0	0	iTRAQ 8plex (K N-term); Oxidation (M)	I1:iTRAQ 8plex (K N-term):1000.00;M10:Oxidation (M):1000.00	PEAKS DB
38	PGSC0003DMP400016435	R.G(+304.20)HSLESIK(+304.20).A	Y	60.14	1477.86	8	3.8	493.629	3	39.09	76008000	2	iTRAQ 8plex (K N-term)	G1:iTRAQ 8plex (K N-term):1000.00;K8:iTRAQ 8plex (K N-term):1000.00	PEAKS DB
38	PGSC0003DMP400016435	R.K(+304.20)(+304.20)LTC(+57.02)SYPGIK(+304.20).F	Y	58.58	2078.22	10	2.2	693.748	3	54.8	20347000	2	iTRAQ 8plex (K N-term); Carbamidomethylation	K1:iTRAQ 8plex (K N-term):1000.00;K1:iTRAQ 8plex (K N-term):1000.00;C4:Carbamidomethylation:1000.00;K10:iTRAQ 8plex (K N-term):1000.00	PEAKS DB
38	PGSC0003DMP400016435	R.R(+304.20)LTSVFGGAAEPPK(+304.20).G	Y	56.43	2037.17	14	4	680.067	3	65.85	669930	1	iTRAQ 8plex (K N-term)	R1:iTRAQ 8plex (K N-term):1000.00;K14:iTRAQ 8plex (K N-term):1000.00	PEAKS DB
38	PGSC0003DMP400016435	K.E(+304.20)K(+304.20)GVTALDPR.A	Y	45.1	1692.99	10	-1.8	565.336	3	43.84	17848000	1	iTRAQ 8plex (K N-term)	E1:iTRAQ 8plex (K N-term):1000.00;K2:iTRAQ 8plex (K N-term):1000.00	PEAKS DB
38	PGSC0003DMP400016435	K.G(+304.20)VTALDPR.A	Y	38.42	1131.65	8	-0.9	566.832	2	47.42	58726000	1	iTRAQ 8plex (K N-term)	G1:iTRAQ 8plex (K N-term):1000.00	PEAKS DB
38	PGSC0003DMP400016435	K.L(+304.20)TC(+57.02)SYPGIK(+304.20).F	Y	33.74	1645.92	9	0.7	823.969	2	65.57	242270	1	iTRAQ 8plex (K N-term); Carbamidomethylation	L1:iTRAQ 8plex (K N-term):1000.00;C3:Carbamidomethylation:1000.00;K9:iTRAQ 8plex (K N-term):1000.00	PEAKS DB
49	PGSC0003DMP400017746	R.L(+304.20)TYTLDEIEGPFEVSPDGTVK(+304.20)FEEK(+304.20).D	N	119.37	3754.98	25	3.9	939.756	4	112.76	3336900	1	iTRAQ 8plex (K N-term)	L1:iTRAQ 8plex (K N-term):1000.00;K21:iTRAQ 8plex (K N-term):1000.00;K25:iTRAQ 8plex (K N-term):1000.00	PEAKS DB
49	PGSC0003DMP400017746	K.F(+304.20)EEK(+304.20)DGIDYAAVTVQLPGGER.V	N	116.3	2901.52	21	4.4	726.391	4	94.8	53846000	2	iTRAQ 8plex (K N-term)	F1:iTRAQ 8plex (K N-term):1000.00;K4:iTRAQ 8plex (K N-term):1000.00	PEAKS DB
49	PGSC0003DMP400017746	K.S(+304.20)NPQTGEVIGVFESIQPSDTDLGAK(+304.20).T	Y	113.84	3196.66	25	2.3	1066.56	3	109.22	30775000	2	iTRAQ 8plex (K N-term)	S1:iTRAQ 8plex (K N-term):1000.00;K25:iTRAQ 8plex (K N-term):1000.00	PEAKS DB
49	PGSC0003DMP400017746	K.Q(+304.20)LVASGK(+304.20)PESFSGDFLVPSYR.G	Y	104.19	2891.55	21	5.6	723.9	4	94.61	165630000	2	iTRAQ 8plex (K N-term)	Q1:iTRAQ 8plex (K N-term):1000.00;K7:iTRAQ 8plex (K N-term):1000.00	PEAKS DB
49	PGSC0003DMP400017746	R.L(+304.20)TYTLDEIEGPFEVSPDGTVK(+304.20).F	N	101.45	2917.53	21	4	730.393	4	115.22	25529000	2	iTRAQ 8plex (K N-term)	L1:iTRAQ 8plex (K N-term):1000.00;K21:iTRAQ 8plex (K N-term):1000.00	PEAKS DB
49	PGSC0003DMP400017746	K.D(+304.20)GIDYAAVTVQLPGGER.V	N	83.12	2064.07	17	6.1	689.036	3	94.12	13503000	2	iTRAQ 8plex (K N-term)	D1:iTRAQ 8plex (K N-term):1000.00	PEAKS DB
49	PGSC0003DMP400017746	R.G(+304.20)GSTGYDNAVALPAGGRGDEEELQK(+304.20).E	N	82.88	3098.56	25	-1.8	775.646	4	65.43	1542100	1	iTRAQ 8plex (K N-term)	G1:iTRAQ 8plex (K N-term):1000.00;K25:iTRAQ 8plex (K N-term):1000.00	PEAKS DB
49	PGSC0003DMP400017746	K.I(+304.20)QGIWYAQLES	Y	76.13	1610.86	11	2.7	806.437	2	114.91	35483000	1	iTRAQ 8plex (K N-term)	I1:iTRAQ 8plex (K N-term):1000.00	PEAKS DB
49	PGSC0003DMP400017746	K.F(+304.20)C(+57.02)LEPTSFTVK(+304.20).A	N	75.27	1936.05	11	7.7	969.039	2	96.74	100490000	2	iTRAQ 8plex (K N-term); Carbamidomethylation	F1:iTRAQ 8plex (K N-term):1000.00;C2:Carbamidomethylation:1000.00;K11:iTRAQ 8plex (K N-term):1000.00	PEAKS DB
49	PGSC0003DMP400017746	K.G(+304.20)RGGSTGYDNAVALPAGGR.G	N	73.85	2079.07	19	-2.7	694.029	3	45.33	1329800	1	iTRAQ 8plex (K N-term)	G1:iTRAQ 8plex (K N-term):1000.00	PEAKS DB
49	PGSC0003DMP400017746	R.G(+304.20)DEEELQK(+304.20)ENVK(+304.20).N	N	73.12	2329.27	12	-1.3	583.325	4	44.23	16655000	1	iTRAQ 8plex (K N-term)	G1:iTRAQ 8plex (K N-term):1000.00;K8:iTRAQ 8plex (K N-term):1000.00;K12:iTRAQ 8plex (K N-term):1000.00	PEAKS DB
49	PGSC0003DMP400017746	R.V(+304.20)PFLFTIK(+304.20).Q	N	65.94	1571.98	8	4.2	787	2	111.05	396900000	2	iTRAQ 8plex (K N-term)	V1:iTRAQ 8plex (K N-term):1000.00;K8:iTRAQ 8plex (K N-term):1000.00	PEAKS DB
49	PGSC0003DMP400017746	K.N(+304.20)TASLTGK(+304.20).I	N	64.26	1398.82	8	4	700.419	2	38.87	435450000	3	iTRAQ 8plex (K N-term)	N1:iTRAQ 8plex (K N-term):1000.00;K8:iTRAQ 8plex (K N-term):1000.00	PEAKS DB
49	PGSC0003DMP400017746	K.K(+304.20)(+304.20)FC(+57.02)LEPTSFTVK(+304.20).A	N	63.28	2368.34	12	3	790.457	3	79.44	0	0	iTRAQ 8plex (K N-term); Carbamidomethylation	K1:iTRAQ 8plex (K N-term):1000.00;K1:iTRAQ 8plex (K N-term):1000.00;C3:Carbamidomethylation:1000.00;K12:iTRAQ 8plex (K N-term):1000.00	PEAKS DB
49	PGSC0003DMP400017746	K.N(+304.20)SAPDFQK(+304.20).T	N	60.96	1513.82	8	0.7	505.616	3	43.03	558410000	2	iTRAQ 8plex (K N-term)	N1:iTRAQ 8plex (K N-term):1000.00;K8:iTRAQ 8plex (K N-term):1000.00	PEAKS DB
49	PGSC0003DMP400017746	K.G(+304.20)RGGSTGYDNAVALPAGGRGDEEELQK(+304.20)ENVK(+304.20).N	N	60.27	4086.13	31	-3.7	682.027	6	56.56	0	0	iTRAQ 8plex (K N-term)	G1:iTRAQ 8plex (K N-term):1000.00;K27:iTRAQ 8plex (K N-term):1000.00;K31:iTRAQ 8plex (K N-term):1000.00	PEAKS DB
49	PGSC0003DMP400017746	R.G(+304.20)SSFLDPK(+304.20).G	N	56.41	1457.82	8	0.9	729.92	2	58.8	599250000	2	iTRAQ 8plex (K N-term)	G1:iTRAQ 8plex (K N-term):1000.00;K8:iTRAQ 8plex (K N-term):1000.00	PEAKS DB
49	PGSC0003DMP400017746	K.I(+304.20)TFTVTK(+304.20).S	Y	55.77	1416.87	7	5.7	709.446	2	72.08	439940000	2	iTRAQ 8plex (K N-term)	I1:iTRAQ 8plex (K N-term):1000.00;K7:iTRAQ 8plex (K N-term):1000.00	PEAKS DB
49	PGSC0003DMP400017746	R.L(+304.20)TFDEIQSK(+304.20).T	Y	54.04	1687.95	9	2.2	563.658	3	76.13	48522000	2	iTRAQ 8plex (K N-term)	L1:iTRAQ 8plex (K N-term):1000.00;K9:iTRAQ 8plex (K N-term):1000.00	PEAKS DB
49	PGSC0003DMP400017746	K.R(+304.20)LTFDEIQSK(+304.20).T	Y	44.95	1844.05	10	0.3	615.691	3	60.41	316640000	2	iTRAQ 8plex (K N-term)	R1:iTRAQ 8plex (K N-term):1000.00;K10:iTRAQ 8plex (K N-term):1000.00	PEAKS DB
80	PGSC0003DMP400006334	R.Y(+304.20)AAISQDNGLVPIVEPEILLDGEHNIDR.T	N	130.39	3393.77	28	3.2	849.452	4	114.01	13139000	1	iTRAQ 8plex (K N-term)	Y1:iTRAQ 8plex (K N-term):1000.00	PEAKS DB
80	PGSC0003DMP400006334	K.G(+304.20)LVPLAGSNNESWC(+57.02)QGLDGLASR.S	Y	111.51	2704.35	23	2.8	902.46	3	108.84	383410	1	iTRAQ 8plex (K N-term); Carbamidomethylation	G1:iTRAQ 8plex (K N-term):1000.00;C14:Carbamidomethylation:1000.00	PEAKS DB
80	PGSC0003DMP400006334	K.M(+304.20)VDVLVEQNIVPGIK(+304.20).V	Y	100.9	2261.32	15	2.3	1131.67	2	112.56	19989000	2	iTRAQ 8plex (K N-term)	M1:iTRAQ 8plex (K N-term):1000.00;K15:iTRAQ 8plex (K N-term):1000.00	PEAKS DB
80	PGSC0003DMP400006334	K.K(+304.20)(+304.20)MVDVLVEQNIVPGIK(+304.20).V	Y	94.32	2693.61	16	2.8	898.88	3	101.42	2011400	1	iTRAQ 8plex (K N-term)	K1:iTRAQ 8plex (K N-term):1000.00;K1:iTRAQ 8plex (K N-term):1000.00;K16:iTRAQ 8plex (K N-term):1000.00	PEAKS DB
80	PGSC0003DMP400006334	K.Y(+304.20)TGEGESDEAK(+304.20).K	N	86.4	1792.88	11	4.6	598.638	3	36.61	12884000	1	iTRAQ 8plex (K N-term)	Y1:iTRAQ 8plex (K N-term):1000.00;K11:iTRAQ 8plex (K N-term):1000.00	PEAKS DB
80	PGSC0003DMP400006334	R.L(+304.20)ASIGMENTEANR.Q	Y	86.28	1708.87	13	2.2	570.631	3	70.03	19587000	1	iTRAQ 8plex (K N-term)	L1:iTRAQ 8plex (K N-term):1000.00	PEAKS DB
80	PGSC0003DMP400006334	K.A(+304.20)TPQQVADYTLSLLR.Q	Y	86.01	1979.09	15	1.4	990.556	2	114.91	3387300	2	iTRAQ 8plex (K N-term)	A1:iTRAQ 8plex (K N-term):1000.00	PEAKS DB
80	PGSC0003DMP400006334	R.S(+304.20)AAYYQQGAR.F	N	76.49	1417.72	10	2.3	473.582	3	35.03	69558000	2	iTRAQ 8plex (K N-term)	S1:iTRAQ 8plex (K N-term):1000.00	PEAKS DB
80	PGSC0003DMP400006334	R.A(+304.20)K(+304.20)ANSLAQLGK(+304.20).Y	N	73.76	2012.23	11	4.5	504.068	4	51.48	14397000	2	iTRAQ 8plex (K N-term)	A1:iTRAQ 8plex (K N-term):1000.00;K2:iTRAQ 8plex (K N-term):1000.00;K11:iTRAQ 8plex (K N-term):1000.00	PEAKS DB
80	PGSC0003DMP400006334	R.G(+304.20)ILAMDESNATC(+57.02)GK(+304.20).R	N	73.14	2074.05	14	2.2	692.36	3	69.14	13873000	1	iTRAQ 8plex (K N-term); Carbamidomethylation	G1:iTRAQ 8plex (K N-term):1000.00;C12:Carbamidomethylation:1000.00;K14:iTRAQ 8plex (K N-term):1000.00	PEAKS DB
80	PGSC0003DMP400006334	K.A(+304.20)AQDTLLVR.A	N	72.66	1289.76	9	0.4	645.885	2	55.49	92129000	2	iTRAQ 8plex (K N-term)	A1:iTRAQ 8plex (K N-term):1000.00	PEAKS DB
80	PGSC0003DMP400006334	R.T(+304.20)VVSIPNGPSALAVK(+304.20).E	N	71.81	2060.23	15	3.5	687.755	3	86.49	85573000	2	iTRAQ 8plex (K N-term)	T1:iTRAQ 8plex (K N-term):1000.00;K15:iTRAQ 8plex (K N-term):1000.00	PEAKS DB
80	PGSC0003DMP400006334	K.Y(+304.20)TGEGESDEAK(+304.20)K(+304.20).G	Y	69.76	2225.18	12	6	557.305	4	35.64	8014000	1	iTRAQ 8plex (K N-term)	Y1:iTRAQ 8plex (K N-term):1000.00;K11:iTRAQ 8plex (K N-term):1000.00;K12:iTRAQ 8plex (K N-term):1000.00	PEAKS DB
80	PGSC0003DMP400006334	K.A(+304.20)NSLAQLGK(+304.20).Y	N	68.69	1508.9	9	0.9	755.459	2	59.46	173810000	2	iTRAQ 8plex (K N-term)	A1:iTRAQ 8plex (K N-term):1000.00;K9:iTRAQ 8plex (K N-term):1000.00	PEAKS DB
80	PGSC0003DMP400006334	R.G(+304.20)ILAMDESNATC(+57.02)GK(+304.20)R.L	N	64.46	2230.16	15	-1	744.392	3	56.79	8303500	2	iTRAQ 8plex (K N-term); Carbamidomethylation	G1:iTRAQ 8plex (K N-term):1000.00;C12:Carbamidomethylation:1000.00;K14:iTRAQ 8plex (K N-term):1000.00	PEAKS DB
80	PGSC0003DMP400006334	K.E(+304.20)AAWGLAR.Y	N	61.52	1176.65	8	1.9	589.334	2	60.78	529630000	2	iTRAQ 8plex (K N-term)	E1:iTRAQ 8plex (K N-term):1000.00	PEAKS DB
80	PGSC0003DMP400006334	K.T(+304.20)IASPGR.G	N	51.92	1004.59	7	5	503.303	2	30.8	41066000	1	iTRAQ 8plex (K N-term)	T1:iTRAQ 8plex (K N-term):1000.00	PEAKS DB
80	PGSC0003DMP400006334	R.A(+304.20)LQNTC(+57.02)LK(+304.20).T	N	51.23	1554.89	8	-1.7	519.303	3	50.52	35974000	2	iTRAQ 8plex (K N-term); Carbamidomethylation	A1:iTRAQ 8plex (K N-term):1000.00;C6:Carbamidomethylation:1000.00;K8:iTRAQ 8plex (K N-term):1000.00	PEAKS DB
80	PGSC0003DMP400006334	K.T(+304.20)WSGRPENVK(+304.20).A	Y	47.1	1780.99	10	0.6	594.672	3	40.42	50246000	1	iTRAQ 8plex (K N-term)	T1:iTRAQ 8plex (K N-term):1000.00;K10:iTRAQ 8plex (K N-term):1000.00	PEAKS DB
80	PGSC0003DMP400006334	K.R(+304.20)LASIGMENTEANR.Q	Y	37.28	1864.97	14	-2.3	622.662	3	47.82	692200	1	iTRAQ 8plex (K N-term)	R1:iTRAQ 8plex (K N-term):1000.00	PEAKS DB
80	PGSC0003DMP400006334	K.K(+304.20)(+304.20)M(+15.99)VDVLVEQNIVPGIK(+304.20).V	Y	27.83	2709.61	16	4	678.412	4	89.18	132100	1	iTRAQ 8plex (K N-term); Oxidation (M)	K1:iTRAQ 8plex (K N-term):1000.00;K1:iTRAQ 8plex (K N-term):1000.00;M2:Oxidation (M):1000.00;K16:iTRAQ 8plex (K N-term):1000.00	PEAKS DB
63	PGSC0003DMP400017466	R.R(+304.20)TPGFTGADLQNLMNEAAILAAR.R	Y	111.85	2733.45	23	2.5	912.159	3	114.33	3710300	2	iTRAQ 8plex (K N-term)	R1:iTRAQ 8plex (K N-term):1000.00	PEAKS DB
63	PGSC0003DMP400017466	R.S(+304.20)QGGPGGPGGLGGPMDFGR.S	Y	104.95	2003.97	19	2.1	669	3	75.83	2823000	1	iTRAQ 8plex (K N-term)	S1:iTRAQ 8plex (K N-term):1000.00	PEAKS DB
63	PGSC0003DMP400017466	K.L(+304.20)VAYHEAGHALVGALMPEYDPVAK(+304.20).I	Y	103.96	3158.69	24	3.6	790.684	4	102.07	14006000	2	iTRAQ 8plex (K N-term)	L1:iTRAQ 8plex (K N-term):1000.00;K24:iTRAQ 8plex (K N-term):1000.00	PEAKS DB
63	PGSC0003DMP400017466	R.G(+304.20)QAGGLTFFAPSEER.L	Y	103.18	1869.95	15	1.2	935.982	2	84	3788200	2	iTRAQ 8plex (K N-term)	G1:iTRAQ 8plex (K N-term):1000.00	PEAKS DB
63	PGSC0003DMP400017466	K.E(+304.20)TVDGEEFMSLFIDGK(+304.20).A	Y	85.94	2424.22	16	4.8	809.086	3	115.47	2057200	1	iTRAQ 8plex (K N-term)	E1:iTRAQ 8plex (K N-term):1000.00;K16:iTRAQ 8plex (K N-term):1000.00	PEAKS DB
63	PGSC0003DMP400017466	K.I(+304.20)GQVAIGGGGGNPFLGQQMSTQK(+304.20).D	Y	85.49	2852.53	23	6.5	714.145	4	97.37	3236900	2	iTRAQ 8plex (K N-term)	I1:iTRAQ 8plex (K N-term):1000.00;K23:iTRAQ 8plex (K N-term):1000.00	PEAKS DB
63	PGSC0003DMP400017466	K.T(+304.20)QAQPASDLPEGTQWR.Y	Y	85.02	2088.05	16	-1	697.023	3	64.96	1027000	1	iTRAQ 8plex (K N-term)	T1:iTRAQ 8plex (K N-term):1000.00	PEAKS DB
63	PGSC0003DMP400017466	R.S(+304.20)YLENQMAVALGGR.V	Y	82.87	1811.95	14	4.2	906.984	2	97.68	11387000	2	iTRAQ 8plex (K N-term)	S1:iTRAQ 8plex (K N-term):1000.00	PEAKS DB
63	PGSC0003DMP400017466	R.A(+304.20)TQIITTHIDILHK(+304.20).L	Y	82.64	2211.31	14	4.1	738.113	3	81.96	26370000	2	iTRAQ 8plex (K N-term)	A1:iTRAQ 8plex (K N-term):1000.00;K14:iTRAQ 8plex (K N-term):1000.00	PEAKS DB
63	PGSC0003DMP400017466	R.G(+304.20)QAGGLTFFAPSEERLESGLYSR.S	Y	76.42	2775.41	23	4.5	926.147	3	100.72	1058100	1	iTRAQ 8plex (K N-term)	G1:iTRAQ 8plex (K N-term):1000.00	PEAKS DB
63	PGSC0003DMP400017466	K.S(+304.20)K(+304.20)FQEVPETGVTFADVAGADQAK(+304.20).L	Y	72.6	3306.77	23	3.8	827.703	4	85.71	0	0	iTRAQ 8plex (K N-term)	S1:iTRAQ 8plex (K N-term):1000.00;K2:iTRAQ 8plex (K N-term):1000.00;K23:iTRAQ 8plex (K N-term):1000.00	PEAKS DB
63	PGSC0003DMP400017466	K.E(+304.20)ISK(+304.20)DEISDALER.I	Y	70.16	2112.14	13	2.2	705.056	3	74.67	11107000	2	iTRAQ 8plex (K N-term)	E1:iTRAQ 8plex (K N-term):1000.00;K4:iTRAQ 8plex (K N-term):1000.00	PEAKS DB
63	PGSC0003DMP400017466	R.Q(+304.20)VTVDRPDVAGR.V	Y	67.92	1615.89	12	-2.4	539.636	3	40.12	22272000	2	iTRAQ 8plex (K N-term)	Q1:iTRAQ 8plex (K N-term):1000.00	PEAKS DB
63	PGSC0003DMP400017466	K.L(+304.20)ELQEVVDFLK(+304.20).N	Y	67.27	1940.13	11	4.5	647.721	3	115.89	522530	1	iTRAQ 8plex (K N-term)	L1:iTRAQ 8plex (K N-term):1000.00;K11:iTRAQ 8plex (K N-term):1000.00	PEAKS DB
63	PGSC0003DMP400017466	K.K(+304.20)(+304.20)IGQVAIGGGGGNPFLGQQMSTQK(+304.20).D	Y	63.8	3284.83	24	4.1	822.217	4	82.55	167110	1	iTRAQ 8plex (K N-term)	K1:iTRAQ 8plex (K N-term):1000.00;K1:iTRAQ 8plex (K N-term):1000.00;K24:iTRAQ 8plex (K N-term):1000.00	PEAKS DB
63	PGSC0003DMP400017466	R.Y(+304.20)SEFLNAVK(+304.20).K	Y	63.7	1677.94	9	7.7	839.986	2	91.23	14227000	2	iTRAQ 8plex (K N-term)	Y1:iTRAQ 8plex (K N-term):1000.00;K9:iTRAQ 8plex (K N-term):1000.00	PEAKS DB
63	PGSC0003DMP400017466	R.L(+304.20)ESGLYSR.S	Y	60.28	1227.67	8	0.1	614.843	2	56.7	17756000	1	iTRAQ 8plex (K N-term)	L1:iTRAQ 8plex (K N-term):1000.00	PEAKS DB
63	PGSC0003DMP400017466	K.F(+304.20)QEVPETGVTFADVAGADQAK(+304.20).L	Y	57.31	2787.44	21	4.8	930.159	3	101.85	526890	1	iTRAQ 8plex (K N-term)	F1:iTRAQ 8plex (K N-term):1000.00;K21:iTRAQ 8plex (K N-term):1000.00	PEAKS DB
63	PGSC0003DMP400017466	K.L(+304.20)AQLLIEK(+304.20).E	Y	56.96	1534.98	8	5.6	768.502	2	103.07	13309000	4	iTRAQ 8plex (K N-term)	L1:iTRAQ 8plex (K N-term):1000.00;K8:iTRAQ 8plex (K N-term):1000.00	PEAKS DB
63	PGSC0003DMP400017466	R.G(+304.20)AGLGGGNDER.E	Y	55.61	1305.65	11	1.9	653.835	2	28.46	1301000	1	iTRAQ 8plex (K N-term)	G1:iTRAQ 8plex (K N-term):1000.00	PEAKS DB
63	PGSC0003DMP400017466	R.D(+304.20)LK(+304.20)EISK(+304.20)DEISDALER.I	Y	53.25	2772.55	16	2.4	694.146	4	85.24	2873700	1	iTRAQ 8plex (K N-term)	D1:iTRAQ 8plex (K N-term):1000.00;K3:iTRAQ 8plex (K N-term):1000.00;K7:iTRAQ 8plex (K N-term):1000.00	PEAKS DB
63	PGSC0003DMP400017466	K.D(+304.20)YSMATADVVDAEVR.E	Y	51.64	1944.94	15	4.2	973.479	2	83.18	65757	1	iTRAQ 8plex (K N-term)	D1:iTRAQ 8plex (K N-term):1000.00	PEAKS DB
63	PGSC0003DMP400017466	K.D(+304.20)GSTLQLTAVDGRR.A	Y	51.44	1791.97	14	-3.1	598.328	3	52.05	2662000	1	iTRAQ 8plex (K N-term)	D1:iTRAQ 8plex (K N-term):1000.00	PEAKS DB
63	PGSC0003DMP400017466	R.I(+304.20)LQVHSR.G	Y	49.32	1155.7	7	2.7	386.241	3	38.54	28347000	2	iTRAQ 8plex (K N-term)	I1:iTRAQ 8plex (K N-term):1000.00	PEAKS DB
63	PGSC0003DMP400017466	R.Y(+304.20)SEFLNAVK(+304.20)K(+304.20).G	Y	48.3	2110.24	10	4.4	704.423	3	79.43	2043000	1	iTRAQ 8plex (K N-term)	Y1:iTRAQ 8plex (K N-term):1000.00;K9:iTRAQ 8plex (K N-term):1000.00;K10:iTRAQ 8plex (K N-term):1000.00	PEAKS DB
63	PGSC0003DMP400017466	K.D(+304.20)GSTLQLTAVDGR.R	Y	34.69	1635.87	13	-0.6	818.941	2	65.25	900410	1	iTRAQ 8plex (K N-term)	D1:iTRAQ 8plex (K N-term):1000.00	PEAKS DB
63	PGSC0003DMP400017466	K.N(+304.20)AVVSDEK(+304.20).K	Y	27.72	1468.82	8	-2.8	490.614	3	101.75	576100	1	iTRAQ 8plex (K N-term)	N1:iTRAQ 8plex (K N-term):1000.00;K8:iTRAQ 8plex (K N-term):1000.00	PEAKS DB
75	PGSC0003DMP400021255	R.Y(+304.20)AAISQDNGLVPIVEPEILLDGEHNIDR.T	N	130.39	3393.77	28	3.2	849.452	4	114.01	13139000	1	iTRAQ 8plex (K N-term)	Y1:iTRAQ 8plex (K N-term):1000.00	PEAKS DB
75	PGSC0003DMP400021255	R.T(+304.20)LLVSAPGLGNYISGAILFEETLYQSTVDGK(+304.20)K(+304.20).I	Y	116.75	4296.39	32	3.3	1075.11	4	123.06	487040	1	iTRAQ 8plex (K N-term)	T1:iTRAQ 8plex (K N-term):1000.00;K31:iTRAQ 8plex (K N-term):1000.00;K32:iTRAQ 8plex (K N-term):1000.00	PEAKS DB
75	PGSC0003DMP400021255	K.I(+304.20)VDVLLEQNIVPGIK(+304.20).V	N	106.18	2257.38	15	4.4	1129.7	2	117.2	38437000	4	iTRAQ 8plex (K N-term)	I1:iTRAQ 8plex (K N-term):1000.00;K15:iTRAQ 8plex (K N-term):1000.00	PEAKS DB
75	PGSC0003DMP400021255	K.K(+304.20)(+304.20)IVDVLLEQNIVPGIK(+304.20).V	N	88.59	2689.67	16	0.8	897.565	3	110.34	41417000	4	iTRAQ 8plex (K N-term)	K1:iTRAQ 8plex (K N-term):1000.00;K1:iTRAQ 8plex (K N-term):1000.00;K16:iTRAQ 8plex (K N-term):1000.00	PEAKS DB
75	PGSC0003DMP400021255	K.R(+304.20)LDSIGLENTEANR.Q	Y	81.57	1891	14	-1.1	631.34	3	54.61	44770000	1	iTRAQ 8plex (K N-term)	R1:iTRAQ 8plex (K N-term):1000.00	PEAKS DB
75	PGSC0003DMP400021255	R.A(+304.20)TPEQVADYTLK(+304.20).L	N	80.48	1943.07	12	4.5	648.701	3	73.74	45842000	1	iTRAQ 8plex (K N-term)	A1:iTRAQ 8plex (K N-term):1000.00;K12:iTRAQ 8plex (K N-term):1000.00	PEAKS DB
75	PGSC0003DMP400021255	R.S(+304.20)AAYYQQGAR.F	N	76.49	1417.72	10	2.3	473.582	3	35.03	69558000	2	iTRAQ 8plex (K N-term)	S1:iTRAQ 8plex (K N-term):1000.00	PEAKS DB
75	PGSC0003DMP400021255	R.G(+304.20)ILAMDESNATC(+57.02)GK(+304.20).R	N	73.14	2074.05	14	2.2	692.36	3	69.14	13873000	1	iTRAQ 8plex (K N-term); Carbamidomethylation	G1:iTRAQ 8plex (K N-term):1000.00;C12:Carbamidomethylation:1000.00;K14:iTRAQ 8plex (K N-term):1000.00	PEAKS DB
75	PGSC0003DMP400021255	K.T(+304.20)WGGRPENVQAAQEALLTR.A	Y	72.41	2400.28	19	1.5	801.101	3	75.36	14018000	1	iTRAQ 8plex (K N-term)	T1:iTRAQ 8plex (K N-term):1000.00	PEAKS DB
75	PGSC0003DMP400021255	R.T(+304.20)VVSIPNGPSALAVK(+304.20).E	N	71.81	2060.23	15	3.5	687.755	3	86.49	85573000	2	iTRAQ 8plex (K N-term)	T1:iTRAQ 8plex (K N-term):1000.00;K15:iTRAQ 8plex (K N-term):1000.00	PEAKS DB
75	PGSC0003DMP400021255	R.A(+304.20)SSYADELIK(+304.20).T	Y	68.53	1703.94	10	4.3	568.991	3	72.38	63630000	2	iTRAQ 8plex (K N-term)	A1:iTRAQ 8plex (K N-term):1000.00;K10:iTRAQ 8plex (K N-term):1000.00	PEAKS DB
75	PGSC0003DMP400021255	K.Y(+304.20)TGEGESEEAK(+304.20).K	Y	66.28	1806.9	11	4.6	603.31	3	37.27	1956700	1	iTRAQ 8plex (K N-term)	Y1:iTRAQ 8plex (K N-term):1000.00;K11:iTRAQ 8plex (K N-term):1000.00	PEAKS DB
75	PGSC0003DMP400021255	R.G(+304.20)ILAMDESNATC(+57.02)GK(+304.20)R.L	N	64.46	2230.16	15	-1	744.392	3	56.79	8303500	2	iTRAQ 8plex (K N-term); Carbamidomethylation	G1:iTRAQ 8plex (K N-term):1000.00;C12:Carbamidomethylation:1000.00;K14:iTRAQ 8plex (K N-term):1000.00	PEAKS DB
75	PGSC0003DMP400021255	R.A(+304.20)SANSLAQLGK(+304.20).Y	Y	62.83	1666.97	11	1.4	556.665	3	59.15	92303000	1	iTRAQ 8plex (K N-term)	A1:iTRAQ 8plex (K N-term):1000.00;K11:iTRAQ 8plex (K N-term):1000.00	PEAKS DB
75	PGSC0003DMP400021255	K.E(+304.20)AAWGLAR.Y	N	61.52	1176.65	8	1.9	589.334	2	60.78	529630000	2	iTRAQ 8plex (K N-term)	E1:iTRAQ 8plex (K N-term):1000.00	PEAKS DB
75	PGSC0003DMP400021255	K.T(+304.20)VASPGR.G	N	60.87	990.571	7	2.9	496.294	2	26.01	47384000	1	iTRAQ 8plex (K N-term)	T1:iTRAQ 8plex (K N-term):1000.00	PEAKS DB
75	PGSC0003DMP400021255	K.Y(+304.20)TGEGESEEAK(+304.20)K(+304.20).G	Y	60.36	2239.19	12	5.1	560.809	4	36.48	10805000	1	iTRAQ 8plex (K N-term)	Y1:iTRAQ 8plex (K N-term):1000.00;K11:iTRAQ 8plex (K N-term):1000.00;K12:iTRAQ 8plex (K N-term):1000.00	PEAKS DB
75	PGSC0003DMP400021255	R.L(+304.20)DSIGLENTEANR.Q	Y	59.23	1734.9	13	1	868.458	2	75.53	10492000	2	iTRAQ 8plex (K N-term)	L1:iTRAQ 8plex (K N-term):1000.00	PEAKS DB
75	PGSC0003DMP400021255	R.A(+304.20)LQNTC(+57.02)LK(+304.20).T	N	51.23	1554.89	8	-1.7	519.303	3	50.52	35974000	2	iTRAQ 8plex (K N-term); Carbamidomethylation	A1:iTRAQ 8plex (K N-term):1000.00;C6:Carbamidomethylation:1000.00;K8:iTRAQ 8plex (K N-term):1000.00	PEAKS DB
75	PGSC0003DMP400021255	R.T(+304.20)LLVSAPGLGNYISGAILFEETLYQSTVDGK(+304.20).K	Y	37.36	3864.09	31	8.1	967.038	4	125.79	0	0	iTRAQ 8plex (K N-term)	T1:iTRAQ 8plex (K N-term):1000.00;K31:iTRAQ 8plex (K N-term):1000.00	PEAKS DB
106	PGSC0003DMP400056248	R.A(+304.20)TGQEYYDFLHEFMSAVK(+304.20).Q	Y	121.31	2743.37	18	1.3	915.464	3	114.98	2356200	2	iTRAQ 8plex (K N-term)	A1:iTRAQ 8plex (K N-term):1000.00;K18:iTRAQ 8plex (K N-term):1000.00	PEAKS DB
106	PGSC0003DMP400056248	R.T(+304.20)SHLVFNDDIQGTASVVLAGLIASLK(+304.20).L	Y	121.08	3276.84	26	2.5	820.22	4	122.95	2235900	1	iTRAQ 8plex (K N-term)	T1:iTRAQ 8plex (K N-term):1000.00;K26:iTRAQ 8plex (K N-term):1000.00	PEAKS DB
106	PGSC0003DMP400056248	R.V(+304.20)HDDMLLAASEALAAQVTEEHYAK(+304.20).G	Y	106.46	3219.66	24	0.6	805.922	4	109.97	1367300	1	iTRAQ 8plex (K N-term)	V1:iTRAQ 8plex (K N-term):1000.00;K24:iTRAQ 8plex (K N-term):1000.00	PEAKS DB
106	PGSC0003DMP400056248	K.I(+304.20)LVQFEDFANHNAFELLAK(+304.20).Y	Y	93.37	2826.54	19	2.7	943.191	3	118.77	3263300	2	iTRAQ 8plex (K N-term)	I1:iTRAQ 8plex (K N-term):1000.00;K19:iTRAQ 8plex (K N-term):1000.00	PEAKS DB
106	PGSC0003DMP400056248	R.V(+304.20)VFASGSPFPSFEYDGK(+304.20).L	Y	87.72	2441.26	17	2.1	814.763	3	109.73	645590	1	iTRAQ 8plex (K N-term)	V1:iTRAQ 8plex (K N-term):1000.00;K17:iTRAQ 8plex (K N-term):1000.00	PEAKS DB
106	PGSC0003DMP400056248	R.G(+304.20)LLPPVISSQELQEK(+304.20).K	Y	75.25	2245.3	15	7.8	749.448	3	97.18	3238100	1	iTRAQ 8plex (K N-term)	G1:iTRAQ 8plex (K N-term):1000.00;K15:iTRAQ 8plex (K N-term):1000.00	PEAKS DB
106	PGSC0003DMP400056248	K.Y(+304.20)VAMMELEER.N	Y	72.41	1573.77	10	7.5	525.602	3	93.92	9252400	2	iTRAQ 8plex (K N-term)	Y1:iTRAQ 8plex (K N-term):1000.00	PEAKS DB
106	PGSC0003DMP400056248	K.Y(+304.20)VAMMELEERNER.L	Y	72.22	1972.96	13	3.8	658.663	3	79.28	1807700	1	iTRAQ 8plex (K N-term)	Y1:iTRAQ 8plex (K N-term):1000.00	PEAKS DB
106	PGSC0003DMP400056248	K.I(+304.20)SAHIAASVAAK(+304.20).A	Y	71.33	1746.05	12	2.6	583.026	3	58.37	2455000	1	iTRAQ 8plex (K N-term)	I1:iTRAQ 8plex (K N-term):1000.00;K12:iTRAQ 8plex (K N-term):1000.00	PEAKS DB
106	PGSC0003DMP400056248	K.L(+304.20)LNDEFYIGLK(+304.20).Q	Y	67.97	1932.11	11	3.9	645.046	3	110.31	1695400	1	iTRAQ 8plex (K N-term)	L1:iTRAQ 8plex (K N-term):1000.00;K11:iTRAQ 8plex (K N-term):1000.00	PEAKS DB
106	PGSC0003DMP400056248	K.T(+304.20)K(+304.20)IPVEETR.K	Y	67.54	1679.99	9	4	561.007	3	39.27	1127900	1	iTRAQ 8plex (K N-term)	T1:iTRAQ 8plex (K N-term):1000.00;K2:iTRAQ 8plex (K N-term):1000.00	PEAKS DB
106	PGSC0003DMP400056248	K.G(+304.20)MIYPPFADIR.K	Y	62.46	1582.84	11	4.1	792.432	2	101.62	18799000	1	iTRAQ 8plex (K N-term)	G1:iTRAQ 8plex (K N-term):1000.00	PEAKS DB
106	PGSC0003DMP400056248	K.S(+304.20)IQVIVVTDGER.I	Y	62.08	1618.91	12	-0.8	810.464	2	76.32	963090	2	iTRAQ 8plex (K N-term)	S1:iTRAQ 8plex (K N-term):1000.00	PEAKS DB
106	PGSC0003DMP400056248	K.R(+304.20)PQGLYISLNEK(+304.20).G	Y	59.39	2025.17	12	1.5	676.066	3	64.28	2538700	1	iTRAQ 8plex (K N-term)	R1:iTRAQ 8plex (K N-term):1000.00;K12:iTRAQ 8plex (K N-term):1000.00	PEAKS DB
106	PGSC0003DMP400056248	K.A(+304.20)YELGVATR.L	N	57.86	1282.71	9	-0.8	642.364	2	58.01	6064700	1	iTRAQ 8plex (K N-term)	A1:iTRAQ 8plex (K N-term):1000.00	PEAKS DB
106	PGSC0003DMP400056248	K.K(+304.20)(+304.20)PWAHEHEPVNNLLDAVK(+304.20).A	Y	57.81	3008.68	18	0.2	602.744	5	69.58	1574200	1	iTRAQ 8plex (K N-term)	K1:iTRAQ 8plex (K N-term):1000.00;K1:iTRAQ 8plex (K N-term):1000.00;K18:iTRAQ 8plex (K N-term):1000.00	PEAKS DB
106	PGSC0003DMP400056248	R.Q(+304.20)YDVPLHK(+304.20).Y	Y	57.01	1606.92	8	0	536.647	3	49.95	9330500	1	iTRAQ 8plex (K N-term)	Q1:iTRAQ 8plex (K N-term):1000.00;K8:iTRAQ 8plex (K N-term):1000.00	PEAKS DB
106	PGSC0003DMP400056248	K.G(+304.20)MIYPPFADIRK(+304.20).I	Y	53.77	2015.14	12	2.6	672.722	3	85.33	2161100	1	iTRAQ 8plex (K N-term)	G1:iTRAQ 8plex (K N-term):1000.00;K12:iTRAQ 8plex (K N-term):1000.00	PEAKS DB
106	PGSC0003DMP400056248	K.E(+304.20)TLQAFK(+304.20).K	Y	52.8	1443.84	7	3.6	722.932	2	61.85	4981300	2	iTRAQ 8plex (K N-term)	E1:iTRAQ 8plex (K N-term):1000.00;K7:iTRAQ 8plex (K N-term):1000.00	PEAKS DB
106	PGSC0003DMP400056248	K.G(+304.20)LAFTER.E	Y	46.3	1096.61	7	0.8	549.314	2	51.59	13444000	1	iTRAQ 8plex (K N-term)	G1:iTRAQ 8plex (K N-term):1000.00	PEAKS DB
106	PGSC0003DMP400056248	K.I(+304.20)WLVDSK(+304.20).G	N	44.12	1467.88	7	6.6	734.952	2	87.33	9249000	2	iTRAQ 8plex (K N-term)	I1:iTRAQ 8plex (K N-term):1000.00;K7:iTRAQ 8plex (K N-term):1000.00	PEAKS DB
106	PGSC0003DMP400056248	K.G(+304.20)LIVSGR.K	Y	40.57	1004.62	7	-1.7	503.318	2	44.59	0	0	iTRAQ 8plex (K N-term)	G1:iTRAQ 8plex (K N-term):1000.00	PEAKS DB
106	PGSC0003DMP400056248	R.K(+304.20)(+304.20)ETLQAFK(+304.20).K	Y	34.83	1876.14	8	0.1	626.387	3	59.04	916740	2	iTRAQ 8plex (K N-term)	K1:iTRAQ 8plex (K N-term):1000.00;K1:iTRAQ 8plex (K N-term):1000.00;K8:iTRAQ 8plex (K N-term):1000.00	PEAKS DB
106	PGSC0003DMP400056248	K.E(+304.20)VVEAMAC(+57.02)MNK(+304.20).R	Y	28.44	1888.96	11	6.3	630.663	3	80.6	793610	1	iTRAQ 8plex (K N-term); Carbamidomethylation	E1:iTRAQ 8plex (K N-term):1000.00;C8:Carbamidomethylation:1000.00;K11:iTRAQ 8plex (K N-term):1000.00	PEAKS DB
103	PGSC0003DMP400004893	R.I(+304.20)EEELGSEAVYAGASFR.K	Y	121.23	2131.07	17	2	711.365	3	107.57	10423000	2	iTRAQ 8plex (K N-term)	I1:iTRAQ 8plex (K N-term):1000.00	PEAKS DB
103	PGSC0003DMP400004893	R.S(+304.20)GETEDTFIADLAVGLSTGQIK(+304.20).T	N	107.3	2859.52	22	4.4	954.185	3	117.23	0	0	iTRAQ 8plex (K N-term)	S1:iTRAQ 8plex (K N-term):1000.00;K22:iTRAQ 8plex (K N-term):1000.00	PEAKS DB
103	PGSC0003DMP400004893	K.L(+304.20)AMQEFMILPVGAANFK(+304.20).E	Y	104.42	2487.37	17	4.1	830.135	3	116.77	9648900	2	iTRAQ 8plex (K N-term)	L1:iTRAQ 8plex (K N-term):1000.00;K17:iTRAQ 8plex (K N-term):1000.00	PEAKS DB
103	PGSC0003DMP400004893	K.L(+304.20)VLPVPAFNVINGGSHAGNK(+304.20).L	N	101.79	2611.5	20	1.9	871.507	3	104.54	2280400	1	iTRAQ 8plex (K N-term)	L1:iTRAQ 8plex (K N-term):1000.00;K20:iTRAQ 8plex (K N-term):1000.00	PEAKS DB
103	PGSC0003DMP400004893	K.L(+304.20)TTEIGEQVQIVGDDLLVTNPK(+304.20).R	Y	101.21	2989.67	22	3.2	997.567	3	115.64	1874500	2	iTRAQ 8plex (K N-term)	L1:iTRAQ 8plex (K N-term):1000.00;K22:iTRAQ 8plex (K N-term):1000.00	PEAKS DB
103	PGSC0003DMP400004893	K.V(+304.20)VIGMDVAASEFYGK(+304.20)DK(+304.20).S	N	88.47	2740.51	17	4.6	686.137	4	101.12	920350	2	iTRAQ 8plex (K N-term)	V1:iTRAQ 8plex (K N-term):1000.00;K15:iTRAQ 8plex (K N-term):1000.00;K17:iTRAQ 8plex (K N-term):1000.00	PEAKS DB
103	PGSC0003DMP400004893	K.V(+304.20)VIGMDVAASEFYGK(+304.20).D	N	87.13	2193.19	15	2	732.071	3	110.91	5904200	1	iTRAQ 8plex (K N-term)	V1:iTRAQ 8plex (K N-term):1000.00;K15:iTRAQ 8plex (K N-term):1000.00	PEAKS DB
103	PGSC0003DMP400004893	K.V(+304.20)NQIGSVTESIEAVK(+304.20).M	N	83.76	2181.24	15	7.8	728.092	3	94.19	20368000	1	iTRAQ 8plex (K N-term)	V1:iTRAQ 8plex (K N-term):1000.00;K15:iTRAQ 8plex (K N-term):1000.00	PEAKS DB
103	PGSC0003DMP400004893	K.S(+304.20)YDLNFK(+304.20)EESNDGSQK(+304.20).I	Y	82.24	2772.42	16	2.8	694.114	4	59.28	0	0	iTRAQ 8plex (K N-term)	S1:iTRAQ 8plex (K N-term):1000.00;K7:iTRAQ 8plex (K N-term):1000.00;K16:iTRAQ 8plex (K N-term):1000.00	PEAKS DB
103	PGSC0003DMP400004893	R.A(+304.20)AVPSGASTGIYEALELR.D	N	80.03	2108.14	18	1.1	703.72	3	102.96	7138800	2	iTRAQ 8plex (K N-term)	A1:iTRAQ 8plex (K N-term):1000.00	PEAKS DB
103	PGSC0003DMP400004893	K.I(+304.20)SGDQLK(+304.20)DLYK(+304.20).S	N	63.4	2191.28	11	7.1	548.832	4	71.46	4885800	1	iTRAQ 8plex (K N-term)	I1:iTRAQ 8plex (K N-term):1000.00;K7:iTRAQ 8plex (K N-term):1000.00;K11:iTRAQ 8plex (K N-term):1000.00	PEAKS DB
103	PGSC0003DMP400004893	K.K(+304.20)(+304.20)LVLPVPAFNVINGGSHAGNK(+304.20).L	N	61.99	3043.79	21	4.4	761.958	4	89.08	270140	1	iTRAQ 8plex (K N-term)	K1:iTRAQ 8plex (K N-term):1000.00;K1:iTRAQ 8plex (K N-term):1000.00;K21:iTRAQ 8plex (K N-term):1000.00	PEAKS DB
103	PGSC0003DMP400004893	K.A(+304.20)GWGVMTSHR.S	Y	59.87	1404.72	10	-1.8	469.246	3	46.18	17073000	2	iTRAQ 8plex (K N-term)	A1:iTRAQ 8plex (K N-term):1000.00	PEAKS DB
103	PGSC0003DMP400004893	K.Y(+304.20)GQDATNVGDEGGFAPNIQENK(+304.20)EGLELLK(+304.20).T	N	57.13	4018.09	29	4	804.628	5	97.41	812560	1	iTRAQ 8plex (K N-term)	Y1:iTRAQ 8plex (K N-term):1000.00;K22:iTRAQ 8plex (K N-term):1000.00;K29:iTRAQ 8plex (K N-term):1000.00	PEAKS DB
103	PGSC0003DMP400004893	K.K(+304.20)(+304.20)AGWGVMTSHR.S	Y	56.47	1837.01	11	-1.2	460.26	4	41.8	10777000	1	iTRAQ 8plex (K N-term)	K1:iTRAQ 8plex (K N-term):1000.00;K1:iTRAQ 8plex (K N-term):1000.00	PEAKS DB
103	PGSC0003DMP400004893	K.S(+304.20)FVSEYPIVSIEDPFDQDDWETYAK(+304.20).L	N	53.16	3587.73	25	3.1	897.943	4	117.75	1198400	1	iTRAQ 8plex (K N-term)	S1:iTRAQ 8plex (K N-term):1000.00;K25:iTRAQ 8plex (K N-term):1000.00	PEAKS DB
103	PGSC0003DMP400004893	R.D(+304.20)GGSDYLGK(+304.20).G	Y	49.22	1518.8	9	-0.5	507.275	3	47.03	10317000	1	iTRAQ 8plex (K N-term)	D1:iTRAQ 8plex (K N-term):1000.00;K9:iTRAQ 8plex (K N-term):1000.00	PEAKS DB
103	PGSC0003DMP400004893	K.H(+304.20)IADLAGNK(+304.20)K(+304.20).L	Y	44.51	1978.19	10	1.5	495.556	4	40.57	14501000	2	iTRAQ 8plex (K N-term)	H1:iTRAQ 8plex (K N-term):1000.00;K9:iTRAQ 8plex (K N-term):1000.00;K10:iTRAQ 8plex (K N-term):1000.00	PEAKS DB
103	PGSC0003DMP400004893	K.T(+304.20)C(+57.02)NALLLK(+304.20).V	N	44.32	1539.92	8	0.8	770.966	2	64.89	8690900	2	iTRAQ 8plex (K N-term); Carbamidomethylation	T1:iTRAQ 8plex (K N-term):1000.00;C2:Carbamidomethylation:1000.00;K8:iTRAQ 8plex (K N-term):1000.00	PEAKS DB
103	PGSC0003DMP400004893	R.G(+304.20)NPTVEVDVHVSNGVFAR.A	Y	41.91	2200.15	18	3.5	734.393	3	73.86	2375800	2	iTRAQ 8plex (K N-term)	G1:iTRAQ 8plex (K N-term):1000.00	PEAKS DB
103	PGSC0003DMP400004893	K.I(+304.20)SGDQLK(+304.20).D	N	32.79	1367.81	7	-0.1	684.913	2	47.63	13037000	2	iTRAQ 8plex (K N-term)	I1:iTRAQ 8plex (K N-term):1000.00;K7:iTRAQ 8plex (K N-term):1000.00	PEAKS DB
103	PGSC0003DMP400004893	K.E(+304.20)GLELLK(+304.20).T	N	32.53	1408.86	7	3.8	705.442	2	74.51	4474300	1	iTRAQ 8plex (K N-term)	E1:iTRAQ 8plex (K N-term):1000.00;K7:iTRAQ 8plex (K N-term):1000.00	PEAKS DB
88	PGSC0003DMP400020469	R.Q(+304.20)LFHPEQLISGK(+304.20)EDAANNFAR.G	N	116.02	2992.59	21	1.7	749.155	4	86.37	6005500	1	iTRAQ 8plex (K N-term)	Q1:iTRAQ 8plex (K N-term):1000.00;K12:iTRAQ 8plex (K N-term):1000.00	PEAKS DB
88	PGSC0003DMP400020469	K.T(+304.20)VGGGDDAFNTFFSETGAGK(+304.20).H	N	112.86	2585.28	20	2	862.767	3	102.45	15383000	2	iTRAQ 8plex (K N-term)	T1:iTRAQ 8plex (K N-term):1000.00;K20:iTRAQ 8plex (K N-term):1000.00	PEAKS DB
88	PGSC0003DMP400020469	K.A(+304.20)YHEQLSVAEITNSAFEPSSMMVK(+304.20).C	N	104.85	3276.65	24	1.7	820.172	4	102.89	11832000	2	iTRAQ 8plex (K N-term)	A1:iTRAQ 8plex (K N-term):1000.00;K24:iTRAQ 8plex (K N-term):1000.00	PEAKS DB
88	PGSC0003DMP400020469	R.F(+304.20)DGALNVDVNEFQTNLVPYPR.I	N	102.42	2711.38	21	2.6	904.803	3	114.18	2361100	1	iTRAQ 8plex (K N-term)	F1:iTRAQ 8plex (K N-term):1000.00	PEAKS DB
88	PGSC0003DMP400020469	R.A(+304.20)VC(+57.02)MISNSTSVAEVFSR.I	N	101.11	2161.08	17	1.6	721.367	3	107.74	1400200	1	iTRAQ 8plex (K N-term); Carbamidomethylation	A1:iTRAQ 8plex (K N-term):1000.00;C3:Carbamidomethylation:1000.00	PEAKS DB
88	PGSC0003DMP400020469	R.A(+304.20)FVHWYVGEGMEEGEFSEAR.E	N	99.97	2633.21	20	2.9	878.747	3	98.96	1509000	1	iTRAQ 8plex (K N-term)	A1:iTRAQ 8plex (K N-term):1000.00	PEAKS DB
88	PGSC0003DMP400020469	R.A(+304.20)VFVDLEPTVIDEVR.T	N	98.73	2005.1	15	4	669.376	3	111.83	11782000	2	iTRAQ 8plex (K N-term)	A1:iTRAQ 8plex (K N-term):1000.00	PEAKS DB
88	PGSC0003DMP400020469	R.I(+304.20)HFMLSSYAPVISAEK(+304.20).A	N	90.8	2400.32	16	2.3	801.117	3	102.89	57214000	3	iTRAQ 8plex (K N-term)	I1:iTRAQ 8plex (K N-term):1000.00;K16:iTRAQ 8plex (K N-term):1000.00	PEAKS DB
88	PGSC0003DMP400020469	R.T(+304.20)IQFVDWC(+57.02)PTGFK(+304.20).C	N	83.83	2206.16	13	2	736.395	3	108.56	2639300	1	iTRAQ 8plex (K N-term); Carbamidomethylation	T1:iTRAQ 8plex (K N-term):1000.00;C8:Carbamidomethylation:1000.00;K13:iTRAQ 8plex (K N-term):1000.00	PEAKS DB
88	PGSC0003DMP400020469	R.S(+304.20)LDIERPTYTNLNR.L	N	76.3	1995.06	14	-0.7	666.028	3	62.8	39815000	2	iTRAQ 8plex (K N-term)	S1:iTRAQ 8plex (K N-term):1000.00	PEAKS DB
88	PGSC0003DMP400020469	R.Q(+304.20)LFHPEQLISGK(+304.20).E	N	66.95	2004.15	12	3.4	502.047	4	79.42	9550900	2	iTRAQ 8plex (K N-term)	Q1:iTRAQ 8plex (K N-term):1000.00;K12:iTRAQ 8plex (K N-term):1000.00	PEAKS DB
88	PGSC0003DMP400020469	R.L(+304.20)ISQVISSLTTSLR.F	Y	64.43	1821.08	14	3.2	911.551	2	123.86	1093000	1	iTRAQ 8plex (K N-term)	L1:iTRAQ 8plex (K N-term):1000.00	PEAKS DB
88	PGSC0003DMP400020469	K.D(+304.20)VNAAVATIK(+304.20).T	N	61.1	1608.96	10	0.4	537.326	3	65.73	73923000	3	iTRAQ 8plex (K N-term)	D1:iTRAQ 8plex (K N-term):1000.00;K10:iTRAQ 8plex (K N-term):1000.00	PEAKS DB
88	PGSC0003DMP400020469	R.I(+304.20)DHK(+304.20)FDLMYAK(+304.20).R	N	57.55	2292.29	11	5.7	574.083	4	71.85	28568000	2	iTRAQ 8plex (K N-term)	I1:iTRAQ 8plex (K N-term):1000.00;K4:iTRAQ 8plex (K N-term):1000.00;K11:iTRAQ 8plex (K N-term):1000.00	PEAKS DB
88	PGSC0003DMP400020469	K.F(+304.20)DLMYAK(+304.20).R	N	56.04	1494.83	7	5	499.285	3	87.37	13520000	2	iTRAQ 8plex (K N-term)	F1:iTRAQ 8plex (K N-term):1000.00;K7:iTRAQ 8plex (K N-term):1000.00	PEAKS DB
88	PGSC0003DMP400020469	K.E(+304.20)DAANNFAR.G	N	55.59	1310.65	9	-1.1	656.33	2	40.16	4636400	1	iTRAQ 8plex (K N-term)	E1:iTRAQ 8plex (K N-term):1000.00	PEAKS DB
88	PGSC0003DMP400020469	R.L(+304.20)SVDYGK(+304.20).K	N	53.87	1388.8	7	2.5	463.942	3	57.04	6447100	1	iTRAQ 8plex (K N-term)	L1:iTRAQ 8plex (K N-term):1000.00;K7:iTRAQ 8plex (K N-term):1000.00	PEAKS DB
88	PGSC0003DMP400020469	R.L(+304.20)SVDYGK(+304.20)K(+304.20).S	N	47.19	1821.1	8	0.1	456.281	4	48.3	27541000	2	iTRAQ 8plex (K N-term)	L1:iTRAQ 8plex (K N-term):1000.00;K7:iTRAQ 8plex (K N-term):1000.00;K8:iTRAQ 8plex (K N-term):1000.00	PEAKS DB
88	PGSC0003DMP400020469	R.G(+304.20)HYTIGK(+304.20).E	N	45.14	1382.8	7	5.8	461.944	3	35.51	71825000	1	iTRAQ 8plex (K N-term)	G1:iTRAQ 8plex (K N-term):1000.00;K7:iTRAQ 8plex (K N-term):1000.00	PEAKS DB
88	PGSC0003DMP400020469	R.E(+304.20)DLAALEK(+304.20).D	N	35.35	1495.86	8	3.6	499.629	3	65.89	990680	2	iTRAQ 8plex (K N-term)	E1:iTRAQ 8plex (K N-term):1000.00;K8:iTRAQ 8plex (K N-term):1000.00	PEAKS DB
89	PGSC0003DMP400015385	R.Q(+304.20)LFHPEQLISGK(+304.20)EDAANNFAR.G	N	116.02	2992.59	21	1.7	749.155	4	86.37	6005500	1	iTRAQ 8plex (K N-term)	Q1:iTRAQ 8plex (K N-term):1000.00;K12:iTRAQ 8plex (K N-term):1000.00	PEAKS DB
89	PGSC0003DMP400015385	K.T(+304.20)VGGGDDAFNTFFSETGAGK(+304.20).H	N	112.86	2585.28	20	2	862.767	3	102.45	15383000	2	iTRAQ 8plex (K N-term)	T1:iTRAQ 8plex (K N-term):1000.00;K20:iTRAQ 8plex (K N-term):1000.00	PEAKS DB
89	PGSC0003DMP400015385	K.A(+304.20)YHEQLSVAEITNSAFEPSSMMVK(+304.20).C	N	104.85	3276.65	24	1.7	820.172	4	102.89	11832000	2	iTRAQ 8plex (K N-term)	A1:iTRAQ 8plex (K N-term):1000.00;K24:iTRAQ 8plex (K N-term):1000.00	PEAKS DB
89	PGSC0003DMP400015385	R.F(+304.20)DGALNVDVNEFQTNLVPYPR.I	N	102.42	2711.38	21	2.6	904.803	3	114.18	2361100	1	iTRAQ 8plex (K N-term)	F1:iTRAQ 8plex (K N-term):1000.00	PEAKS DB
89	PGSC0003DMP400015385	R.A(+304.20)VC(+57.02)MISNSTSVAEVFSR.I	N	101.11	2161.08	17	1.6	721.367	3	107.74	1400200	1	iTRAQ 8plex (K N-term); Carbamidomethylation	A1:iTRAQ 8plex (K N-term):1000.00;C3:Carbamidomethylation:1000.00	PEAKS DB
89	PGSC0003DMP400015385	R.A(+304.20)FVHWYVGEGMEEGEFSEAR.E	N	99.97	2633.21	20	2.9	878.747	3	98.96	1509000	1	iTRAQ 8plex (K N-term)	A1:iTRAQ 8plex (K N-term):1000.00	PEAKS DB
89	PGSC0003DMP400015385	R.A(+304.20)VFVDLEPTVIDEVR.T	N	98.73	2005.1	15	4	669.376	3	111.83	11782000	2	iTRAQ 8plex (K N-term)	A1:iTRAQ 8plex (K N-term):1000.00	PEAKS DB
89	PGSC0003DMP400015385	R.I(+304.20)HFMLSSYAPVISAEK(+304.20).A	N	90.8	2400.32	16	2.3	801.117	3	102.89	57214000	3	iTRAQ 8plex (K N-term)	I1:iTRAQ 8plex (K N-term):1000.00;K16:iTRAQ 8plex (K N-term):1000.00	PEAKS DB
89	PGSC0003DMP400015385	R.T(+304.20)IQFVDWC(+57.02)PTGFK(+304.20).C	N	83.83	2206.16	13	2	736.395	3	108.56	2639300	1	iTRAQ 8plex (K N-term); Carbamidomethylation	T1:iTRAQ 8plex (K N-term):1000.00;C8:Carbamidomethylation:1000.00;K13:iTRAQ 8plex (K N-term):1000.00	PEAKS DB
89	PGSC0003DMP400015385	R.S(+304.20)LDIERPTYTNLNR.L	N	76.3	1995.06	14	-0.7	666.028	3	62.8	39815000	2	iTRAQ 8plex (K N-term)	S1:iTRAQ 8plex (K N-term):1000.00	PEAKS DB
89	PGSC0003DMP400015385	R.Q(+304.20)LFHPEQLISGK(+304.20).E	N	66.95	2004.15	12	3.4	502.047	4	79.42	9550900	2	iTRAQ 8plex (K N-term)	Q1:iTRAQ 8plex (K N-term):1000.00;K12:iTRAQ 8plex (K N-term):1000.00	PEAKS DB
89	PGSC0003DMP400015385	K.D(+304.20)VNAAVATIK(+304.20).T	N	61.1	1608.96	10	0.4	537.326	3	65.73	73923000	3	iTRAQ 8plex (K N-term)	D1:iTRAQ 8plex (K N-term):1000.00;K10:iTRAQ 8plex (K N-term):1000.00	PEAKS DB
89	PGSC0003DMP400015385	R.L(+304.20)ISQVISSLTASLR.F	N	60.28	1791.07	14	2.6	896.545	2	125.6	1887400	1	iTRAQ 8plex (K N-term)	L1:iTRAQ 8plex (K N-term):1000.00	PEAKS DB
89	PGSC0003DMP400015385	R.I(+304.20)DHK(+304.20)FDLMYAK(+304.20).R	N	57.55	2292.29	11	5.7	574.083	4	71.85	28568000	2	iTRAQ 8plex (K N-term)	I1:iTRAQ 8plex (K N-term):1000.00;K4:iTRAQ 8plex (K N-term):1000.00;K11:iTRAQ 8plex (K N-term):1000.00	PEAKS DB
89	PGSC0003DMP400015385	K.F(+304.20)DLMYAK(+304.20).R	N	56.04	1494.83	7	5	499.285	3	87.37	13520000	2	iTRAQ 8plex (K N-term)	F1:iTRAQ 8plex (K N-term):1000.00;K7:iTRAQ 8plex (K N-term):1000.00	PEAKS DB
89	PGSC0003DMP400015385	K.E(+304.20)DAANNFAR.G	N	55.59	1310.65	9	-1.1	656.33	2	40.16	4636400	1	iTRAQ 8plex (K N-term)	E1:iTRAQ 8plex (K N-term):1000.00	PEAKS DB
89	PGSC0003DMP400015385	R.L(+304.20)SVDYGK(+304.20).K	N	53.87	1388.8	7	2.5	463.942	3	57.04	6447100	1	iTRAQ 8plex (K N-term)	L1:iTRAQ 8plex (K N-term):1000.00;K7:iTRAQ 8plex (K N-term):1000.00	PEAKS DB
89	PGSC0003DMP400015385	R.L(+304.20)SVDYGK(+304.20)K(+304.20).S	N	47.19	1821.1	8	0.1	456.281	4	48.3	27541000	2	iTRAQ 8plex (K N-term)	L1:iTRAQ 8plex (K N-term):1000.00;K7:iTRAQ 8plex (K N-term):1000.00;K8:iTRAQ 8plex (K N-term):1000.00	PEAKS DB
89	PGSC0003DMP400015385	R.G(+304.20)HYTIGK(+304.20).E	N	45.14	1382.8	7	5.8	461.944	3	35.51	71825000	1	iTRAQ 8plex (K N-term)	G1:iTRAQ 8plex (K N-term):1000.00;K7:iTRAQ 8plex (K N-term):1000.00	PEAKS DB
89	PGSC0003DMP400015385	R.E(+304.20)DLAALEK(+304.20).D	N	35.35	1495.86	8	3.6	499.629	3	65.89	990680	2	iTRAQ 8plex (K N-term)	E1:iTRAQ 8plex (K N-term):1000.00;K8:iTRAQ 8plex (K N-term):1000.00	PEAKS DB
56	PGSC0003DMP400053197	R.L(+304.20)VLEVAQHLGENMVR.T	N	108.46	2011.11	15	2.2	671.38	3	112.14	46826000	2	iTRAQ 8plex (K N-term)	L1:iTRAQ 8plex (K N-term):1000.00	PEAKS DB
56	PGSC0003DMP400053197	R.D(+304.20)AEGQDVLLFIDNIFR.F	N	99.26	2168.14	16	0.7	1085.08	2	124.84	7803200	2	iTRAQ 8plex (K N-term)	D1:iTRAQ 8plex (K N-term):1000.00	PEAKS DB
56	PGSC0003DMP400053197	K.A(+304.20)HGGFSVFAGVGER.T	N	97.48	1693.88	14	0.2	565.634	3	65.73	53455000	2	iTRAQ 8plex (K N-term)	A1:iTRAQ 8plex (K N-term):1000.00	PEAKS DB
56	PGSC0003DMP400053197	R.I(+304.20)PSAVGYQPTLATDLGGLQER.I	N	94.67	2489.34	21	1.5	830.788	3	106.59	1423500	1	iTRAQ 8plex (K N-term)	I1:iTRAQ 8plex (K N-term):1000.00	PEAKS DB
56	PGSC0003DMP400053197	K.T(+304.20)VLIMELINNVAK(+304.20).A	N	90.23	2065.23	13	0.6	1033.62	2	121.78	9974200	2	iTRAQ 8plex (K N-term)	T1:iTRAQ 8plex (K N-term):1000.00;K13:iTRAQ 8plex (K N-term):1000.00	PEAKS DB
56	PGSC0003DMP400053197	R.V(+304.20)LNTGSPITVPVGR.S	Y	88.77	1713	14	0.7	857.51	2	85.38	8393200	2	iTRAQ 8plex (K N-term)	V1:iTRAQ 8plex (K N-term):1000.00	PEAKS DB
56	PGSC0003DMP400053197	R.M(+304.20)LSPHILGEDHYNTAR.G	N	88.58	2157.09	16	-1.9	720.036	3	62.07	53003000	2	iTRAQ 8plex (K N-term)	M1:iTRAQ 8plex (K N-term):1000.00	PEAKS DB
56	PGSC0003DMP400053197	R.I(+304.20)MNVIGEPIDERGDITTDHFLPIHR.E	Y	83.97	3191.66	25	1.2	639.341	5	105.02	24929000	2	iTRAQ 8plex (K N-term)	I1:iTRAQ 8plex (K N-term):1000.00	PEAKS DB
56	PGSC0003DMP400053197	R.V(+304.20)GLTGLTVAEHFR.D	N	83.95	1702.96	13	3.1	568.663	3	85.48	70376000	1	iTRAQ 8plex (K N-term)	V1:iTRAQ 8plex (K N-term):1000.00	PEAKS DB
56	PGSC0003DMP400053197	R.F(+304.20)TQANSEVSALLGR.I	N	82.99	1795.97	14	0.8	898.992	2	103.37	26823000	2	iTRAQ 8plex (K N-term)	F1:iTRAQ 8plex (K N-term):1000.00	PEAKS DB
56	PGSC0003DMP400053197	K.N(+304.20)LQDIIAILGMDELSEDDK(+304.20)MTVAR.A	N	80.83	3297.73	24	2.7	1100.25	3	118.11	5820400	2	iTRAQ 8plex (K N-term)	N1:iTRAQ 8plex (K N-term):1000.00;K19:iTRAQ 8plex (K N-term):1000.00	PEAKS DB
56	PGSC0003DMP400053197	K.V(+304.20)C(+57.02)QVIGAVVDVR.F	N	80.83	1617.91	12	1.3	809.965	2	107.05	2810600	1	iTRAQ 8plex (K N-term); Carbamidomethylation	V1:iTRAQ 8plex (K N-term):1000.00;C2:Carbamidomethylation:1000.00	PEAKS DB
56	PGSC0003DMP400053197	R.I(+304.20)MNVIGEPIDER.G	Y	80.04	1688.9	12	3.7	845.461	2	100.04	4466700	1	iTRAQ 8plex (K N-term)	I1:iTRAQ 8plex (K N-term):1000.00	PEAKS DB
56	PGSC0003DMP400053197	K.V(+304.20)VDLLAPYQR.G	N	76.36	1476.86	10	1.9	739.436	2	102.74	68326000	2	iTRAQ 8plex (K N-term)	V1:iTRAQ 8plex (K N-term):1000.00	PEAKS DB
56	PGSC0003DMP400053197	R.E(+304.20)APAFVEQATEQEILVTGIK(+304.20).V	Y	74.75	2780.53	20	0.8	927.852	3	110.91	472700	1	iTRAQ 8plex (K N-term)	E1:iTRAQ 8plex (K N-term):1000.00;K20:iTRAQ 8plex (K N-term):1000.00	PEAKS DB
56	PGSC0003DMP400053197	K.E(+304.20)SINSFQGVLDGK(+304.20).Y	N	74.53	2001.09	13	4.1	668.039	3	85.79	6270600	1	iTRAQ 8plex (K N-term)	E1:iTRAQ 8plex (K N-term):1000.00;K13:iTRAQ 8plex (K N-term):1000.00	PEAKS DB
56	PGSC0003DMP400053197	R.T(+304.20)IAMDGTEGLVR.G	N	69.4	1565.83	12	2.5	783.926	2	72.71	9905700	1	iTRAQ 8plex (K N-term)	T1:iTRAQ 8plex (K N-term):1000.00	PEAKS DB
56	PGSC0003DMP400053197	R.G(+304.20)DITTDHFLPIHR.E	Y	68.82	1824.97	13	-1	609.331	3	64.64	3966300	1	iTRAQ 8plex (K N-term)	G1:iTRAQ 8plex (K N-term):1000.00	PEAKS DB
56	PGSC0003DMP400053197	K.I(+304.20)GLFGGAGVGK(+304.20).T	N	67.18	1582.95	11	5.9	528.662	3	88.17	613500000	2	iTRAQ 8plex (K N-term)	I1:iTRAQ 8plex (K N-term):1000.00;K11:iTRAQ 8plex (K N-term):1000.00	PEAKS DB
56	PGSC0003DMP400053197	R.V(+304.20)GLTGLTVAEHFRDAEGQDVLLFIDNIFR.F	N	64.59	3548.89	29	1.6	888.231	4	123.07	3030500	1	iTRAQ 8plex (K N-term)	V1:iTRAQ 8plex (K N-term):1000.00	PEAKS DB
56	PGSC0003DMP400053197	R.E(+304.20)MIESGVIK(+304.20).L	N	56.28	1612.92	9	6.6	538.651	3	66.88	33802000	1	iTRAQ 8plex (K N-term)	E1:iTRAQ 8plex (K N-term):1000.00;K9:iTRAQ 8plex (K N-term):1000.00	PEAKS DB
56	PGSC0003DMP400053197	K.I(+304.20)TDEFTGAGSVGK(+304.20).V	Y	52.49	1889.02	13	2.8	945.522	2	74.54	2467900	1	iTRAQ 8plex (K N-term)	I1:iTRAQ 8plex (K N-term):1000.00;K13:iTRAQ 8plex (K N-term):1000.00	PEAKS DB
56	PGSC0003DMP400053197	R.Q(+304.20)ISELGIYPAVDPLDSTSR.M	N	49.96	2364.24	19	-0.4	789.088	3	109.29	1969300	1	iTRAQ 8plex (K N-term)	Q1:iTRAQ 8plex (K N-term):1000.00	PEAKS DB
56	PGSC0003DMP400053197	R.E(+304.20)GNDLYR.E	N	48.82	1169.59	7	2.9	585.806	2	35.17	10315000	1	iTRAQ 8plex (K N-term)	E1:iTRAQ 8plex (K N-term):1000.00	PEAKS DB
56	PGSC0003DMP400053197	R.T(+304.20)REGNDLYR.E	N	32.93	1426.74	9	3.5	476.59	3	29.97	9626800	1	iTRAQ 8plex (K N-term)	T1:iTRAQ 8plex (K N-term):1000.00	PEAKS DB
78	PGSC0003DMP400010972	K.Y(+304.20)GVAVGNTPGVLTETTAELAASLSLAAAR.R	Y	111.23	3106.68	29	-1.1	1036.56	3	121.38	188380	2	iTRAQ 8plex (K N-term)	Y1:iTRAQ 8plex (K N-term):1000.00	PEAKS DB
78	PGSC0003DMP400010972	K.M(+304.20)NLIYYDLYQSTR.L	Y	109.34	1983	13	3.7	992.512	2	113.1	6331400	2	iTRAQ 8plex (K N-term)	M1:iTRAQ 8plex (K N-term):1000.00	PEAKS DB
78	PGSC0003DMP400010972	R.A(+304.20)SSMEEVLQEADVISLHPILDK(+304.20).T	Y	107.08	3031.63	22	5.5	1011.55	3	114.43	3150700	2	iTRAQ 8plex (K N-term)	A1:iTRAQ 8plex (K N-term):1000.00;K22:iTRAQ 8plex (K N-term):1000.00	PEAKS DB
78	PGSC0003DMP400010972	R.V(+304.20)GLDVFEDEPYMK(+304.20)PGLADMK(+304.20).N	Y	105.84	3165.67	20	2.5	1056.23	3	107.47	394480	1	iTRAQ 8plex (K N-term)	V1:iTRAQ 8plex (K N-term):1000.00;K13:iTRAQ 8plex (K N-term):1000.00;K20:iTRAQ 8plex (K N-term):1000.00	PEAKS DB
78	PGSC0003DMP400010972	R.E(+304.20)GMATLAALNVLGK(+304.20).I	Y	105.02	1995.15	14	3.4	998.588	2	109.53	19725000	2	iTRAQ 8plex (K N-term)	E1:iTRAQ 8plex (K N-term):1000.00;K14:iTRAQ 8plex (K N-term):1000.00	PEAKS DB
78	PGSC0003DMP400010972	K.Y(+304.20)EGWLPHLFVGNLLK(+304.20).G	Y	101.62	2393.36	15	3.1	798.797	3	113.98	9804000	2	iTRAQ 8plex (K N-term)	Y1:iTRAQ 8plex (K N-term):1000.00;K15:iTRAQ 8plex (K N-term):1000.00	PEAKS DB
78	PGSC0003DMP400010972	R.G(+304.20)PVVDEVALVEHLR.E	Y	100.59	1836.04	14	6.9	613.023	3	95.89	53317000	2	iTRAQ 8plex (K N-term)	G1:iTRAQ 8plex (K N-term):1000.00	PEAKS DB
78	PGSC0003DMP400010972	K.T(+304.20)ILSVDDILALIGDR.C	Y	89.99	1917.1	15	2.6	959.562	2	124.25	5562700	2	iTRAQ 8plex (K N-term)	T1:iTRAQ 8plex (K N-term):1000.00	PEAKS DB
78	PGSC0003DMP400010972	R.A(+304.20)GK(+304.20)YEGWLPHLFVGNLLK(+304.20).G	Y	87.87	2953.71	18	3.1	739.438	4	108.77	894300	1	iTRAQ 8plex (K N-term)	A1:iTRAQ 8plex (K N-term):1000.00;K3:iTRAQ 8plex (K N-term):1000.00;K18:iTRAQ 8plex (K N-term):1000.00	PEAKS DB
78	PGSC0003DMP400010972	R.R(+304.20)IVEADEFMR.A	Y	83.35	1568.82	10	-1.9	523.947	3	62.07	20745000	2	iTRAQ 8plex (K N-term)	R1:iTRAQ 8plex (K N-term):1000.00	PEAKS DB
78	PGSC0003DMP400010972	R.I(+304.20)VEADEFMR.A	Y	73.17	1412.72	9	2.1	707.37	2	86.59	23622000	1	iTRAQ 8plex (K N-term)	I1:iTRAQ 8plex (K N-term):1000.00	PEAKS DB
78	PGSC0003DMP400010972	K.F(+304.20)VTAYGQFLK(+304.20).A	Y	70.25	1781.02	10	4.6	891.523	2	101.55	40975000	2	iTRAQ 8plex (K N-term)	F1:iTRAQ 8plex (K N-term):1000.00;K10:iTRAQ 8plex (K N-term):1000.00	PEAKS DB
78	PGSC0003DMP400010972	K.N(+304.20)AVVVPHIASASK(+304.20).W	Y	66.02	1900.12	13	-0.5	634.382	3	54.47	13735000	1	iTRAQ 8plex (K N-term)	N1:iTRAQ 8plex (K N-term):1000.00;K13:iTRAQ 8plex (K N-term):1000.00	PEAKS DB
78	PGSC0003DMP400010972	R.V(+304.20)GLDVFEDEPYM(+15.99)K(+304.20)PGLADMK(+304.20).N	Y	61.96	3181.66	20	7.1	796.429	4	100.48	346380	1	iTRAQ 8plex (K N-term); Oxidation (M)	V1:iTRAQ 8plex (K N-term):1000.00;M12:Oxidation (M):20.80;K13:iTRAQ 8plex (K N-term):1000.00;K20:iTRAQ 8plex (K N-term):1000.00	PEAKS DB
78	PGSC0003DMP400010972	K.T(+304.20)TYHLVNK(+304.20).E	Y	61.56	1582.92	8	-0.5	528.646	3	41.8	31793000	2	iTRAQ 8plex (K N-term)	T1:iTRAQ 8plex (K N-term):1000.00;K8:iTRAQ 8plex (K N-term):1000.00	PEAKS DB
78	PGSC0003DMP400010972	K.A(+304.20)NGEQPVTWK(+304.20)R.A	Y	56.74	1893.06	11	-3	632.024	3	41.99	1095400	1	iTRAQ 8plex (K N-term)	A1:iTRAQ 8plex (K N-term):1000.00;K10:iTRAQ 8plex (K N-term):1000.00	PEAKS DB
78	PGSC0003DMP400010972	K.G(+304.20)QTVGVIGAGR.I	Y	54.79	1317.76	11	-2.3	659.887	2	44.38	7596100	1	iTRAQ 8plex (K N-term)	G1:iTRAQ 8plex (K N-term):1000.00	PEAKS DB
78	PGSC0003DMP400010972	R.M(+304.20)MVEGFK(+304.20).M	Y	51.1	1448.79	7	2.9	483.938	3	72.91	26431000	2	iTRAQ 8plex (K N-term)	M1:iTRAQ 8plex (K N-term):1000.00;K7:iTRAQ 8plex (K N-term):1000.00	PEAKS DB
78	PGSC0003DMP400010972	R.I(+304.20)GSAYAR.M	Y	43.21	1040.59	7	4.2	521.303	2	38.63	27996000	1	iTRAQ 8plex (K N-term)	I1:iTRAQ 8plex (K N-term):1000.00	PEAKS DB
78	PGSC0003DMP400010972	K.A(+304.20)IGLAVSK(+304.20).L	Y	40.84	1365.87	8	3	683.944	2	64.17	0	0	iTRAQ 8plex (K N-term)	A1:iTRAQ 8plex (K N-term):1000.00;K8:iTRAQ 8plex (K N-term):1000.00	PEAKS DB
78	PGSC0003DMP400010972	R.L(+304.20)EIC(+57.02)TEK(+304.20).K	Y	30.12	1499.84	7	2.9	500.954	3	58.33	128250	1	iTRAQ 8plex (K N-term); Carbamidomethylation	L1:iTRAQ 8plex (K N-term):1000.00;C4:Carbamidomethylation:1000.00;K7:iTRAQ 8plex (K N-term):1000.00	PEAKS DB
87	PGSC0003DMP400017551	R.S(+304.20)GPYGQIFRPDNFVFGQSGAGNNWAK(+304.20).G	N	110.34	3421.73	26	0.8	856.441	4	105.41	5930700	1	iTRAQ 8plex (K N-term)	S1:iTRAQ 8plex (K N-term):1000.00;K26:iTRAQ 8plex (K N-term):1000.00	PEAKS DB
87	PGSC0003DMP400017551	K.G(+304.20)HYTEGAELIDAVLDVVR.K	N	107.02	2260.2	18	4	754.409	3	115.61	8820200	1	iTRAQ 8plex (K N-term)	G1:iTRAQ 8plex (K N-term):1000.00	PEAKS DB
87	PGSC0003DMP400017551	K.G(+304.20)HYTEGAELIDAVLDVVRK(+304.20).E	N	105.04	2692.49	19	1	674.13	4	111.63	3799800	1	iTRAQ 8plex (K N-term)	G1:iTRAQ 8plex (K N-term):1000.00;K19:iTRAQ 8plex (K N-term):1000.00	PEAKS DB
87	PGSC0003DMP400017551	K.M(+304.20)ASTFVGNSTSIQEMFR.R	Y	103.43	2209.08	17	1.8	1105.55	2	109.87	3902400	2	iTRAQ 8plex (K N-term)	M1:iTRAQ 8plex (K N-term):1000.00	PEAKS DB
87	PGSC0003DMP400017551	K.L(+304.20)TTPSFGDLNHLISATMSGVTC(+57.02)C(+57.02)LR.F	N	95.87	3054.52	25	3.3	764.639	4	118.34	293860	1	iTRAQ 8plex (K N-term); Carbamidomethylation	L1:iTRAQ 8plex (K N-term):1000.00;C22:Carbamidomethylation:1000.00;C23:Carbamidomethylation:1000.00	PEAKS DB
87	PGSC0003DMP400017551	R.L(+304.20)HFFMVGFAPLTSR.G	N	93.87	1926.04	14	5.1	643.025	3	112.45	34300000	2	iTRAQ 8plex (K N-term)	L1:iTRAQ 8plex (K N-term):1000.00	PEAKS DB
87	PGSC0003DMP400017551	R.M(+304.20)MLTFSVFPSPK(+304.20).V	N	90.59	1992.09	12	5.1	997.059	2	112.62	26844000	2	iTRAQ 8plex (K N-term)	M1:iTRAQ 8plex (K N-term):1000.00;K12:iTRAQ 8plex (K N-term):1000.00	PEAKS DB
87	PGSC0003DMP400017551	R.V(+304.20)SEQFTAMFR.R	N	88.68	1518.78	10	6.7	760.4	2	96.53	45560000	1	iTRAQ 8plex (K N-term)	V1:iTRAQ 8plex (K N-term):1000.00	PEAKS DB
87	PGSC0003DMP400017551	K.N(+304.20)SSYFVEWIPNNVK(+304.20).S	N	86.56	2304.23	14	2.8	769.085	3	104.47	28557000	3	iTRAQ 8plex (K N-term)	N1:iTRAQ 8plex (K N-term):1000.00;K14:iTRAQ 8plex (K N-term):1000.00	PEAKS DB
87	PGSC0003DMP400017551	R.Y(+304.20)LTASAMFR.G	N	80.67	1362.72	9	2.8	682.37	2	86.72	82258000	1	iTRAQ 8plex (K N-term)	Y1:iTRAQ 8plex (K N-term):1000.00	PEAKS DB
87	PGSC0003DMP400017551	R.A(+304.20)VLMDLEPGTMDSIR.S	N	79.89	1951	15	1.9	976.51	2	106.8	5171600	1	iTRAQ 8plex (K N-term)	A1:iTRAQ 8plex (K N-term):1000.00	PEAKS DB
87	PGSC0003DMP400017551	R.L(+304.20)HFFM(+15.99)VGFAPLTSR.G	N	77.79	1942.04	14	2	648.355	3	108.6	1008900	1	iTRAQ 8plex (K N-term); Oxidation (M)	L1:iTRAQ 8plex (K N-term):1000.00;M5:Oxidation (M):1000.00	PEAKS DB
87	PGSC0003DMP400017551	R.I(+304.20)NVYFNEASGGR.Y	Y	73.95	1629.84	12	3.9	544.288	3	81.36	11410000	2	iTRAQ 8plex (K N-term)	I1:iTRAQ 8plex (K N-term):1000.00	PEAKS DB
87	PGSC0003DMP400017551	K.E(+304.20)VDEQMINVQNK(+304.20).N	N	73.57	2054.08	12	3.6	685.704	3	65.89	21883000	2	iTRAQ 8plex (K N-term)	E1:iTRAQ 8plex (K N-term):1000.00;K12:iTRAQ 8plex (K N-term):1000.00	PEAKS DB
87	PGSC0003DMP400017551	K.L(+304.20)AVNLIPFPR.L	N	70.5	1442.89	10	0.1	722.45	2	110.77	22347000	1	iTRAQ 8plex (K N-term)	L1:iTRAQ 8plex (K N-term):1000.00	PEAKS DB
87	PGSC0003DMP400017551	K.N(+304.20)MMC(+57.02)AADPR.H	N	60	1368.62	9	-4.1	685.314	2	43.83	1490000	1	iTRAQ 8plex (K N-term); Carbamidomethylation	N1:iTRAQ 8plex (K N-term):1000.00;C4:Carbamidomethylation:1000.00	PEAKS DB
87	PGSC0003DMP400017551	R.Y(+304.20)K(+304.20)GTAAESDLQLER.I	Y	59.89	2188.18	14	0.7	730.403	3	55.04	7137700	2	iTRAQ 8plex (K N-term)	Y1:iTRAQ 8plex (K N-term):1000.00;K2:iTRAQ 8plex (K N-term):1000.00	PEAKS DB
87	PGSC0003DMP400017551	R.F(+304.20)PGQLNSDLR.K	N	58.11	1449.78	10	3.3	725.901	2	71.89	9418000	1	iTRAQ 8plex (K N-term)	F1:iTRAQ 8plex (K N-term):1000.00	PEAKS DB
87	PGSC0003DMP400017551	R.K(+304.20)(+304.20)LAVNLIPFPR.L	N	57.55	1875.18	11	7.8	626.072	3	93.56	29048000	2	iTRAQ 8plex (K N-term)	K1:iTRAQ 8plex (K N-term):1000.00;K1:iTRAQ 8plex (K N-term):1000.00	PEAKS DB
87	PGSC0003DMP400017551	R.F(+304.20)PGQLNSDLRK(+304.20).L	N	54.93	1882.08	11	1	628.367	3	63.59	25695000	2	iTRAQ 8plex (K N-term)	F1:iTRAQ 8plex (K N-term):1000.00;K11:iTRAQ 8plex (K N-term):1000.00	PEAKS DB
87	PGSC0003DMP400017551	R.G(+304.20)SQQYISLTVPELTQQMWDAK(+304.20).N	Y	48.48	3030.58	21	4.9	1011.21	3	113.17	332210	1	iTRAQ 8plex (K N-term)	G1:iTRAQ 8plex (K N-term):1000.00;K21:iTRAQ 8plex (K N-term):1000.00	PEAKS DB
87	PGSC0003DMP400017551	K.V(+304.20)REEYPDR.M	Y	44.51	1366.71	8	3.5	456.579	3	30.48	10045000	1	iTRAQ 8plex (K N-term)	V1:iTRAQ 8plex (K N-term):1000.00	PEAKS DB
87	PGSC0003DMP400017551	R.Y(+304.20)LTASAM(+15.99)FR.G	N	42.86	1378.72	9	2.5	690.367	2	68.89	722060	1	iTRAQ 8plex (K N-term); Oxidation (M)	Y1:iTRAQ 8plex (K N-term):1000.00;M7:Oxidation (M):1000.00	PEAKS DB
87	PGSC0003DMP400017551	R.A(+304.20)VLM(+15.99)DLEPGTMDSIR.S	N	37.84	1967	15	5.9	656.676	3	97.76	494230	1	iTRAQ 8plex (K N-term); Oxidation (M)	A1:iTRAQ 8plex (K N-term):1000.00;M4:Oxidation (M):35.29	PEAKS DB
7	PGSC0003DMP400022437	K.Y(+304.20)ETLSYLPDLSDEQLLK(+304.20)EVEYLLK(+304.20).N	N	115	3813.09	24	5.9	1272.05	3	122.83	0	0	iTRAQ 8plex (K N-term)	Y1:iTRAQ 8plex (K N-term):1000.00;K17:iTRAQ 8plex (K N-term):1000.00;K24:iTRAQ 8plex (K N-term):1000.00	PEAKS DB
7	PGSC0003DMP400022437	K.N(+304.20)GWVPC(+57.02)LEFETEHGFVYR.E	N	111.32	2543.22	18	1	848.747	3	104.64	238590000	3	iTRAQ 8plex (K N-term); Carbamidomethylation	N1:iTRAQ 8plex (K N-term):1000.00;C6:Carbamidomethylation:1000.00	PEAKS DB
7	PGSC0003DMP400022437	K.Y(+304.20)ETLSYLPDLSDEQLLK(+304.20).E	N	111.3	2634.41	17	4.1	1318.22	2	113.2	18153000	2	iTRAQ 8plex (K N-term)	Y1:iTRAQ 8plex (K N-term):1000.00;K17:iTRAQ 8plex (K N-term):1000.00	PEAKS DB
7	PGSC0003DMP400022437	K.L(+304.20)PMFGC(+57.02)TDATQVLAEVEEAK(+304.20)K(+304.20).A	Y	101.89	3248.74	21	3.1	1083.92	3	111.87	38229000	2	iTRAQ 8plex (K N-term); Carbamidomethylation	L1:iTRAQ 8plex (K N-term):1000.00;C6:Carbamidomethylation:1000.00;K20:iTRAQ 8plex (K N-term):1000.00;K21:iTRAQ 8plex (K N-term):1000.00	PEAKS DB
7	PGSC0003DMP400022437	K.K(+304.20)(+304.20)YETLSYLPDLSDEQLLK(+304.20)EVEYLLK(+304.20).N	N	98.98	4245.39	25	4.6	850.089	5	118.15	105730000	3	iTRAQ 8plex (K N-term)	K1:iTRAQ 8plex (K N-term):1000.00;K1:iTRAQ 8plex (K N-term):1000.00;K18:iTRAQ 8plex (K N-term):1000.00;K25:iTRAQ 8plex (K N-term):1000.00	PEAKS DB
7	PGSC0003DMP400022437	K.L(+304.20)PMFGC(+57.02)TDATQVLAEVEEAK(+304.20).K	Y	96.11	2816.44	20	1.4	939.823	3	116.32	12396000	2	iTRAQ 8plex (K N-term); Carbamidomethylation	L1:iTRAQ 8plex (K N-term):1000.00;C6:Carbamidomethylation:1000.00;K20:iTRAQ 8plex (K N-term):1000.00	PEAKS DB
7	PGSC0003DMP400022437	K.K(+304.20)(+304.20)YETLSYLPDLSDEQLLK(+304.20).E	N	95.42	3066.71	18	3.1	1023.25	3	106.19	0	0	iTRAQ 8plex (K N-term)	K1:iTRAQ 8plex (K N-term):1000.00;K1:iTRAQ 8plex (K N-term):1000.00;K18:iTRAQ 8plex (K N-term):1000.00	PEAKS DB
7	PGSC0003DMP400022437	R.Q(+304.20)VQC(+57.02)ISFIAYK(+304.20)PEGY	N	92.72	2410.27	15	5.1	804.435	3	99.3	278720000	3	iTRAQ 8plex (K N-term); Carbamidomethylation	Q1:iTRAQ 8plex (K N-term):1000.00;C4:Carbamidomethylation:1000.00;K11:iTRAQ 8plex (K N-term):1000.00	PEAKS DB
7	PGSC0003DMP400022437	K.N(+304.20)GWVPC(+57.02)LEFETEHGFVYRENNK(+304.20).S	N	91.42	3332.64	22	2.8	834.169	4	90.84	2420000	2	iTRAQ 8plex (K N-term); Carbamidomethylation	N1:iTRAQ 8plex (K N-term):1000.00;C6:Carbamidomethylation:1000.00;K22:iTRAQ 8plex (K N-term):1000.00	PEAKS DB
7	PGSC0003DMP400022437	R.E(+304.20)NNK(+304.20)SPGYYDGR.Y	N	72.65	2007.02	12	7.2	502.765	4	33.68	444050000	3	iTRAQ 8plex (K N-term)	E1:iTRAQ 8plex (K N-term):1000.00;K4:iTRAQ 8plex (K N-term):1000.00	PEAKS DB
7	PGSC0003DMP400022437	R.I(+304.20)IGFDNVR.Q	N	68.64	1236.71	8	5.7	619.365	2	76.64	8204600000	2	iTRAQ 8plex (K N-term)	I1:iTRAQ 8plex (K N-term):1000.00	PEAKS DB
7	PGSC0003DMP400022437	K.A(+304.20)YPQAWIR.I	Y	66.99	1307.72	8	6	654.873	2	70.59	2843500000	3	iTRAQ 8plex (K N-term)	A1:iTRAQ 8plex (K N-term):1000.00	PEAKS DB
7	PGSC0003DMP400022437	R.K(+304.20)(+304.20)QNLDITSIASNGGR.V	N	64.99	2181.22	15	-3.5	728.079	3	60.78	668000	1	iTRAQ 8plex (K N-term)	K1:iTRAQ 8plex (K N-term):1000.00;K1:iTRAQ 8plex (K N-term):1000.00	PEAKS DB
7	PGSC0003DMP400022437	K.K(+304.20)(+304.20)AYPQAWIR.I	Y	63.51	1740.02	9	3.8	581.016	3	58.93	1557800000	4	iTRAQ 8plex (K N-term)	K1:iTRAQ 8plex (K N-term):1000.00;K1:iTRAQ 8plex (K N-term):1000.00	PEAKS DB
7	PGSC0003DMP400022437	K.S(+304.20)PGYYDGR.Y	N	60.28	1217.59	8	1.5	406.872	3	34.9	1589700000	5	iTRAQ 8plex (K N-term)	S1:iTRAQ 8plex (K N-term):1000.00	PEAKS DB
7	PGSC0003DMP400022437	R.E(+304.20)NNK(+304.20)SPGYYDGRYWTMWK(+304.20).L	N	53.91	3206.62	18	2.6	802.665	4	76.26	633970	1	iTRAQ 8plex (K N-term)	E1:iTRAQ 8plex (K N-term):1000.00;K4:iTRAQ 8plex (K N-term):1000.00;K18:iTRAQ 8plex (K N-term):1000.00	PEAKS DB
7	PGSC0003DMP400022437	K.E(+304.20)VEYLLK(+304.20).N	N	39.35	1500.89	7	5.4	751.457	2	81.1	3582100000	5	iTRAQ 8plex (K N-term)	E1:iTRAQ 8plex (K N-term):1000.00;K7:iTRAQ 8plex (K N-term):1000.00	PEAKS DB
7	PGSC0003DMP400022437	K.S(+304.20)PGYYDGRYWTMWK(+304.20).L	N	29.04	2417.2	14	3.2	806.743	3	88.65	18373000	2	iTRAQ 8plex (K N-term)	S1:iTRAQ 8plex (K N-term):1000.00;K14:iTRAQ 8plex (K N-term):1000.00	PEAKS DB
7	PGSC0003DMP400022437	R.K(+304.20)(+42.01)QNLDITSIASNGGRVR.C	N	27.82	2174.2	17	5.9	544.561	4	105.02	779890	1	iTRAQ 8plex (K N-term); Acetylation (N-term)	K1:iTRAQ 8plex (K N-term):1000.00;K1:Acetylation (N-term):1000.00	PEAKS DB
7	PGSC0003DMP400045851	K.Y(+304.20)ETLSYLPDLSDEQLLK(+304.20)EVEYLLK(+304.20).N	N	115	3813.09	24	5.9	1272.05	3	122.83	0	0	iTRAQ 8plex (K N-term)	Y1:iTRAQ 8plex (K N-term):1000.00;K17:iTRAQ 8plex (K N-term):1000.00;K24:iTRAQ 8plex (K N-term):1000.00	PEAKS DB
7	PGSC0003DMP400045851	K.N(+304.20)GWVPC(+57.02)LEFETEHGFVYR.E	N	111.32	2543.22	18	1	848.747	3	104.64	238590000	3	iTRAQ 8plex (K N-term); Carbamidomethylation	N1:iTRAQ 8plex (K N-term):1000.00;C6:Carbamidomethylation:1000.00	PEAKS DB
7	PGSC0003DMP400045851	K.Y(+304.20)ETLSYLPDLSDEQLLK(+304.20).E	N	111.3	2634.41	17	4.1	1318.22	2	113.2	18153000	2	iTRAQ 8plex (K N-term)	Y1:iTRAQ 8plex (K N-term):1000.00;K17:iTRAQ 8plex (K N-term):1000.00	PEAKS DB
7	PGSC0003DMP400045851	K.L(+304.20)PMFGC(+57.02)TDATQVLAEVEEAK(+304.20)K(+304.20).A	Y	101.89	3248.74	21	3.1	1083.92	3	111.87	38229000	2	iTRAQ 8plex (K N-term); Carbamidomethylation	L1:iTRAQ 8plex (K N-term):1000.00;C6:Carbamidomethylation:1000.00;K20:iTRAQ 8plex (K N-term):1000.00;K21:iTRAQ 8plex (K N-term):1000.00	PEAKS DB
7	PGSC0003DMP400045851	K.K(+304.20)(+304.20)YETLSYLPDLSDEQLLK(+304.20)EVEYLLK(+304.20).N	N	98.98	4245.39	25	4.6	850.089	5	118.15	105730000	3	iTRAQ 8plex (K N-term)	K1:iTRAQ 8plex (K N-term):1000.00;K1:iTRAQ 8plex (K N-term):1000.00;K18:iTRAQ 8plex (K N-term):1000.00;K25:iTRAQ 8plex (K N-term):1000.00	PEAKS DB
7	PGSC0003DMP400045851	K.L(+304.20)PMFGC(+57.02)TDATQVLAEVEEAK(+304.20).K	Y	96.11	2816.44	20	1.4	939.823	3	116.32	12396000	2	iTRAQ 8plex (K N-term); Carbamidomethylation	L1:iTRAQ 8plex (K N-term):1000.00;C6:Carbamidomethylation:1000.00;K20:iTRAQ 8plex (K N-term):1000.00	PEAKS DB
7	PGSC0003DMP400045851	K.K(+304.20)(+304.20)YETLSYLPDLSDEQLLK(+304.20).E	N	95.42	3066.71	18	3.1	1023.25	3	106.19	0	0	iTRAQ 8plex (K N-term)	K1:iTRAQ 8plex (K N-term):1000.00;K1:iTRAQ 8plex (K N-term):1000.00;K18:iTRAQ 8plex (K N-term):1000.00	PEAKS DB
7	PGSC0003DMP400045851	R.Q(+304.20)VQC(+57.02)ISFIAYK(+304.20)PEGY	N	92.72	2410.27	15	5.1	804.435	3	99.3	278720000	3	iTRAQ 8plex (K N-term); Carbamidomethylation	Q1:iTRAQ 8plex (K N-term):1000.00;C4:Carbamidomethylation:1000.00;K11:iTRAQ 8plex (K N-term):1000.00	PEAKS DB
7	PGSC0003DMP400045851	K.N(+304.20)GWVPC(+57.02)LEFETEHGFVYRENNK(+304.20).S	N	91.42	3332.64	22	2.8	834.169	4	90.84	2420000	2	iTRAQ 8plex (K N-term); Carbamidomethylation	N1:iTRAQ 8plex (K N-term):1000.00;C6:Carbamidomethylation:1000.00;K22:iTRAQ 8plex (K N-term):1000.00	PEAKS DB
7	PGSC0003DMP400045851	R.E(+304.20)NNK(+304.20)SPGYYDGR.Y	N	72.65	2007.02	12	7.2	502.765	4	33.68	444050000	3	iTRAQ 8plex (K N-term)	E1:iTRAQ 8plex (K N-term):1000.00;K4:iTRAQ 8plex (K N-term):1000.00	PEAKS DB
7	PGSC0003DMP400045851	R.I(+304.20)IGFDNVR.Q	N	68.64	1236.71	8	5.7	619.365	2	76.64	8204600000	2	iTRAQ 8plex (K N-term)	I1:iTRAQ 8plex (K N-term):1000.00	PEAKS DB
7	PGSC0003DMP400045851	K.A(+304.20)YPQAWIR.I	Y	66.99	1307.72	8	6	654.873	2	70.59	2843500000	3	iTRAQ 8plex (K N-term)	A1:iTRAQ 8plex (K N-term):1000.00	PEAKS DB
7	PGSC0003DMP400045851	R.K(+304.20)(+304.20)QNLDITSIASNGGR.V	N	64.99	2181.22	15	-3.5	728.079	3	60.78	668000	1	iTRAQ 8plex (K N-term)	K1:iTRAQ 8plex (K N-term):1000.00;K1:iTRAQ 8plex (K N-term):1000.00	PEAKS DB
7	PGSC0003DMP400045851	K.K(+304.20)(+304.20)AYPQAWIR.I	Y	63.51	1740.02	9	3.8	581.016	3	58.93	1557800000	4	iTRAQ 8plex (K N-term)	K1:iTRAQ 8plex (K N-term):1000.00;K1:iTRAQ 8plex (K N-term):1000.00	PEAKS DB
7	PGSC0003DMP400045851	K.S(+304.20)PGYYDGR.Y	N	60.28	1217.59	8	1.5	406.872	3	34.9	1589700000	5	iTRAQ 8plex (K N-term)	S1:iTRAQ 8plex (K N-term):1000.00	PEAKS DB
7	PGSC0003DMP400045851	R.E(+304.20)NNK(+304.20)SPGYYDGRYWTMWK(+304.20).L	N	53.91	3206.62	18	2.6	802.665	4	76.26	633970	1	iTRAQ 8plex (K N-term)	E1:iTRAQ 8plex (K N-term):1000.00;K4:iTRAQ 8plex (K N-term):1000.00;K18:iTRAQ 8plex (K N-term):1000.00	PEAKS DB
7	PGSC0003DMP400045851	K.E(+304.20)VEYLLK(+304.20).N	N	39.35	1500.89	7	5.4	751.457	2	81.1	3582100000	5	iTRAQ 8plex (K N-term)	E1:iTRAQ 8plex (K N-term):1000.00;K7:iTRAQ 8plex (K N-term):1000.00	PEAKS DB
7	PGSC0003DMP400045851	K.S(+304.20)PGYYDGRYWTMWK(+304.20).L	N	29.04	2417.2	14	3.2	806.743	3	88.65	18373000	2	iTRAQ 8plex (K N-term)	S1:iTRAQ 8plex (K N-term):1000.00;K14:iTRAQ 8plex (K N-term):1000.00	PEAKS DB
7	PGSC0003DMP400045851	R.K(+304.20)(+42.01)QNLDITSIASNGGRVR.C	N	27.82	2174.2	17	5.9	544.561	4	105.02	779890	1	iTRAQ 8plex (K N-term); Acetylation (N-term)	K1:iTRAQ 8plex (K N-term):1000.00;K1:Acetylation (N-term):1000.00	PEAKS DB
7	PGSC0003DMP400045852	K.Y(+304.20)ETLSYLPDLSDEQLLK(+304.20)EVEYLLK(+304.20).N	N	115	3813.09	24	5.9	1272.05	3	122.83	0	0	iTRAQ 8plex (K N-term)	Y1:iTRAQ 8plex (K N-term):1000.00;K17:iTRAQ 8plex (K N-term):1000.00;K24:iTRAQ 8plex (K N-term):1000.00	PEAKS DB
7	PGSC0003DMP400045852	K.N(+304.20)GWVPC(+57.02)LEFETEHGFVYR.E	N	111.32	2543.22	18	1	848.747	3	104.64	238590000	3	iTRAQ 8plex (K N-term); Carbamidomethylation	N1:iTRAQ 8plex (K N-term):1000.00;C6:Carbamidomethylation:1000.00	PEAKS DB
7	PGSC0003DMP400045852	K.Y(+304.20)ETLSYLPDLSDEQLLK(+304.20).E	N	111.3	2634.41	17	4.1	1318.22	2	113.2	18153000	2	iTRAQ 8plex (K N-term)	Y1:iTRAQ 8plex (K N-term):1000.00;K17:iTRAQ 8plex (K N-term):1000.00	PEAKS DB
7	PGSC0003DMP400045852	K.L(+304.20)PMFGC(+57.02)TDATQVLAEVEEAK(+304.20)K(+304.20).A	Y	101.89	3248.74	21	3.1	1083.92	3	111.87	38229000	2	iTRAQ 8plex (K N-term); Carbamidomethylation	L1:iTRAQ 8plex (K N-term):1000.00;C6:Carbamidomethylation:1000.00;K20:iTRAQ 8plex (K N-term):1000.00;K21:iTRAQ 8plex (K N-term):1000.00	PEAKS DB
7	PGSC0003DMP400045852	K.K(+304.20)(+304.20)YETLSYLPDLSDEQLLK(+304.20)EVEYLLK(+304.20).N	N	98.98	4245.39	25	4.6	850.089	5	118.15	105730000	3	iTRAQ 8plex (K N-term)	K1:iTRAQ 8plex (K N-term):1000.00;K1:iTRAQ 8plex (K N-term):1000.00;K18:iTRAQ 8plex (K N-term):1000.00;K25:iTRAQ 8plex (K N-term):1000.00	PEAKS DB
7	PGSC0003DMP400045852	K.L(+304.20)PMFGC(+57.02)TDATQVLAEVEEAK(+304.20).K	Y	96.11	2816.44	20	1.4	939.823	3	116.32	12396000	2	iTRAQ 8plex (K N-term); Carbamidomethylation	L1:iTRAQ 8plex (K N-term):1000.00;C6:Carbamidomethylation:1000.00;K20:iTRAQ 8plex (K N-term):1000.00	PEAKS DB
7	PGSC0003DMP400045852	K.K(+304.20)(+304.20)YETLSYLPDLSDEQLLK(+304.20).E	N	95.42	3066.71	18	3.1	1023.25	3	106.19	0	0	iTRAQ 8plex (K N-term)	K1:iTRAQ 8plex (K N-term):1000.00;K1:iTRAQ 8plex (K N-term):1000.00;K18:iTRAQ 8plex (K N-term):1000.00	PEAKS DB
7	PGSC0003DMP400045852	R.Q(+304.20)VQC(+57.02)ISFIAYK(+304.20)PEGY	N	92.72	2410.27	15	5.1	804.435	3	99.3	278720000	3	iTRAQ 8plex (K N-term); Carbamidomethylation	Q1:iTRAQ 8plex (K N-term):1000.00;C4:Carbamidomethylation:1000.00;K11:iTRAQ 8plex (K N-term):1000.00	PEAKS DB
7	PGSC0003DMP400045852	K.N(+304.20)GWVPC(+57.02)LEFETEHGFVYRENNK(+304.20).S	N	91.42	3332.64	22	2.8	834.169	4	90.84	2420000	2	iTRAQ 8plex (K N-term); Carbamidomethylation	N1:iTRAQ 8plex (K N-term):1000.00;C6:Carbamidomethylation:1000.00;K22:iTRAQ 8plex (K N-term):1000.00	PEAKS DB
7	PGSC0003DMP400045852	R.E(+304.20)NNK(+304.20)SPGYYDGR.Y	N	72.65	2007.02	12	7.2	502.765	4	33.68	444050000	3	iTRAQ 8plex (K N-term)	E1:iTRAQ 8plex (K N-term):1000.00;K4:iTRAQ 8plex (K N-term):1000.00	PEAKS DB
7	PGSC0003DMP400045852	R.I(+304.20)IGFDNVR.Q	N	68.64	1236.71	8	5.7	619.365	2	76.64	8204600000	2	iTRAQ 8plex (K N-term)	I1:iTRAQ 8plex (K N-term):1000.00	PEAKS DB
7	PGSC0003DMP400045852	K.A(+304.20)YPQAWIR.I	Y	66.99	1307.72	8	6	654.873	2	70.59	2843500000	3	iTRAQ 8plex (K N-term)	A1:iTRAQ 8plex (K N-term):1000.00	PEAKS DB
7	PGSC0003DMP400045852	R.K(+304.20)(+304.20)QNLDITSIASNGGR.V	N	64.99	2181.22	15	-3.5	728.079	3	60.78	668000	1	iTRAQ 8plex (K N-term)	K1:iTRAQ 8plex (K N-term):1000.00;K1:iTRAQ 8plex (K N-term):1000.00	PEAKS DB
7	PGSC0003DMP400045852	K.K(+304.20)(+304.20)AYPQAWIR.I	Y	63.51	1740.02	9	3.8	581.016	3	58.93	1557800000	4	iTRAQ 8plex (K N-term)	K1:iTRAQ 8plex (K N-term):1000.00;K1:iTRAQ 8plex (K N-term):1000.00	PEAKS DB
7	PGSC0003DMP400045852	K.S(+304.20)PGYYDGR.Y	N	60.28	1217.59	8	1.5	406.872	3	34.9	1589700000	5	iTRAQ 8plex (K N-term)	S1:iTRAQ 8plex (K N-term):1000.00	PEAKS DB
7	PGSC0003DMP400045852	R.E(+304.20)NNK(+304.20)SPGYYDGRYWTMWK(+304.20).L	N	53.91	3206.62	18	2.6	802.665	4	76.26	633970	1	iTRAQ 8plex (K N-term)	E1:iTRAQ 8plex (K N-term):1000.00;K4:iTRAQ 8plex (K N-term):1000.00;K18:iTRAQ 8plex (K N-term):1000.00	PEAKS DB
7	PGSC0003DMP400045852	K.E(+304.20)VEYLLK(+304.20).N	N	39.35	1500.89	7	5.4	751.457	2	81.1	3582100000	5	iTRAQ 8plex (K N-term)	E1:iTRAQ 8plex (K N-term):1000.00;K7:iTRAQ 8plex (K N-term):1000.00	PEAKS DB
7	PGSC0003DMP400045852	K.S(+304.20)PGYYDGRYWTMWK(+304.20).L	N	29.04	2417.2	14	3.2	806.743	3	88.65	18373000	2	iTRAQ 8plex (K N-term)	S1:iTRAQ 8plex (K N-term):1000.00;K14:iTRAQ 8plex (K N-term):1000.00	PEAKS DB
7	PGSC0003DMP400045852	R.K(+304.20)(+42.01)QNLDITSIASNGGRVR.C	N	27.82	2174.2	17	5.9	544.561	4	105.02	779890	1	iTRAQ 8plex (K N-term); Acetylation (N-term)	K1:iTRAQ 8plex (K N-term):1000.00;K1:Acetylation (N-term):1000.00	PEAKS DB
7	PGSC0003DMP400045853	K.Y(+304.20)ETLSYLPDLSDEQLLK(+304.20)EVEYLLK(+304.20).N	N	115	3813.09	24	5.9	1272.05	3	122.83	0	0	iTRAQ 8plex (K N-term)	Y1:iTRAQ 8plex (K N-term):1000.00;K17:iTRAQ 8plex (K N-term):1000.00;K24:iTRAQ 8plex (K N-term):1000.00	PEAKS DB
7	PGSC0003DMP400045853	K.N(+304.20)GWVPC(+57.02)LEFETEHGFVYR.E	N	111.32	2543.22	18	1	848.747	3	104.64	238590000	3	iTRAQ 8plex (K N-term); Carbamidomethylation	N1:iTRAQ 8plex (K N-term):1000.00;C6:Carbamidomethylation:1000.00	PEAKS DB
7	PGSC0003DMP400045853	K.Y(+304.20)ETLSYLPDLSDEQLLK(+304.20).E	N	111.3	2634.41	17	4.1	1318.22	2	113.2	18153000	2	iTRAQ 8plex (K N-term)	Y1:iTRAQ 8plex (K N-term):1000.00;K17:iTRAQ 8plex (K N-term):1000.00	PEAKS DB
7	PGSC0003DMP400045853	K.L(+304.20)PMFGC(+57.02)TDATQVLAEVEEAK(+304.20)K(+304.20).A	Y	101.89	3248.74	21	3.1	1083.92	3	111.87	38229000	2	iTRAQ 8plex (K N-term); Carbamidomethylation	L1:iTRAQ 8plex (K N-term):1000.00;C6:Carbamidomethylation:1000.00;K20:iTRAQ 8plex (K N-term):1000.00;K21:iTRAQ 8plex (K N-term):1000.00	PEAKS DB
7	PGSC0003DMP400045853	K.K(+304.20)(+304.20)YETLSYLPDLSDEQLLK(+304.20)EVEYLLK(+304.20).N	N	98.98	4245.39	25	4.6	850.089	5	118.15	105730000	3	iTRAQ 8plex (K N-term)	K1:iTRAQ 8plex (K N-term):1000.00;K1:iTRAQ 8plex (K N-term):1000.00;K18:iTRAQ 8plex (K N-term):1000.00;K25:iTRAQ 8plex (K N-term):1000.00	PEAKS DB
7	PGSC0003DMP400045853	K.L(+304.20)PMFGC(+57.02)TDATQVLAEVEEAK(+304.20).K	Y	96.11	2816.44	20	1.4	939.823	3	116.32	12396000	2	iTRAQ 8plex (K N-term); Carbamidomethylation	L1:iTRAQ 8plex (K N-term):1000.00;C6:Carbamidomethylation:1000.00;K20:iTRAQ 8plex (K N-term):1000.00	PEAKS DB
7	PGSC0003DMP400045853	K.K(+304.20)(+304.20)YETLSYLPDLSDEQLLK(+304.20).E	N	95.42	3066.71	18	3.1	1023.25	3	106.19	0	0	iTRAQ 8plex (K N-term)	K1:iTRAQ 8plex (K N-term):1000.00;K1:iTRAQ 8plex (K N-term):1000.00;K18:iTRAQ 8plex (K N-term):1000.00	PEAKS DB
7	PGSC0003DMP400045853	R.Q(+304.20)VQC(+57.02)ISFIAYK(+304.20)PEGY	N	92.72	2410.27	15	5.1	804.435	3	99.3	278720000	3	iTRAQ 8plex (K N-term); Carbamidomethylation	Q1:iTRAQ 8plex (K N-term):1000.00;C4:Carbamidomethylation:1000.00;K11:iTRAQ 8plex (K N-term):1000.00	PEAKS DB
7	PGSC0003DMP400045853	K.N(+304.20)GWVPC(+57.02)LEFETEHGFVYRENNK(+304.20).S	N	91.42	3332.64	22	2.8	834.169	4	90.84	2420000	2	iTRAQ 8plex (K N-term); Carbamidomethylation	N1:iTRAQ 8plex (K N-term):1000.00;C6:Carbamidomethylation:1000.00;K22:iTRAQ 8plex (K N-term):1000.00	PEAKS DB
7	PGSC0003DMP400045853	R.E(+304.20)NNK(+304.20)SPGYYDGR.Y	N	72.65	2007.02	12	7.2	502.765	4	33.68	444050000	3	iTRAQ 8plex (K N-term)	E1:iTRAQ 8plex (K N-term):1000.00;K4:iTRAQ 8plex (K N-term):1000.00	PEAKS DB
7	PGSC0003DMP400045853	R.I(+304.20)IGFDNVR.Q	N	68.64	1236.71	8	5.7	619.365	2	76.64	8204600000	2	iTRAQ 8plex (K N-term)	I1:iTRAQ 8plex (K N-term):1000.00	PEAKS DB
7	PGSC0003DMP400045853	K.A(+304.20)YPQAWIR.I	Y	66.99	1307.72	8	6	654.873	2	70.59	2843500000	3	iTRAQ 8plex (K N-term)	A1:iTRAQ 8plex (K N-term):1000.00	PEAKS DB
7	PGSC0003DMP400045853	R.K(+304.20)(+304.20)QNLDITSIASNGGR.V	N	64.99	2181.22	15	-3.5	728.079	3	60.78	668000	1	iTRAQ 8plex (K N-term)	K1:iTRAQ 8plex (K N-term):1000.00;K1:iTRAQ 8plex (K N-term):1000.00	PEAKS DB
7	PGSC0003DMP400045853	K.K(+304.20)(+304.20)AYPQAWIR.I	Y	63.51	1740.02	9	3.8	581.016	3	58.93	1557800000	4	iTRAQ 8plex (K N-term)	K1:iTRAQ 8plex (K N-term):1000.00;K1:iTRAQ 8plex (K N-term):1000.00	PEAKS DB
7	PGSC0003DMP400045853	K.S(+304.20)PGYYDGR.Y	N	60.28	1217.59	8	1.5	406.872	3	34.9	1589700000	5	iTRAQ 8plex (K N-term)	S1:iTRAQ 8plex (K N-term):1000.00	PEAKS DB
7	PGSC0003DMP400045853	R.E(+304.20)NNK(+304.20)SPGYYDGRYWTMWK(+304.20).L	N	53.91	3206.62	18	2.6	802.665	4	76.26	633970	1	iTRAQ 8plex (K N-term)	E1:iTRAQ 8plex (K N-term):1000.00;K4:iTRAQ 8plex (K N-term):1000.00;K18:iTRAQ 8plex (K N-term):1000.00	PEAKS DB
7	PGSC0003DMP400045853	K.E(+304.20)VEYLLK(+304.20).N	N	39.35	1500.89	7	5.4	751.457	2	81.1	3582100000	5	iTRAQ 8plex (K N-term)	E1:iTRAQ 8plex (K N-term):1000.00;K7:iTRAQ 8plex (K N-term):1000.00	PEAKS DB
7	PGSC0003DMP400045853	K.S(+304.20)PGYYDGRYWTMWK(+304.20).L	N	29.04	2417.2	14	3.2	806.743	3	88.65	18373000	2	iTRAQ 8plex (K N-term)	S1:iTRAQ 8plex (K N-term):1000.00;K14:iTRAQ 8plex (K N-term):1000.00	PEAKS DB
7	PGSC0003DMP400045853	R.K(+304.20)(+42.01)QNLDITSIASNGGRVR.C	N	27.82	2174.2	17	5.9	544.561	4	105.02	779890	1	iTRAQ 8plex (K N-term); Acetylation (N-term)	K1:iTRAQ 8plex (K N-term):1000.00;K1:Acetylation (N-term):1000.00	PEAKS DB
7	PGSC0003DMP400022436	K.Y(+304.20)ETLSYLPDLSDEQLLK(+304.20)EVEYLLK(+304.20).N	N	115	3813.09	24	5.9	1272.05	3	122.83	0	0	iTRAQ 8plex (K N-term)	Y1:iTRAQ 8plex (K N-term):1000.00;K17:iTRAQ 8plex (K N-term):1000.00;K24:iTRAQ 8plex (K N-term):1000.00	PEAKS DB
7	PGSC0003DMP400022436	K.N(+304.20)GWVPC(+57.02)LEFETEHGFVYR.E	N	111.32	2543.22	18	1	848.747	3	104.64	238590000	3	iTRAQ 8plex (K N-term); Carbamidomethylation	N1:iTRAQ 8plex (K N-term):1000.00;C6:Carbamidomethylation:1000.00	PEAKS DB
7	PGSC0003DMP400022436	K.Y(+304.20)ETLSYLPDLSDEQLLK(+304.20).E	N	111.3	2634.41	17	4.1	1318.22	2	113.2	18153000	2	iTRAQ 8plex (K N-term)	Y1:iTRAQ 8plex (K N-term):1000.00;K17:iTRAQ 8plex (K N-term):1000.00	PEAKS DB
7	PGSC0003DMP400022436	K.L(+304.20)PMFGC(+57.02)TDATQVLAEVEEAK(+304.20)K(+304.20).A	Y	101.89	3248.74	21	3.1	1083.92	3	111.87	38229000	2	iTRAQ 8plex (K N-term); Carbamidomethylation	L1:iTRAQ 8plex (K N-term):1000.00;C6:Carbamidomethylation:1000.00;K20:iTRAQ 8plex (K N-term):1000.00;K21:iTRAQ 8plex (K N-term):1000.00	PEAKS DB
7	PGSC0003DMP400022436	K.K(+304.20)(+304.20)YETLSYLPDLSDEQLLK(+304.20)EVEYLLK(+304.20).N	N	98.98	4245.39	25	4.6	850.089	5	118.15	105730000	3	iTRAQ 8plex (K N-term)	K1:iTRAQ 8plex (K N-term):1000.00;K1:iTRAQ 8plex (K N-term):1000.00;K18:iTRAQ 8plex (K N-term):1000.00;K25:iTRAQ 8plex (K N-term):1000.00	PEAKS DB
7	PGSC0003DMP400022436	K.L(+304.20)PMFGC(+57.02)TDATQVLAEVEEAK(+304.20).K	Y	96.11	2816.44	20	1.4	939.823	3	116.32	12396000	2	iTRAQ 8plex (K N-term); Carbamidomethylation	L1:iTRAQ 8plex (K N-term):1000.00;C6:Carbamidomethylation:1000.00;K20:iTRAQ 8plex (K N-term):1000.00	PEAKS DB
7	PGSC0003DMP400022436	K.K(+304.20)(+304.20)YETLSYLPDLSDEQLLK(+304.20).E	N	95.42	3066.71	18	3.1	1023.25	3	106.19	0	0	iTRAQ 8plex (K N-term)	K1:iTRAQ 8plex (K N-term):1000.00;K1:iTRAQ 8plex (K N-term):1000.00;K18:iTRAQ 8plex (K N-term):1000.00	PEAKS DB
7	PGSC0003DMP400022436	R.Q(+304.20)VQC(+57.02)ISFIAYK(+304.20)PEGY	N	92.72	2410.27	15	5.1	804.435	3	99.3	278720000	3	iTRAQ 8plex (K N-term); Carbamidomethylation	Q1:iTRAQ 8plex (K N-term):1000.00;C4:Carbamidomethylation:1000.00;K11:iTRAQ 8plex (K N-term):1000.00	PEAKS DB
7	PGSC0003DMP400022436	K.N(+304.20)GWVPC(+57.02)LEFETEHGFVYRENNK(+304.20).S	N	91.42	3332.64	22	2.8	834.169	4	90.84	2420000	2	iTRAQ 8plex (K N-term); Carbamidomethylation	N1:iTRAQ 8plex (K N-term):1000.00;C6:Carbamidomethylation:1000.00;K22:iTRAQ 8plex (K N-term):1000.00	PEAKS DB
7	PGSC0003DMP400022436	R.E(+304.20)NNK(+304.20)SPGYYDGR.Y	N	72.65	2007.02	12	7.2	502.765	4	33.68	444050000	3	iTRAQ 8plex (K N-term)	E1:iTRAQ 8plex (K N-term):1000.00;K4:iTRAQ 8plex (K N-term):1000.00	PEAKS DB
7	PGSC0003DMP400022436	R.I(+304.20)IGFDNVR.Q	N	68.64	1236.71	8	5.7	619.365	2	76.64	8204600000	2	iTRAQ 8plex (K N-term)	I1:iTRAQ 8plex (K N-term):1000.00	PEAKS DB
7	PGSC0003DMP400022436	K.A(+304.20)YPQAWIR.I	Y	66.99	1307.72	8	6	654.873	2	70.59	2843500000	3	iTRAQ 8plex (K N-term)	A1:iTRAQ 8plex (K N-term):1000.00	PEAKS DB
7	PGSC0003DMP400022436	R.K(+304.20)(+304.20)QNLDITSIASNGGR.V	N	64.99	2181.22	15	-3.5	728.079	3	60.78	668000	1	iTRAQ 8plex (K N-term)	K1:iTRAQ 8plex (K N-term):1000.00;K1:iTRAQ 8plex (K N-term):1000.00	PEAKS DB
7	PGSC0003DMP400022436	K.K(+304.20)(+304.20)AYPQAWIR.I	Y	63.51	1740.02	9	3.8	581.016	3	58.93	1557800000	4	iTRAQ 8plex (K N-term)	K1:iTRAQ 8plex (K N-term):1000.00;K1:iTRAQ 8plex (K N-term):1000.00	PEAKS DB
7	PGSC0003DMP400022436	K.S(+304.20)PGYYDGR.Y	N	60.28	1217.59	8	1.5	406.872	3	34.9	1589700000	5	iTRAQ 8plex (K N-term)	S1:iTRAQ 8plex (K N-term):1000.00	PEAKS DB
7	PGSC0003DMP400022436	R.E(+304.20)NNK(+304.20)SPGYYDGRYWTMWK(+304.20).L	N	53.91	3206.62	18	2.6	802.665	4	76.26	633970	1	iTRAQ 8plex (K N-term)	E1:iTRAQ 8plex (K N-term):1000.00;K4:iTRAQ 8plex (K N-term):1000.00;K18:iTRAQ 8plex (K N-term):1000.00	PEAKS DB
7	PGSC0003DMP400022436	K.E(+304.20)VEYLLK(+304.20).N	N	39.35	1500.89	7	5.4	751.457	2	81.1	3582100000	5	iTRAQ 8plex (K N-term)	E1:iTRAQ 8plex (K N-term):1000.00;K7:iTRAQ 8plex (K N-term):1000.00	PEAKS DB
7	PGSC0003DMP400022436	K.S(+304.20)PGYYDGRYWTMWK(+304.20).L	N	29.04	2417.2	14	3.2	806.743	3	88.65	18373000	2	iTRAQ 8plex (K N-term)	S1:iTRAQ 8plex (K N-term):1000.00;K14:iTRAQ 8plex (K N-term):1000.00	PEAKS DB
7	PGSC0003DMP400022436	R.K(+304.20)(+42.01)QNLDITSIASNGGRVR.C	N	27.82	2174.2	17	5.9	544.561	4	105.02	779890	1	iTRAQ 8plex (K N-term); Acetylation (N-term)	K1:iTRAQ 8plex (K N-term):1000.00;K1:Acetylation (N-term):1000.00	PEAKS DB
7	PGSC0003DMP400022438	K.Y(+304.20)ETLSYLPDLSDEQLLK(+304.20)EVEYLLK(+304.20).N	N	115	3813.09	24	5.9	1272.05	3	122.83	0	0	iTRAQ 8plex (K N-term)	Y1:iTRAQ 8plex (K N-term):1000.00;K17:iTRAQ 8plex (K N-term):1000.00;K24:iTRAQ 8plex (K N-term):1000.00	PEAKS DB
7	PGSC0003DMP400022438	K.N(+304.20)GWVPC(+57.02)LEFETEHGFVYR.E	N	111.32	2543.22	18	1	848.747	3	104.64	238590000	3	iTRAQ 8plex (K N-term); Carbamidomethylation	N1:iTRAQ 8plex (K N-term):1000.00;C6:Carbamidomethylation:1000.00	PEAKS DB
7	PGSC0003DMP400022438	K.Y(+304.20)ETLSYLPDLSDEQLLK(+304.20).E	N	111.3	2634.41	17	4.1	1318.22	2	113.2	18153000	2	iTRAQ 8plex (K N-term)	Y1:iTRAQ 8plex (K N-term):1000.00;K17:iTRAQ 8plex (K N-term):1000.00	PEAKS DB
7	PGSC0003DMP400022438	K.L(+304.20)PMFGC(+57.02)TDATQVLAEVEEAK(+304.20)K(+304.20).A	Y	101.89	3248.74	21	3.1	1083.92	3	111.87	38229000	2	iTRAQ 8plex (K N-term); Carbamidomethylation	L1:iTRAQ 8plex (K N-term):1000.00;C6:Carbamidomethylation:1000.00;K20:iTRAQ 8plex (K N-term):1000.00;K21:iTRAQ 8plex (K N-term):1000.00	PEAKS DB
7	PGSC0003DMP400022438	K.K(+304.20)(+304.20)YETLSYLPDLSDEQLLK(+304.20)EVEYLLK(+304.20).N	N	98.98	4245.39	25	4.6	850.089	5	118.15	105730000	3	iTRAQ 8plex (K N-term)	K1:iTRAQ 8plex (K N-term):1000.00;K1:iTRAQ 8plex (K N-term):1000.00;K18:iTRAQ 8plex (K N-term):1000.00;K25:iTRAQ 8plex (K N-term):1000.00	PEAKS DB
7	PGSC0003DMP400022438	K.L(+304.20)PMFGC(+57.02)TDATQVLAEVEEAK(+304.20).K	Y	96.11	2816.44	20	1.4	939.823	3	116.32	12396000	2	iTRAQ 8plex (K N-term); Carbamidomethylation	L1:iTRAQ 8plex (K N-term):1000.00;C6:Carbamidomethylation:1000.00;K20:iTRAQ 8plex (K N-term):1000.00	PEAKS DB
7	PGSC0003DMP400022438	K.K(+304.20)(+304.20)YETLSYLPDLSDEQLLK(+304.20).E	N	95.42	3066.71	18	3.1	1023.25	3	106.19	0	0	iTRAQ 8plex (K N-term)	K1:iTRAQ 8plex (K N-term):1000.00;K1:iTRAQ 8plex (K N-term):1000.00;K18:iTRAQ 8plex (K N-term):1000.00	PEAKS DB
7	PGSC0003DMP400022438	R.Q(+304.20)VQC(+57.02)ISFIAYK(+304.20)PEGY	N	92.72	2410.27	15	5.1	804.435	3	99.3	278720000	3	iTRAQ 8plex (K N-term); Carbamidomethylation	Q1:iTRAQ 8plex (K N-term):1000.00;C4:Carbamidomethylation:1000.00;K11:iTRAQ 8plex (K N-term):1000.00	PEAKS DB
7	PGSC0003DMP400022438	K.N(+304.20)GWVPC(+57.02)LEFETEHGFVYRENNK(+304.20).S	N	91.42	3332.64	22	2.8	834.169	4	90.84	2420000	2	iTRAQ 8plex (K N-term); Carbamidomethylation	N1:iTRAQ 8plex (K N-term):1000.00;C6:Carbamidomethylation:1000.00;K22:iTRAQ 8plex (K N-term):1000.00	PEAKS DB
7	PGSC0003DMP400022438	R.E(+304.20)NNK(+304.20)SPGYYDGR.Y	N	72.65	2007.02	12	7.2	502.765	4	33.68	444050000	3	iTRAQ 8plex (K N-term)	E1:iTRAQ 8plex (K N-term):1000.00;K4:iTRAQ 8plex (K N-term):1000.00	PEAKS DB
7	PGSC0003DMP400022438	R.I(+304.20)IGFDNVR.Q	N	68.64	1236.71	8	5.7	619.365	2	76.64	8204600000	2	iTRAQ 8plex (K N-term)	I1:iTRAQ 8plex (K N-term):1000.00	PEAKS DB
7	PGSC0003DMP400022438	K.A(+304.20)YPQAWIR.I	Y	66.99	1307.72	8	6	654.873	2	70.59	2843500000	3	iTRAQ 8plex (K N-term)	A1:iTRAQ 8plex (K N-term):1000.00	PEAKS DB
7	PGSC0003DMP400022438	R.K(+304.20)(+304.20)QNLDITSIASNGGR.V	N	64.99	2181.22	15	-3.5	728.079	3	60.78	668000	1	iTRAQ 8plex (K N-term)	K1:iTRAQ 8plex (K N-term):1000.00;K1:iTRAQ 8plex (K N-term):1000.00	PEAKS DB
7	PGSC0003DMP400022438	K.K(+304.20)(+304.20)AYPQAWIR.I	Y	63.51	1740.02	9	3.8	581.016	3	58.93	1557800000	4	iTRAQ 8plex (K N-term)	K1:iTRAQ 8plex (K N-term):1000.00;K1:iTRAQ 8plex (K N-term):1000.00	PEAKS DB
7	PGSC0003DMP400022438	K.S(+304.20)PGYYDGR.Y	N	60.28	1217.59	8	1.5	406.872	3	34.9	1589700000	5	iTRAQ 8plex (K N-term)	S1:iTRAQ 8plex (K N-term):1000.00	PEAKS DB
7	PGSC0003DMP400022438	R.E(+304.20)NNK(+304.20)SPGYYDGRYWTMWK(+304.20).L	N	53.91	3206.62	18	2.6	802.665	4	76.26	633970	1	iTRAQ 8plex (K N-term)	E1:iTRAQ 8plex (K N-term):1000.00;K4:iTRAQ 8plex (K N-term):1000.00;K18:iTRAQ 8plex (K N-term):1000.00	PEAKS DB
7	PGSC0003DMP400022438	K.E(+304.20)VEYLLK(+304.20).N	N	39.35	1500.89	7	5.4	751.457	2	81.1	3582100000	5	iTRAQ 8plex (K N-term)	E1:iTRAQ 8plex (K N-term):1000.00;K7:iTRAQ 8plex (K N-term):1000.00	PEAKS DB
7	PGSC0003DMP400022438	K.S(+304.20)PGYYDGRYWTMWK(+304.20).L	N	29.04	2417.2	14	3.2	806.743	3	88.65	18373000	2	iTRAQ 8plex (K N-term)	S1:iTRAQ 8plex (K N-term):1000.00;K14:iTRAQ 8plex (K N-term):1000.00	PEAKS DB
7	PGSC0003DMP400022438	R.K(+304.20)(+42.01)QNLDITSIASNGGRVR.C	N	27.82	2174.2	17	5.9	544.561	4	105.02	779890	1	iTRAQ 8plex (K N-term); Acetylation (N-term)	K1:iTRAQ 8plex (K N-term):1000.00;K1:Acetylation (N-term):1000.00	PEAKS DB
7	PGSC0003DMP400022435	K.Y(+304.20)ETLSYLPDLSDEQLLK(+304.20)EVEYLLK(+304.20).N	N	115	3813.09	24	5.9	1272.05	3	122.83	0	0	iTRAQ 8plex (K N-term)	Y1:iTRAQ 8plex (K N-term):1000.00;K17:iTRAQ 8plex (K N-term):1000.00;K24:iTRAQ 8plex (K N-term):1000.00	PEAKS DB
7	PGSC0003DMP400022435	K.N(+304.20)GWVPC(+57.02)LEFETEHGFVYR.E	N	111.32	2543.22	18	1	848.747	3	104.64	238590000	3	iTRAQ 8plex (K N-term); Carbamidomethylation	N1:iTRAQ 8plex (K N-term):1000.00;C6:Carbamidomethylation:1000.00	PEAKS DB
7	PGSC0003DMP400022435	K.Y(+304.20)ETLSYLPDLSDEQLLK(+304.20).E	N	111.3	2634.41	17	4.1	1318.22	2	113.2	18153000	2	iTRAQ 8plex (K N-term)	Y1:iTRAQ 8plex (K N-term):1000.00;K17:iTRAQ 8plex (K N-term):1000.00	PEAKS DB
7	PGSC0003DMP400022435	K.L(+304.20)PMFGC(+57.02)TDATQVLAEVEEAK(+304.20)K(+304.20).A	Y	101.89	3248.74	21	3.1	1083.92	3	111.87	38229000	2	iTRAQ 8plex (K N-term); Carbamidomethylation	L1:iTRAQ 8plex (K N-term):1000.00;C6:Carbamidomethylation:1000.00;K20:iTRAQ 8plex (K N-term):1000.00;K21:iTRAQ 8plex (K N-term):1000.00	PEAKS DB
7	PGSC0003DMP400022435	K.K(+304.20)(+304.20)YETLSYLPDLSDEQLLK(+304.20)EVEYLLK(+304.20).N	N	98.98	4245.39	25	4.6	850.089	5	118.15	105730000	3	iTRAQ 8plex (K N-term)	K1:iTRAQ 8plex (K N-term):1000.00;K1:iTRAQ 8plex (K N-term):1000.00;K18:iTRAQ 8plex (K N-term):1000.00;K25:iTRAQ 8plex (K N-term):1000.00	PEAKS DB
7	PGSC0003DMP400022435	K.L(+304.20)PMFGC(+57.02)TDATQVLAEVEEAK(+304.20).K	Y	96.11	2816.44	20	1.4	939.823	3	116.32	12396000	2	iTRAQ 8plex (K N-term); Carbamidomethylation	L1:iTRAQ 8plex (K N-term):1000.00;C6:Carbamidomethylation:1000.00;K20:iTRAQ 8plex (K N-term):1000.00	PEAKS DB
7	PGSC0003DMP400022435	K.K(+304.20)(+304.20)YETLSYLPDLSDEQLLK(+304.20).E	N	95.42	3066.71	18	3.1	1023.25	3	106.19	0	0	iTRAQ 8plex (K N-term)	K1:iTRAQ 8plex (K N-term):1000.00;K1:iTRAQ 8plex (K N-term):1000.00;K18:iTRAQ 8plex (K N-term):1000.00	PEAKS DB
7	PGSC0003DMP400022435	R.Q(+304.20)VQC(+57.02)ISFIAYK(+304.20)PEGY	N	92.72	2410.27	15	5.1	804.435	3	99.3	278720000	3	iTRAQ 8plex (K N-term); Carbamidomethylation	Q1:iTRAQ 8plex (K N-term):1000.00;C4:Carbamidomethylation:1000.00;K11:iTRAQ 8plex (K N-term):1000.00	PEAKS DB
7	PGSC0003DMP400022435	K.N(+304.20)GWVPC(+57.02)LEFETEHGFVYRENNK(+304.20).S	N	91.42	3332.64	22	2.8	834.169	4	90.84	2420000	2	iTRAQ 8plex (K N-term); Carbamidomethylation	N1:iTRAQ 8plex (K N-term):1000.00;C6:Carbamidomethylation:1000.00;K22:iTRAQ 8plex (K N-term):1000.00	PEAKS DB
7	PGSC0003DMP400022435	R.E(+304.20)NNK(+304.20)SPGYYDGR.Y	N	72.65	2007.02	12	7.2	502.765	4	33.68	444050000	3	iTRAQ 8plex (K N-term)	E1:iTRAQ 8plex (K N-term):1000.00;K4:iTRAQ 8plex (K N-term):1000.00	PEAKS DB
7	PGSC0003DMP400022435	R.I(+304.20)IGFDNVR.Q	N	68.64	1236.71	8	5.7	619.365	2	76.64	8204600000	2	iTRAQ 8plex (K N-term)	I1:iTRAQ 8plex (K N-term):1000.00	PEAKS DB
7	PGSC0003DMP400022435	K.A(+304.20)YPQAWIR.I	Y	66.99	1307.72	8	6	654.873	2	70.59	2843500000	3	iTRAQ 8plex (K N-term)	A1:iTRAQ 8plex (K N-term):1000.00	PEAKS DB
7	PGSC0003DMP400022435	R.K(+304.20)(+304.20)QNLDITSIASNGGR.V	N	64.99	2181.22	15	-3.5	728.079	3	60.78	668000	1	iTRAQ 8plex (K N-term)	K1:iTRAQ 8plex (K N-term):1000.00;K1:iTRAQ 8plex (K N-term):1000.00	PEAKS DB
7	PGSC0003DMP400022435	K.K(+304.20)(+304.20)AYPQAWIR.I	Y	63.51	1740.02	9	3.8	581.016	3	58.93	1557800000	4	iTRAQ 8plex (K N-term)	K1:iTRAQ 8plex (K N-term):1000.00;K1:iTRAQ 8plex (K N-term):1000.00	PEAKS DB
7	PGSC0003DMP400022435	K.S(+304.20)PGYYDGR.Y	N	60.28	1217.59	8	1.5	406.872	3	34.9	1589700000	5	iTRAQ 8plex (K N-term)	S1:iTRAQ 8plex (K N-term):1000.00	PEAKS DB
7	PGSC0003DMP400022435	R.E(+304.20)NNK(+304.20)SPGYYDGRYWTMWK(+304.20).L	N	53.91	3206.62	18	2.6	802.665	4	76.26	633970	1	iTRAQ 8plex (K N-term)	E1:iTRAQ 8plex (K N-term):1000.00;K4:iTRAQ 8plex (K N-term):1000.00;K18:iTRAQ 8plex (K N-term):1000.00	PEAKS DB
7	PGSC0003DMP400022435	K.E(+304.20)VEYLLK(+304.20).N	N	39.35	1500.89	7	5.4	751.457	2	81.1	3582100000	5	iTRAQ 8plex (K N-term)	E1:iTRAQ 8plex (K N-term):1000.00;K7:iTRAQ 8plex (K N-term):1000.00	PEAKS DB
7	PGSC0003DMP400022435	K.S(+304.20)PGYYDGRYWTMWK(+304.20).L	N	29.04	2417.2	14	3.2	806.743	3	88.65	18373000	2	iTRAQ 8plex (K N-term)	S1:iTRAQ 8plex (K N-term):1000.00;K14:iTRAQ 8plex (K N-term):1000.00	PEAKS DB
7	PGSC0003DMP400022435	R.K(+304.20)(+42.01)QNLDITSIASNGGRVR.C	N	27.82	2174.2	17	5.9	544.561	4	105.02	779890	1	iTRAQ 8plex (K N-term); Acetylation (N-term)	K1:iTRAQ 8plex (K N-term):1000.00;K1:Acetylation (N-term):1000.00	PEAKS DB
62	PGSC0003DMP400010643	R.L(+304.20)VLEVAQHLGENMVR.T	N	108.46	2011.11	15	2.2	671.38	3	112.14	46826000	2	iTRAQ 8plex (K N-term)	L1:iTRAQ 8plex (K N-term):1000.00	PEAKS DB
62	PGSC0003DMP400010643	R.D(+304.20)AEGQDVLLFIDNIFR.F	N	99.26	2168.14	16	0.7	1085.08	2	124.84	7803200	2	iTRAQ 8plex (K N-term)	D1:iTRAQ 8plex (K N-term):1000.00	PEAKS DB
62	PGSC0003DMP400010643	K.A(+304.20)HGGFSVFAGVGER.T	N	97.48	1693.88	14	0.2	565.634	3	65.73	53455000	2	iTRAQ 8plex (K N-term)	A1:iTRAQ 8plex (K N-term):1000.00	PEAKS DB
62	PGSC0003DMP400010643	R.I(+304.20)PSAVGYQPTLATDLGGLQER.I	N	94.67	2489.34	21	1.5	830.788	3	106.59	1423500	1	iTRAQ 8plex (K N-term)	I1:iTRAQ 8plex (K N-term):1000.00	PEAKS DB
62	PGSC0003DMP400010643	R.E(+304.20)APAFVEQATEQQILVTGIK(+304.20).V	Y	92.31	2779.55	20	0.3	927.523	3	110.93	0	0	iTRAQ 8plex (K N-term)	E1:iTRAQ 8plex (K N-term):1000.00;K20:iTRAQ 8plex (K N-term):1000.00	PEAKS DB
62	PGSC0003DMP400010643	K.T(+304.20)VLIMELINNVAK(+304.20).A	N	90.23	2065.23	13	0.6	1033.62	2	121.78	9974200	2	iTRAQ 8plex (K N-term)	T1:iTRAQ 8plex (K N-term):1000.00;K13:iTRAQ 8plex (K N-term):1000.00	PEAKS DB
62	PGSC0003DMP400010643	R.M(+304.20)LSPHILGEDHYNTAR.G	N	88.58	2157.09	16	-1.9	720.036	3	62.07	53003000	2	iTRAQ 8plex (K N-term)	M1:iTRAQ 8plex (K N-term):1000.00	PEAKS DB
62	PGSC0003DMP400010643	R.V(+304.20)GLTGLTVAEHFR.D	N	83.95	1702.96	13	3.1	568.663	3	85.48	70376000	1	iTRAQ 8plex (K N-term)	V1:iTRAQ 8plex (K N-term):1000.00	PEAKS DB
62	PGSC0003DMP400010643	R.F(+304.20)TQANSEVSALLGR.I	N	82.99	1795.97	14	0.8	898.992	2	103.37	26823000	2	iTRAQ 8plex (K N-term)	F1:iTRAQ 8plex (K N-term):1000.00	PEAKS DB
62	PGSC0003DMP400010643	R.I(+304.20)MNVIGEAIDERGPITTDHFLPIHR.E	Y	81.13	3147.68	25	0.8	630.543	5	111.36	2116200	1	iTRAQ 8plex (K N-term)	I1:iTRAQ 8plex (K N-term):1000.00	PEAKS DB
[truncated: 15,901 more rows]

## Sheet: 8dpi_28C
Protein Group	Protein Accession	Peptide	Unique	-10lgP	Mass	Length	ppm	m/z	z	RT	Area PVY28_Gala	#Feature	PTM	AScore	Found By
[truncated: 21,896 more rows]

## Sheet: 14dpi_22C
Protein Group	Protein Accession	Peptide	Unique	-10lgP	Mass	Length	ppm	m/z	z	RT	Area PVY22_Gala	#Feature	PTM	AScore	Found By
[truncated: 19,556 more rows]

[truncated: 1 more sheets: 14dpi_28C]
