# Supplementary material for: The Resistance Responses of Potato Plants to Potato Virus Y Are Associated with an Increased Cellular Methionine Content and an Altered SAM:SAH Methylation Index
Source: Viruses. 2021 May 21;13(6):955. doi: 10.3390/v13060955 (PMC8224460; doi:10.3390/v13060955)
Supplement: Supplementary file 1 [file viruses-13-00955-s001.zip › TableS4_Gala.xlsx]

## Sheet: description
Table S4. The results of functional enrichment analysis by g:Profiler (https://biit.cs.ut.ee/gprofiler)

## Sheet: upreg_BP_8dpi_PVY28
source	term_name	term_id	adjusted_p_value	negative_log10_of_adjusted_p_value	term_size	query_size	intersection_size	effective_domain_size	intersections
GO:BP	response to hydrogen peroxide	GO:0042542	0.0000030484145696081503	5.515925971371155	44	94	7	16447	PGSC0003DMG400025261,PGSC0003DMG400025246,PGSC0003DMG400023375,PGSC0003DMG400008591,PGSC0003DMG400015887,PGSC0003DMG400000926,PGSC0003DMG400003691
GO:BP	organonitrogen compound biosynthetic process	GO:1901566	0.000022697304805561748	4.644025710100512	1389	94	26	16447	PGSC0003DMG400025012,PGSC0003DMG400014027,PGSC0003DMG400019584,PGSC0003DMG400002929,PGSC0003DMG400024748,PGSC0003DMG400002729,PGSC0003DMG400023495,PGSC0003DMG400005626,PGSC0003DMG400030348,PGSC0003DMG400026241,PGSC0003DMG400023394,PGSC0003DMG400019472,PGSC0003DMG400008855,PGSC0003DMG400007579,PGSC0003DMG401009818,PGSC0003DMG400022119,PGSC0003DMG400023424,PGSC0003DMG400010221,PGSC0003DMG400011603,…
GO:BP	cellular amino acid metabolic process	GO:0006520	0.00006792837009100196	4.16794880597421	356	94	13	16447	PGSC0003DMG400014027,PGSC0003DMG400024748,PGSC0003DMG400002729,PGSC0003DMG400030348,PGSC0003DMG400006976,PGSC0003DMG400008855,PGSC0003DMG400007579,PGSC0003DMG401009818,PGSC0003DMG400010221,PGSC0003DMG400007099,PGSC0003DMG400019456,PGSC0003DMG400001496,PGSC0003DMG400018943
GO:BP	response to heat	GO:0009408	0.00008230704159190402	4.0845630081207975	104	94	8	16447	PGSC0003DMG400020480,PGSC0003DMG400018620,PGSC0003DMG400025246,PGSC0003DMG400023375,PGSC0003DMG400008591,PGSC0003DMG400015887,PGSC0003DMG400000926,PGSC0003DMG400003691
GO:BP	response to reactive oxygen species	GO:0000302	0.00021386694533470624	3.669856333558675	80	94	7	16447	PGSC0003DMG400025261,PGSC0003DMG400025246,PGSC0003DMG400023375,PGSC0003DMG400008591,PGSC0003DMG400015887,PGSC0003DMG400000926,PGSC0003DMG400003691
GO:BP	photosynthesis, light reaction	GO:0019684	0.00021899760587659018	3.659560632923668	118	94	8	16447	PGSC0003DMG400019258,PGSC0003DMG400021599,PGSC0003DMG400005626,PGSC0003DMG400003368,PGSC0003DMG400002790,PGSC0003DMG400003103,PGSC0003DMG400006661,PGSC0003DMG400006351
GO:BP	protein complex oligomerization	GO:0051259	0.0002584403326735642	3.5876397085922456	51	94	6	16447	PGSC0003DMG400025246,PGSC0003DMG400023375,PGSC0003DMG400008591,PGSC0003DMG400015887,PGSC0003DMG400000926,PGSC0003DMG400003691
GO:BP	generation of precursor metabolites and energy	GO:0006091	0.0005625851204907281	3.249811758438549	502	94	14	16447	PGSC0003DMG400019258,PGSC0003DMG400021599,PGSC0003DMG400005626,PGSC0003DMG400003368,PGSC0003DMG400028384,PGSC0003DMG400002790,PGSC0003DMG400020460,PGSC0003DMG400019363,PGSC0003DMG400022119,PGSC0003DMG400024182,PGSC0003DMG400003103,PGSC0003DMG400006661,PGSC0003DMG400006351,PGSC0003DMG400028726
GO:BP	protein folding	GO:0006457	0.0019573299694513793	2.708335954192758	211	94	9	16447	PGSC0003DMG400020480,PGSC0003DMG400027535,PGSC0003DMG400000488,PGSC0003DMG400025246,PGSC0003DMG400023375,PGSC0003DMG400008591,PGSC0003DMG400015887,PGSC0003DMG400000926,PGSC0003DMG400003691
GO:BP	small molecule metabolic process	GO:0044281	0.0021167681134234943	2.6743267152335424	1421	94	23	16447	PGSC0003DMG400014027,PGSC0003DMG400002929,PGSC0003DMG400024748,PGSC0003DMG400002729,PGSC0003DMG400020730,PGSC0003DMG400030348,PGSC0003DMG400023394,PGSC0003DMG400006976,PGSC0003DMG400008855,PGSC0003DMG400007579,PGSC0003DMG401009818,PGSC0003DMG400022119,PGSC0003DMG400010221,PGSC0003DMG400007410,PGSC0003DMG400011603,PGSC0003DMG400015336,PGSC0003DMG400007099,PGSC0003DMG400008513,PGSC0003DMG400024182,…
GO:BP	alpha-amino acid metabolic process	GO:1901605	0.0029632533071144687	2.5282312222358003	222	94	9	16447	PGSC0003DMG400014027,PGSC0003DMG400002729,PGSC0003DMG400030348,PGSC0003DMG400006976,PGSC0003DMG400007579,PGSC0003DMG401009818,PGSC0003DMG400010221,PGSC0003DMG400007099,PGSC0003DMG400019456
GO:BP	cellular amino acid biosynthetic process	GO:0008652	0.004258280713371029	2.370765712496191	175	94	8	16447	PGSC0003DMG400014027,PGSC0003DMG400024748,PGSC0003DMG400002729,PGSC0003DMG400030348,PGSC0003DMG400007579,PGSC0003DMG401009818,PGSC0003DMG400010221,PGSC0003DMG400007099
GO:BP	response to temperature stimulus	GO:0009266	0.005235880521982745	2.281010272212119	180	94	8	16447	PGSC0003DMG400020480,PGSC0003DMG400018620,PGSC0003DMG400025246,PGSC0003DMG400023375,PGSC0003DMG400008591,PGSC0003DMG400015887,PGSC0003DMG400000926,PGSC0003DMG400003691
GO:BP	protein-containing complex assembly	GO:0065003	0.006482388056449675	2.188264974271062	536	94	13	16447	PGSC0003DMG400019258,PGSC0003DMG400023495,PGSC0003DMG400005626,PGSC0003DMG400024572,PGSC0003DMG400025246,PGSC0003DMG400023375,PGSC0003DMG400008591,PGSC0003DMG400002389,PGSC0003DMG400015887,PGSC0003DMG400000926,PGSC0003DMG400003691,PGSC0003DMG400023424,PGSC0003DMG400003103
GO:BP	photosynthesis	GO:0015979	0.009035221525834974	2.044061194927254	194	94	8	16447	PGSC0003DMG400019258,PGSC0003DMG400021599,PGSC0003DMG400005626,PGSC0003DMG400003368,PGSC0003DMG400002790,PGSC0003DMG400003103,PGSC0003DMG400006661,PGSC0003DMG400006351
GO:BP	oxoacid metabolic process	GO:0043436	0.0091982066011893	2.0362968399512837	822	94	16	16447	PGSC0003DMG400014027,PGSC0003DMG400024748,PGSC0003DMG400002729,PGSC0003DMG400030348,PGSC0003DMG400006976,PGSC0003DMG400008855,PGSC0003DMG400007579,PGSC0003DMG401009818,PGSC0003DMG400010221,PGSC0003DMG400007410,PGSC0003DMG400015336,PGSC0003DMG400007099,PGSC0003DMG400019456,PGSC0003DMG400011587,PGSC0003DMG400001496,PGSC0003DMG400018943
GO:BP	alpha-amino acid biosynthetic process	GO:1901607	0.010511166067928847	1.9783491023565318	143	94	7	16447	PGSC0003DMG400014027,PGSC0003DMG400002729,PGSC0003DMG400030348,PGSC0003DMG400007579,PGSC0003DMG401009818,PGSC0003DMG400010221,PGSC0003DMG400007099
GO:BP	glutamine family amino acid biosynthetic process	GO:0009084	0.010977329922964478	1.9595032829040777	28	94	4	16447	PGSC0003DMG400002729,PGSC0003DMG400030348,PGSC0003DMG400007579,PGSC0003DMG401009818
GO:BP	glutamine family amino acid metabolic process	GO:0009064	0.01763878393945937	1.7535313594869237	63	94	5	16447	PGSC0003DMG400002729,PGSC0003DMG400030348,PGSC0003DMG400007579,PGSC0003DMG401009818,PGSC0003DMG400019456
GO:BP	organic acid metabolic process	GO:0006082	0.01766404691889664	1.7529097903848374	867	94	16	16447	PGSC0003DMG400014027,PGSC0003DMG400024748,PGSC0003DMG400002729,PGSC0003DMG400030348,PGSC0003DMG400006976,PGSC0003DMG400008855,PGSC0003DMG400007579,PGSC0003DMG401009818,PGSC0003DMG400010221,PGSC0003DMG400007410,PGSC0003DMG400015336,PGSC0003DMG400007099,PGSC0003DMG400019456,PGSC0003DMG400011587,PGSC0003DMG400001496,PGSC0003DMG400018943
GO:BP	isoleucyl-tRNA aminoacylation	GO:0006428	0.01923776175750286	1.7158454579172837	2	94	2	16447	PGSC0003DMG400001496,PGSC0003DMG400018943
GO:BP	protein-containing complex subunit organization	GO:0043933	0.027309369859226964	1.5636883207250722	615	94	13	16447	PGSC0003DMG400019258,PGSC0003DMG400023495,PGSC0003DMG400005626,PGSC0003DMG400024572,PGSC0003DMG400025246,PGSC0003DMG400023375,PGSC0003DMG400008591,PGSC0003DMG400002389,PGSC0003DMG400015887,PGSC0003DMG400000926,PGSC0003DMG400003691,PGSC0003DMG400023424,PGSC0003DMG400003103
GO:BP	carboxylic acid metabolic process	GO:0019752	0.03151934443712359	1.5014228238696816	811	94	15	16447	PGSC0003DMG400014027,PGSC0003DMG400024748,PGSC0003DMG400002729,PGSC0003DMG400030348,PGSC0003DMG400006976,PGSC0003DMG400008855,PGSC0003DMG400007579,PGSC0003DMG401009818,PGSC0003DMG400010221,PGSC0003DMG400015336,PGSC0003DMG400007099,PGSC0003DMG400019456,PGSC0003DMG400011587,PGSC0003DMG400001496,PGSC0003DMG400018943
GO:BP	cellular component assembly	GO:0022607	0.03739730180889813	1.4271597307347683	727	94	14	16447	PGSC0003DMG400019258,PGSC0003DMG400000340,PGSC0003DMG400023495,PGSC0003DMG400005626,PGSC0003DMG400024572,PGSC0003DMG400025246,PGSC0003DMG400023375,PGSC0003DMG400008591,PGSC0003DMG400002389,PGSC0003DMG400015887,PGSC0003DMG400000926,PGSC0003DMG400003691,PGSC0003DMG400023424,PGSC0003DMG400003103
GO:BP	response to salt stress	GO:0009651	0.05012852961814065	1.2999150340283423	126	94	6	16447	PGSC0003DMG400025246,PGSC0003DMG400023375,PGSC0003DMG400008591,PGSC0003DMG400015887,PGSC0003DMG400000926,PGSC0003DMG400003691
GO:BP	ribonucleotide biosynthetic process	GO:0009260	0.062172170029327664	1.206403973948954	131	94	6	16447	PGSC0003DMG400002929,PGSC0003DMG400023394,PGSC0003DMG400022119,PGSC0003DMG400008513,PGSC0003DMG400024182,PGSC0003DMG400019456
GO:BP	response to abiotic stimulus	GO:0009628	0.07758056671302264	1.1102470522760548	589	94	12	16447	PGSC0003DMG400020480,PGSC0003DMG400018620,PGSC0003DMG400021599,PGSC0003DMG400005626,PGSC0003DMG400025246,PGSC0003DMG400023375,PGSC0003DMG400008591,PGSC0003DMG400015887,PGSC0003DMG400000926,PGSC0003DMG400003691,PGSC0003DMG400003103,PGSC0003DMG400006351
GO:BP	ribose phosphate biosynthetic process	GO:0046390	0.07954718445785172	1.0993751874323352	137	94	6	16447	PGSC0003DMG400002929,PGSC0003DMG400023394,PGSC0003DMG400022119,PGSC0003DMG400008513,PGSC0003DMG400024182,PGSC0003DMG400019456
GO:BP	electron transport chain	GO:0022900	0.0840465898278781	1.0754799032712739	266	94	8	16447	PGSC0003DMG400019258,PGSC0003DMG400003368,PGSC0003DMG400028384,PGSC0003DMG400002790,PGSC0003DMG400020460,PGSC0003DMG400019363,PGSC0003DMG400024182,PGSC0003DMG400006661
GO:BP	response to osmotic stress	GO:0006970	0.0967904333209339	1.0141675658449942	142	94	6	16447	PGSC0003DMG400025246,PGSC0003DMG400023375,PGSC0003DMG400008591,PGSC0003DMG400015887,PGSC0003DMG400000926,PGSC0003DMG400003691
GO:BP	oxidative phosphorylation	GO:0006119	0.10363767677863621	0.9844823310540947	49	94	4	16447	PGSC0003DMG400020460,PGSC0003DMG400022119,PGSC0003DMG400024182,PGSC0003DMG400006661

## Sheet: upreg_KEGG_8dpi_PVY28
source	term_name	term_id	adjusted_p_value	negative_log10_of_adjusted_p_value	term_size	query_size	intersection_size	effective_domain_size	intersections
KEGG	Protein processing in endoplasmic reticulum	KEGG:04141	0.01903836264791713	1.7203704048775756	177	46	9	3239	PGSC0003DMG400020480,PGSC0003DMG400026241,PGSC0003DMG400025246,PGSC0003DMG400023375,PGSC0003DMG400008591,PGSC0003DMG400019472,PGSC0003DMG400015887,PGSC0003DMG400000926,PGSC0003DMG400003691
KEGG	Various types of N-glycan biosynthesis	KEGG:00513	0.07291299944872133	1.137195035666255	20	46	3	3239	PGSC0003DMG400026241,PGSC0003DMG400019472,PGSC0003DMG400030834
KEGG	Glycosphingolipid biosynthesis - globo and isoglobo series	KEGG:00603	0.1118839028390386	0.9512323925695941	7	46	2	3239	PGSC0003DMG400003769,PGSC0003DMG400030834

## Sheet: downreg_BP_8dpi_PVY28
source	term_name	term_id	adjusted_p_value	negative_log10_of_adjusted_p_value	term_size	query_size	intersection_size	effective_domain_size	intersections
GO:BP	translation	GO:0006412	1.196261426547716e-10	9.922173900865742	662	102	25	16447	PGSC0003DMG400019258,PGSC0003DMG400014429,PGSC0003DMG400000488,PGSC0003DMG400002729,PGSC0003DMG400003368,PGSC0003DMG400008079,PGSC0003DMG400033341,PGSC0003DMG400028631,PGSC0003DMG400023394,PGSC0003DMG400006976,PGSC0003DMG400007579,PGSC0003DMG400016367,PGSC0003DMG400019363,PGSC0003DMG400023424,PGSC0003DMG400007410,PGSC0003DMG400008513,PGSC0003DMG400005907,PGSC0003DMG400011702,PGSC0003DMG401005658,…
GO:BP	peptide biosynthetic process	GO:0043043	1.5133528283197172e-10	9.820059807252111	669	102	25	16447	PGSC0003DMG400019258,PGSC0003DMG400014429,PGSC0003DMG400000488,PGSC0003DMG400002729,PGSC0003DMG400003368,PGSC0003DMG400008079,PGSC0003DMG400033341,PGSC0003DMG400028631,PGSC0003DMG400023394,PGSC0003DMG400006976,PGSC0003DMG400007579,PGSC0003DMG400016367,PGSC0003DMG400019363,PGSC0003DMG400023424,PGSC0003DMG400007410,PGSC0003DMG400008513,PGSC0003DMG400005907,PGSC0003DMG400011702,PGSC0003DMG401005658,…
GO:BP	amide biosynthetic process	GO:0043604	8.470786630907456e-10	9.072076257485188	723	102	25	16447	PGSC0003DMG400019258,PGSC0003DMG400014429,PGSC0003DMG400000488,PGSC0003DMG400002729,PGSC0003DMG400003368,PGSC0003DMG400008079,PGSC0003DMG400033341,PGSC0003DMG400028631,PGSC0003DMG400023394,PGSC0003DMG400006976,PGSC0003DMG400007579,PGSC0003DMG400016367,PGSC0003DMG400019363,PGSC0003DMG400023424,PGSC0003DMG400007410,PGSC0003DMG400008513,PGSC0003DMG400005907,PGSC0003DMG400011702,PGSC0003DMG401005658,…
GO:BP	peptide metabolic process	GO:0006518	1.9513070335945933e-9	8.709674390008487	751	102	25	16447	PGSC0003DMG400019258,PGSC0003DMG400014429,PGSC0003DMG400000488,PGSC0003DMG400002729,PGSC0003DMG400003368,PGSC0003DMG400008079,PGSC0003DMG400033341,PGSC0003DMG400028631,PGSC0003DMG400023394,PGSC0003DMG400006976,PGSC0003DMG400007579,PGSC0003DMG400016367,PGSC0003DMG400019363,PGSC0003DMG400023424,PGSC0003DMG400007410,PGSC0003DMG400008513,PGSC0003DMG400005907,PGSC0003DMG400011702,PGSC0003DMG401005658,…
GO:BP	cellular amide metabolic process	GO:0043603	5.3912102579888476e-8	7.268313730292736	876	102	25	16447	PGSC0003DMG400019258,PGSC0003DMG400014429,PGSC0003DMG400000488,PGSC0003DMG400002729,PGSC0003DMG400003368,PGSC0003DMG400008079,PGSC0003DMG400033341,PGSC0003DMG400028631,PGSC0003DMG400023394,PGSC0003DMG400006976,PGSC0003DMG400007579,PGSC0003DMG400016367,PGSC0003DMG400019363,PGSC0003DMG400023424,PGSC0003DMG400007410,PGSC0003DMG400008513,PGSC0003DMG400005907,PGSC0003DMG400011702,PGSC0003DMG401005658,…
GO:BP	organonitrogen compound biosynthetic process	GO:1901566	8.860691538513478e-8	7.052532381991014	1389	102	31	16447	PGSC0003DMG400019258,PGSC0003DMG400014429,PGSC0003DMG400000488,PGSC0003DMG400013235,PGSC0003DMG400002729,PGSC0003DMG400003368,PGSC0003DMG400008079,PGSC0003DMG400033341,PGSC0003DMG400020484,PGSC0003DMG400008708,PGSC0003DMG400028631,PGSC0003DMG400023394,PGSC0003DMG400006976,PGSC0003DMG400007579,PGSC0003DMG400016367,PGSC0003DMG400019363,PGSC0003DMG400023424,PGSC0003DMG400007410,PGSC0003DMG400008513,…
GO:BP	response to gibberellin	GO:0009739	1.5064966500439522e-7	6.822031829718499	44	102	8	16447	PGSC0003DMG400018702,PGSC0003DMG400025303,PGSC0003DMG400009570,PGSC0003DMG400000340,PGSC0003DMG400026442,PGSC0003DMG400021599,PGSC0003DMG400005626,PGSC0003DMG400026241
GO:BP	ribosome assembly	GO:0042255	0.0005876199662847052	3.230903456074509	85	102	7	16447	PGSC0003DMG400002729,PGSC0003DMG400003368,PGSC0003DMG400008079,PGSC0003DMG400033341,PGSC0003DMG400016367,PGSC0003DMG400023424,PGSC0003DMG402029274
GO:BP	response to lipid	GO:0033993	0.0010456049229556129	2.9806323806614214	231	102	10	16447	PGSC0003DMG400018702,PGSC0003DMG400025303,PGSC0003DMG400009570,PGSC0003DMG400000340,PGSC0003DMG400026442,PGSC0003DMG400021599,PGSC0003DMG400005626,PGSC0003DMG400026241,PGSC0003DMG400008589,PGSC0003DMG402001494
GO:BP	response to oxygen-containing compound	GO:1901700	0.005484818277065696	2.260837756890546	483	102	13	16447	PGSC0003DMG400027577,PGSC0003DMG400018702,PGSC0003DMG400025303,PGSC0003DMG400009570,PGSC0003DMG400000340,PGSC0003DMG400026442,PGSC0003DMG400021599,PGSC0003DMG400005626,PGSC0003DMG400026241,PGSC0003DMG400008589,PGSC0003DMG400030834,PGSC0003DMG400026473,PGSC0003DMG402001494
GO:BP	ribosomal large subunit assembly	GO:0000027	0.005747292100737521	2.240536729695135	46	102	5	16447	PGSC0003DMG400002729,PGSC0003DMG400003368,PGSC0003DMG400008079,PGSC0003DMG400033341,PGSC0003DMG400023424
GO:BP	ribonucleoprotein complex assembly	GO:0022618	0.008436780353840321	2.0738232573236144	176	102	8	16447	PGSC0003DMG400002729,PGSC0003DMG400003368,PGSC0003DMG400008079,PGSC0003DMG400033341,PGSC0003DMG400016367,PGSC0003DMG400023424,PGSC0003DMG402029274,PGSC0003DMG400005907
GO:BP	ribonucleoprotein complex subunit organization	GO:0071826	0.009931292231902835	2.0029942386474513	180	102	8	16447	PGSC0003DMG400002729,PGSC0003DMG400003368,PGSC0003DMG400008079,PGSC0003DMG400033341,PGSC0003DMG400016367,PGSC0003DMG400023424,PGSC0003DMG402029274,PGSC0003DMG400005907
GO:BP	response to ethylene	GO:0009723	0.010580667438601157	1.9754869357262752	52	102	5	16447	PGSC0003DMG400009570,PGSC0003DMG400000340,PGSC0003DMG400026442,PGSC0003DMG400021599,PGSC0003DMG400026241
GO:BP	reductive pentose-phosphate cycle	GO:0019253	0.01662108985645291	1.7793405026261973	10	102	3	16447	PGSC0003DMG400019584,PGSC0003DMG400009042,PGSC0003DMG400024182
GO:BP	photosynthesis, dark reaction	GO:0019685	0.01662108985645291	1.7793405026261973	10	102	3	16447	PGSC0003DMG400019584,PGSC0003DMG400009042,PGSC0003DMG400024182
GO:BP	positive regulation of superoxide dismutase activity	GO:1901671	0.02351037479991119	1.6287404473431262	2	102	2	16447	PGSC0003DMG400002929,PGSC0003DMG400002389
GO:BP	regulation of superoxide dismutase activity	GO:1901668	0.02351037479991119	1.6287404473431262	2	102	2	16447	PGSC0003DMG400002929,PGSC0003DMG400002389
GO:BP	organelle assembly	GO:0070925	0.027438359614180768	1.5616418562234702	152	102	7	16447	PGSC0003DMG400002729,PGSC0003DMG400003368,PGSC0003DMG400008079,PGSC0003DMG400033341,PGSC0003DMG400016367,PGSC0003DMG400023424,PGSC0003DMG402029274
GO:BP	carbon fixation	GO:0015977	0.09125663594198605	1.0397355449734031	17	102	3	16447	PGSC0003DMG400019584,PGSC0003DMG400009042,PGSC0003DMG400024182
GO:BP	cellular protein-containing complex assembly	GO:0034622	0.09236699500053873	1.0344831851625975	467	102	11	16447	PGSC0003DMG400002729,PGSC0003DMG400003368,PGSC0003DMG400008079,PGSC0003DMG400033341,PGSC0003DMG400023375,PGSC0003DMG400016367,PGSC0003DMG400018360,PGSC0003DMG400023424,PGSC0003DMG402029274,PGSC0003DMG400005907,PGSC0003DMG400022381

## Sheet: downreg_KEGG_8dpi_PVY28
source	term_name	term_id	adjusted_p_value	negative_log10_of_adjusted_p_value	term_size	query_size	intersection_size	effective_domain_size	intersections
KEGG	Ribosome	KEGG:03010	7.513330908650729e-8	7.124167483163937	226	35	15	3239	PGSC0003DMG400000488,PGSC0003DMG400002729,PGSC0003DMG400003368,PGSC0003DMG400028631,PGSC0003DMG400023394,PGSC0003DMG400016367,PGSC0003DMG400007410,PGSC0003DMG402029274,PGSC0003DMG400008513,PGSC0003DMG400011702,PGSC0003DMG400021189,PGSC0003DMG400000456,PGSC0003DMG400032570,PGSC0003DMG400029659,PGSC0003DMG400000487
KEGG	Oxidative phosphorylation	KEGG:00190	0.4769127016765662	0.3215611107919974	93	35	4	3239	PGSC0003DMG400020484,PGSC0003DMG400003103,PGSC0003DMG400011587,PGSC0003DMG400027374
KEGG	Photosynthesis	KEGG:00195	0.5288851768395193	0.2766386048604151	53	35	3	3239	PGSC0003DMG400020484,PGSC0003DMG400000926,PGSC0003DMG400018360

## Sheet: upreg_BP_14dpi_PVY22
source	term_name	term_id	adjusted_p_value	negative_log10_of_adjusted_p_value	term_size	query_size	intersection_size	effective_domain_size	intersections
GO:BP	small molecule metabolic process	GO:0044281	7.584860505894855e-12	11.120052401967191	1421	88	34	16447	PGSC0003DMG400008708,PGSC0003DMG400026516,PGSC0003DMG402002721,PGSC0003DMG400025309,PGSC0003DMG400000302,PGSC0003DMG400024275,PGSC0003DMG400028502,PGSC0003DMG400004652,PGSC0003DMG400009992,PGSC0003DMG400021550,PGSC0003DMG400030158,PGSC0003DMG400026336,PGSC0003DMG400017433,PGSC0003DMG400037250,PGSC0003DMG400029618,PGSC0003DMG400015215,PGSC0003DMG401022238,PGSC0003DMG400013331,PGSC0003DMG400016589,…
GO:BP	carboxylic acid metabolic process	GO:0019752	7.017959054197588e-7	6.153789169974691	811	88	21	16447	PGSC0003DMG400008708,PGSC0003DMG402002721,PGSC0003DMG400025309,PGSC0003DMG400000302,PGSC0003DMG400024275,PGSC0003DMG400028502,PGSC0003DMG400004652,PGSC0003DMG400030158,PGSC0003DMG400026336,PGSC0003DMG400017433,PGSC0003DMG400029618,PGSC0003DMG400015215,PGSC0003DMG400013331,PGSC0003DMG400001524,PGSC0003DMG400000496,PGSC0003DMG400017144,PGSC0003DMG400002200,PGSC0003DMG400018735,PGSC0003DMG400003548,…
GO:BP	oxoacid metabolic process	GO:0043436	8.937711306993077e-7	6.048773677400512	822	88	21	16447	PGSC0003DMG400008708,PGSC0003DMG402002721,PGSC0003DMG400025309,PGSC0003DMG400000302,PGSC0003DMG400024275,PGSC0003DMG400028502,PGSC0003DMG400004652,PGSC0003DMG400030158,PGSC0003DMG400026336,PGSC0003DMG400017433,PGSC0003DMG400029618,PGSC0003DMG400015215,PGSC0003DMG400013331,PGSC0003DMG400001524,PGSC0003DMG400000496,PGSC0003DMG400017144,PGSC0003DMG400002200,PGSC0003DMG400018735,PGSC0003DMG400003548,…
GO:BP	organic acid metabolic process	GO:0006082	0.0000023107966755778364	5.636238265926903	867	88	21	16447	PGSC0003DMG400008708,PGSC0003DMG402002721,PGSC0003DMG400025309,PGSC0003DMG400000302,PGSC0003DMG400024275,PGSC0003DMG400028502,PGSC0003DMG400004652,PGSC0003DMG400030158,PGSC0003DMG400026336,PGSC0003DMG400017433,PGSC0003DMG400029618,PGSC0003DMG400015215,PGSC0003DMG400013331,PGSC0003DMG400001524,PGSC0003DMG400000496,PGSC0003DMG400017144,PGSC0003DMG400002200,PGSC0003DMG400018735,PGSC0003DMG400003548,…
GO:BP	monosaccharide metabolic process	GO:0005996	0.0005644677789511634	3.248360843505339	143	88	8	16447	PGSC0003DMG400026516,PGSC0003DMG400009992,PGSC0003DMG400017433,PGSC0003DMG400016589,PGSC0003DMG400011530,PGSC0003DMG400020363,PGSC0003DMG400026916,PGSC0003DMG400003102
GO:BP	ATP metabolic process	GO:0046034	0.0008518746151838832	3.0696243230044398	151	88	8	16447	PGSC0003DMG402002721,PGSC0003DMG400017433,PGSC0003DMG401022238,PGSC0003DMG400005994,PGSC0003DMG400030560,PGSC0003DMG400003548,PGSC0003DMG400028839,PGSC0003DMG400022607
GO:BP	purine-containing compound metabolic process	GO:0072521	0.0010364061186235217	2.9844700317373625	270	88	10	16447	PGSC0003DMG402002721,PGSC0003DMG400021550,PGSC0003DMG400017433,PGSC0003DMG401022238,PGSC0003DMG400005994,PGSC0003DMG400030560,PGSC0003DMG400003548,PGSC0003DMG400028839,PGSC0003DMG400022607,PGSC0003DMG400022386
GO:BP	hexose metabolic process	GO:0019318	0.0015912554295957643	2.798260101459604	115	88	7	16447	PGSC0003DMG400026516,PGSC0003DMG400009992,PGSC0003DMG400017433,PGSC0003DMG400016589,PGSC0003DMG400011530,PGSC0003DMG400020363,PGSC0003DMG400026916
GO:BP	organonitrogen compound biosynthetic process	GO:1901566	0.0015967402145915552	2.7967657366773597	1389	88	22	16447	PGSC0003DMG400004682,PGSC0003DMG400026829,PGSC0003DMG400008708,PGSC0003DMG400025309,PGSC0003DMG400024275,PGSC0003DMG400000560,PGSC0003DMG400028502,PGSC0003DMG400004652,PGSC0003DMG400021550,PGSC0003DMG400026336,PGSC0003DMG400015215,PGSC0003DMG400012166,PGSC0003DMG401022238,PGSC0003DMG400041767,PGSC0003DMG400011264,PGSC0003DMG400001524,PGSC0003DMG400005994,PGSC0003DMG400030560,PGSC0003DMG400002200,…
GO:BP	cellular amino acid metabolic process	GO:0006520	0.0017784101871176172	2.749968062569358	356	88	11	16447	PGSC0003DMG400008708,PGSC0003DMG400025309,PGSC0003DMG400024275,PGSC0003DMG400028502,PGSC0003DMG400004652,PGSC0003DMG400026336,PGSC0003DMG400015215,PGSC0003DMG400013331,PGSC0003DMG400001524,PGSC0003DMG400017144,PGSC0003DMG400002200
GO:BP	purine ribonucleotide metabolic process	GO:0009150	0.002253748546436362	2.647094540369318	230	88	9	16447	PGSC0003DMG402002721,PGSC0003DMG400021550,PGSC0003DMG400017433,PGSC0003DMG401022238,PGSC0003DMG400005994,PGSC0003DMG400030560,PGSC0003DMG400003548,PGSC0003DMG400028839,PGSC0003DMG400022607
GO:BP	glucose metabolic process	GO:0006006	0.0026520558168713145	2.576417339730269	46	88	5	16447	PGSC0003DMG400009992,PGSC0003DMG400017433,PGSC0003DMG400016589,PGSC0003DMG400011530,PGSC0003DMG400020363
GO:BP	purine nucleotide metabolic process	GO:0006163	0.004432755740592445	2.353326199094415	250	88	9	16447	PGSC0003DMG402002721,PGSC0003DMG400021550,PGSC0003DMG400017433,PGSC0003DMG401022238,PGSC0003DMG400005994,PGSC0003DMG400030560,PGSC0003DMG400003548,PGSC0003DMG400028839,PGSC0003DMG400022607
GO:BP	ribonucleotide metabolic process	GO:0009259	0.00472666906664502	2.3254448033584207	252	88	9	16447	PGSC0003DMG402002721,PGSC0003DMG400021550,PGSC0003DMG400017433,PGSC0003DMG401022238,PGSC0003DMG400005994,PGSC0003DMG400030560,PGSC0003DMG400003548,PGSC0003DMG400028839,PGSC0003DMG400022607
GO:BP	ribose phosphate metabolic process	GO:0019693	0.006075440530436432	2.2164222258776047	260	88	9	16447	PGSC0003DMG402002721,PGSC0003DMG400021550,PGSC0003DMG400017433,PGSC0003DMG401022238,PGSC0003DMG400005994,PGSC0003DMG400030560,PGSC0003DMG400003548,PGSC0003DMG400028839,PGSC0003DMG400022607
GO:BP	monocarboxylic acid metabolic process	GO:0032787	0.0072705391743790124	2.138433381193941	413	88	11	16447	PGSC0003DMG402002721,PGSC0003DMG400000302,PGSC0003DMG400024275,PGSC0003DMG400030158,PGSC0003DMG400017433,PGSC0003DMG400029618,PGSC0003DMG400000496,PGSC0003DMG400017144,PGSC0003DMG400018735,PGSC0003DMG400003548,PGSC0003DMG400022607
GO:BP	protein folding	GO:0006457	0.010081060654038954	1.9964937722592313	211	88	8	16447	PGSC0003DMG400010677,PGSC0003DMG401027165,PGSC0003DMG400022159,PGSC0003DMG401006147,PGSC0003DMG400014405,PGSC0003DMG400001630,PGSC0003DMG400023335,PGSC0003DMG400012875
GO:BP	alpha-amino acid metabolic process	GO:1901605	0.014531317977975949	1.8376949937815534	222	88	8	16447	PGSC0003DMG400008708,PGSC0003DMG400025309,PGSC0003DMG400004652,PGSC0003DMG400026336,PGSC0003DMG400013331,PGSC0003DMG400001524,PGSC0003DMG400017144,PGSC0003DMG400002200
GO:BP	purine ribonucleotide biosynthetic process	GO:0009152	0.015936188275526834	1.7976155479879363	110	88	6	16447	PGSC0003DMG400021550,PGSC0003DMG401022238,PGSC0003DMG400005994,PGSC0003DMG400030560,PGSC0003DMG400028839,PGSC0003DMG400022607
GO:BP	purine nucleotide biosynthetic process	GO:0006164	0.021519303931409495	1.6671717805724209	116	88	6	16447	PGSC0003DMG400021550,PGSC0003DMG401022238,PGSC0003DMG400005994,PGSC0003DMG400030560,PGSC0003DMG400028839,PGSC0003DMG400022607
GO:BP	nucleobase-containing small molecule metabolic process	GO:0055086	0.02249463035263589	1.6479211390678516	384	88	10	16447	PGSC0003DMG402002721,PGSC0003DMG400021550,PGSC0003DMG400017433,PGSC0003DMG401022238,PGSC0003DMG400005994,PGSC0003DMG400030560,PGSC0003DMG400003548,PGSC0003DMG400028839,PGSC0003DMG400022607,PGSC0003DMG400022386
GO:BP	nucleotide metabolic process	GO:0009117	0.02625228272571918	1.580832927226384	313	88	9	16447	PGSC0003DMG402002721,PGSC0003DMG400021550,PGSC0003DMG400017433,PGSC0003DMG401022238,PGSC0003DMG400005994,PGSC0003DMG400030560,PGSC0003DMG400003548,PGSC0003DMG400028839,PGSC0003DMG400022607
GO:BP	purine-containing compound biosynthetic process	GO:0072522	0.02857445991328406	1.544021969468014	122	88	6	16447	PGSC0003DMG400021550,PGSC0003DMG401022238,PGSC0003DMG400005994,PGSC0003DMG400030560,PGSC0003DMG400028839,PGSC0003DMG400022607
GO:BP	nucleoside phosphate metabolic process	GO:0006753	0.03041075241384207	1.5169728345373124	319	88	9	16447	PGSC0003DMG402002721,PGSC0003DMG400021550,PGSC0003DMG400017433,PGSC0003DMG401022238,PGSC0003DMG400005994,PGSC0003DMG400030560,PGSC0003DMG400003548,PGSC0003DMG400028839,PGSC0003DMG400022607
GO:BP	cellular amide metabolic process	GO:0043603	0.03397823934202605	1.4687991288175657	876	88	15	16447	PGSC0003DMG400004682,PGSC0003DMG400026829,PGSC0003DMG400024275,PGSC0003DMG400000560,PGSC0003DMG400015726,PGSC0003DMG400028502,PGSC0003DMG400014657,PGSC0003DMG400015215,PGSC0003DMG400012166,PGSC0003DMG400041767,PGSC0003DMG400022624,PGSC0003DMG400002200,PGSC0003DMG400029829,PGSC0003DMG400022607,PGSC0003DMG400022386
GO:BP	ribonucleotide biosynthetic process	GO:0009260	0.04251716599054308	1.3714356913662291	131	88	6	16447	PGSC0003DMG400021550,PGSC0003DMG401022238,PGSC0003DMG400005994,PGSC0003DMG400030560,PGSC0003DMG400028839,PGSC0003DMG400022607
GO:BP	generation of precursor metabolites and energy	GO:0006091	0.043290276483012056	1.3636096404593536	502	88	11	16447	PGSC0003DMG400008564,PGSC0003DMG402002721,PGSC0003DMG400017433,PGSC0003DMG400019248,PGSC0003DMG400012624,PGSC0003DMG400016589,PGSC0003DMG400005994,PGSC0003DMG400030560,PGSC0003DMG400020363,PGSC0003DMG400003548,PGSC0003DMG400022607

## Sheet: upreg_KEGG_14dpi_PVY22
source	term_name	term_id	adjusted_p_value	negative_log10_of_adjusted_p_value	term_size	query_size	intersection_size	effective_domain_size	intersections
KEGG	Metabolic pathways	KEGG:01100	0.009506425753608458	2.021982739346727	1457	52	36	3239	PGSC0003DMG400030056,PGSC0003DMG400008564,PGSC0003DMG400029788,PGSC0003DMG402002721,PGSC0003DMG400025309,PGSC0003DMG400000302,PGSC0003DMG400024275,PGSC0003DMG400000560,PGSC0003DMG400006186,PGSC0003DMG402003567,PGSC0003DMG400015726,PGSC0003DMG400004652,PGSC0003DMG400014657,PGSC0003DMG400030158,PGSC0003DMG400037250,PGSC0003DMG400029618,PGSC0003DMG400012166,PGSC0003DMG400019248,PGSC0003DMG400012624,…
KEGG	Carbon metabolism	KEGG:01200	0.013807864536775273	1.8598734822907705	181	52	10	3239	PGSC0003DMG402002721,PGSC0003DMG400006186,PGSC0003DMG400004652,PGSC0003DMG400012624,PGSC0003DMG400011530,PGSC0003DMG400001524,PGSC0003DMG400016181,PGSC0003DMG400002200,PGSC0003DMG400018735,PGSC0003DMG400003548
KEGG	Glycine, serine and threonine metabolism	KEGG:00260	0.026200903692176723	1.5816837292238684	48	52	5	3239	PGSC0003DMG400025309,PGSC0003DMG400006186,PGSC0003DMG400004652,PGSC0003DMG400001524,PGSC0003DMG400002200
KEGG	Alanine, aspartate and glutamate metabolism	KEGG:00250	0.04482762129101784	1.3484543056935077	32	52	4	3239	PGSC0003DMG400024275,PGSC0003DMG400004652,PGSC0003DMG400013331,PGSC0003DMG400017144

## Sheet: downreg_BP_14dpi_PVY22
source	term_name	term_id	adjusted_p_value	negative_log10_of_adjusted_p_value	term_size	query_size	intersection_size	effective_domain_size	intersections
GO:BP	cellular response to superoxide	GO:0071451	0.0029087774696629305	2.5362895023329064	11	53	3	16447	PGSC0003DMG400027577,PGSC0003DMG400005247,PGSC0003DMG400023086
GO:BP	removal of superoxide radicals	GO:0019430	0.0029087774696629305	2.5362895023329064	11	53	3	16447	PGSC0003DMG400027577,PGSC0003DMG400005247,PGSC0003DMG400023086
GO:BP	superoxide metabolic process	GO:0006801	0.0029087774696629305	2.5362895023329064	11	53	3	16447	PGSC0003DMG400027577,PGSC0003DMG400005247,PGSC0003DMG400023086
GO:BP	cellular response to oxygen radical	GO:0071450	0.0029087774696629305	2.5362895023329064	11	53	3	16447	PGSC0003DMG400027577,PGSC0003DMG400005247,PGSC0003DMG400023086
GO:BP	response to superoxide	GO:0000303	0.0038695328336581037	2.4123414639245464	12	53	3	16447	PGSC0003DMG400027577,PGSC0003DMG400005247,PGSC0003DMG400023086
GO:BP	response to oxygen radical	GO:0000305	0.0038695328336581037	2.4123414639245464	12	53	3	16447	PGSC0003DMG400027577,PGSC0003DMG400005247,PGSC0003DMG400023086
GO:BP	cellular response to reactive oxygen species	GO:0034614	0.011824773677014521	1.9272071627900955	17	53	3	16447	PGSC0003DMG400027577,PGSC0003DMG400005247,PGSC0003DMG400023086
GO:BP	proton transmembrane transport	GO:1902600	0.04884438558229361	1.3111853490538963	140	53	5	16447	PGSC0003DMG400025106,PGSC0003DMG400002775,PGSC0003DMG400030682,PGSC0003DMG400014208,PGSC0003DMG400007913
GO:BP	translation	GO:0006412	0.13516830689956288	0.869125126087848	662	53	9	16447	PGSC0003DMG400015392,PGSC0003DMG400007051,PGSC0003DMG400011820,PGSC0003DMG400038200,PGSC0003DMG400000878,PGSC0003DMG400029704,PGSC0003DMG400026078,PGSC0003DMG401023851,PGSC0003DMG400026253
GO:BP	peptide biosynthetic process	GO:0043043	0.14614215318548648	0.8352244982656991	669	53	9	16447	PGSC0003DMG400015392,PGSC0003DMG400007051,PGSC0003DMG400011820,PGSC0003DMG400038200,PGSC0003DMG400000878,PGSC0003DMG400029704,PGSC0003DMG400026078,PGSC0003DMG401023851,PGSC0003DMG400026253

## Sheet: downreg_KEGG_14dpi_PVY22
source	term_name	term_id	adjusted_p_value	negative_log10_of_adjusted_p_value	term_size	query_size	intersection_size	effective_domain_size	intersections
KEGG	Ribosome	KEGG:03010	0.022339326527666733	1.6509299238670903	226	18	6	3239	PGSC0003DMG400015392,PGSC0003DMG400011820,PGSC0003DMG400000878,PGSC0003DMG400029704,PGSC0003DMG400026078,PGSC0003DMG400026253
KEGG	Photosynthesis	KEGG:00195	0.06450848884289626	1.1903831316430513	53	18	3	3239	PGSC0003DMG400025106,PGSC0003DMG400018360,PGSC0003DMG400008585
KEGG	Plant hormone signal transduction	KEGG:04075	0.387909365841509	0.4112697344907369	186	18	4	3239	PGSC0003DMG400029774,PGSC0003DMG400025889,PGSC0003DMG400006211,PGSC0003DMG400008011

## Sheet: upreg_BP_14dpi_PVY28
source	term_name	term_id	adjusted_p_value	negative_log10_of_adjusted_p_value	term_size	query_size	intersection_size	effective_domain_size	intersections
GO:BP	small molecule metabolic process	GO:0044281	2.2589722774987344e-27	26.64608909878446	1421	128	60	16447	PGSC0003DMG400000355,PGSC0003DMG400032155,PGSC0003DMG400004355,PGSC0003DMG400025228,PGSC0003DMG401022238,PGSC0003DMG400008356,PGSC0003DMG400007203,PGSC0003DMG400004652,PGSC0003DMG400028777,PGSC0003DMG400036760,PGSC0003DMG400025298,PGSC0003DMG400007859,PGSC0003DMG400020999,PGSC0003DMG402025066,PGSC0003DMG400009992,PGSC0003DMG400008344,PGSC0003DMG400016001,PGSC0003DMG400027589,PGSC0003DMG400029406,…
GO:BP	carboxylic acid metabolic process	GO:0019752	6.8756230716560865e-19	18.162687939778294	811	128	40	16447	PGSC0003DMG400000355,PGSC0003DMG400032155,PGSC0003DMG400004355,PGSC0003DMG400025228,PGSC0003DMG400008356,PGSC0003DMG400004652,PGSC0003DMG400028777,PGSC0003DMG400036760,PGSC0003DMG400025298,PGSC0003DMG400007859,PGSC0003DMG400020999,PGSC0003DMG402025066,PGSC0003DMG400008344,PGSC0003DMG400016001,PGSC0003DMG400027589,PGSC0003DMG400029897,PGSC0003DMG402002721,PGSC0003DMG400032166,PGSC0003DMG400026006,…
GO:BP	organic acid metabolic process	GO:0006082	8.883763612824398e-19	18.05140300606816	867	128	41	16447	PGSC0003DMG400000355,PGSC0003DMG400032155,PGSC0003DMG400004355,PGSC0003DMG400025228,PGSC0003DMG400008356,PGSC0003DMG400004652,PGSC0003DMG400028777,PGSC0003DMG400036760,PGSC0003DMG400025298,PGSC0003DMG400007859,PGSC0003DMG400020999,PGSC0003DMG402025066,PGSC0003DMG400008344,PGSC0003DMG400016001,PGSC0003DMG400027589,PGSC0003DMG400029897,PGSC0003DMG402002721,PGSC0003DMG400032166,PGSC0003DMG400026006,…
GO:BP	oxoacid metabolic process	GO:0043436	1.1244100303378421e-18	17.94907528890865	822	128	40	16447	PGSC0003DMG400000355,PGSC0003DMG400032155,PGSC0003DMG400004355,PGSC0003DMG400025228,PGSC0003DMG400008356,PGSC0003DMG400004652,PGSC0003DMG400028777,PGSC0003DMG400036760,PGSC0003DMG400025298,PGSC0003DMG400007859,PGSC0003DMG400020999,PGSC0003DMG402025066,PGSC0003DMG400008344,PGSC0003DMG400016001,PGSC0003DMG400027589,PGSC0003DMG400029897,PGSC0003DMG402002721,PGSC0003DMG400032166,PGSC0003DMG400026006,…
GO:BP	cellular amino acid metabolic process	GO:0006520	3.6492784357759414e-12	11.437792999198303	356	128	23	16447	PGSC0003DMG400000355,PGSC0003DMG400004355,PGSC0003DMG400025228,PGSC0003DMG400008356,PGSC0003DMG400004652,PGSC0003DMG400007859,PGSC0003DMG400008344,PGSC0003DMG400016001,PGSC0003DMG400027589,PGSC0003DMG400029897,PGSC0003DMG400032166,PGSC0003DMG400026006,PGSC0003DMG400008852,PGSC0003DMG400012987,PGSC0003DMG400015745,PGSC0003DMG400016444,PGSC0003DMG400013331,PGSC0003DMG400007849,PGSC0003DMG400017144,…
GO:BP	glucose metabolic process	GO:0006006	3.5576956797379565e-11	10.44883120359975	46	128	11	16447	PGSC0003DMG400009992,PGSC0003DMG400029406,PGSC0003DMG400024109,PGSC0003DMG400001595,PGSC0003DMG400020363,PGSC0003DMG400010788,PGSC0003DMG400011530,PGSC0003DMG400016589,PGSC0003DMG400027745,PGSC0003DMG400000935,PGSC0003DMG400017394
GO:BP	small molecule catabolic process	GO:0044282	3.249454513874778e-10	9.488189537943393	205	128	17	16447	PGSC0003DMG400008356,PGSC0003DMG400008344,PGSC0003DMG400016001,PGSC0003DMG400027589,PGSC0003DMG400000302,PGSC0003DMG400001595,PGSC0003DMG400012987,PGSC0003DMG400015745,PGSC0003DMG400016444,PGSC0003DMG400013331,PGSC0003DMG400007849,PGSC0003DMG400017144,PGSC0003DMG400005120,PGSC0003DMG400030501,PGSC0003DMG400027745,PGSC0003DMG400000935,PGSC0003DMG400030612
GO:BP	dicarboxylic acid catabolic process	GO:0043649	9.210127873752075e-10	9.035734340000829	12	128	7	16447	PGSC0003DMG400008356,PGSC0003DMG400008344,PGSC0003DMG400016001,PGSC0003DMG400027589,PGSC0003DMG400013331,PGSC0003DMG400017144,PGSC0003DMG400030501
GO:BP	monosaccharide metabolic process	GO:0005996	4.526817684665138e-9	8.344206996147186	143	128	14	16447	PGSC0003DMG400007203,PGSC0003DMG400009992,PGSC0003DMG400029406,PGSC0003DMG400024109,PGSC0003DMG400001595,PGSC0003DMG400020363,PGSC0003DMG400010788,PGSC0003DMG400030653,PGSC0003DMG400011530,PGSC0003DMG400016589,PGSC0003DMG400027745,PGSC0003DMG400000935,PGSC0003DMG400017394,PGSC0003DMG400023416
GO:BP	small molecule biosynthetic process	GO:0044283	7.90691598687342e-9	8.101992875674627	565	128	24	16447	PGSC0003DMG400032155,PGSC0003DMG400004355,PGSC0003DMG400025228,PGSC0003DMG400004652,PGSC0003DMG400007859,PGSC0003DMG400020999,PGSC0003DMG402025066,PGSC0003DMG400024109,PGSC0003DMG400026976,PGSC0003DMG400026006,PGSC0003DMG400001595,PGSC0003DMG400008852,PGSC0003DMG400020363,PGSC0003DMG401024691,PGSC0003DMG400010788,PGSC0003DMG400012987,PGSC0003DMG400015745,PGSC0003DMG401014805,PGSC0003DMG400015463,…
GO:BP	dicarboxylic acid metabolic process	GO:0043648	1.2548532800566396e-8	7.9014070497899205	76	128	11	16447	PGSC0003DMG400008356,PGSC0003DMG400008344,PGSC0003DMG400016001,PGSC0003DMG400027589,PGSC0003DMG400026006,PGSC0003DMG400015745,PGSC0003DMG400013331,PGSC0003DMG400017170,PGSC0003DMG400017144,PGSC0003DMG400030501,PGSC0003DMG400030612
GO:BP	alpha-amino acid metabolic process	GO:1901605	1.42208038051483e-8	7.847075855204392	222	128	16	16447	PGSC0003DMG400004355,PGSC0003DMG400008356,PGSC0003DMG400004652,PGSC0003DMG400007859,PGSC0003DMG400008344,PGSC0003DMG400016001,PGSC0003DMG400027589,PGSC0003DMG400008852,PGSC0003DMG400012987,PGSC0003DMG400015745,PGSC0003DMG400016444,PGSC0003DMG400013331,PGSC0003DMG400017144,PGSC0003DMG400015463,PGSC0003DMG400025041,PGSC0003DMG400030612
GO:BP	carboxylic acid catabolic process	GO:0046395	2.4962510990884846e-8	7.602711730903231	132	128	13	16447	PGSC0003DMG400008356,PGSC0003DMG400008344,PGSC0003DMG400016001,PGSC0003DMG400027589,PGSC0003DMG400012987,PGSC0003DMG400015745,PGSC0003DMG400016444,PGSC0003DMG400013331,PGSC0003DMG400007849,PGSC0003DMG400017144,PGSC0003DMG400005120,PGSC0003DMG400030501,PGSC0003DMG400030612
GO:BP	cellular amino acid catabolic process	GO:0009063	2.949796326809711e-8	7.530207969512111	82	128	11	16447	PGSC0003DMG400008356,PGSC0003DMG400008344,PGSC0003DMG400016001,PGSC0003DMG400027589,PGSC0003DMG400012987,PGSC0003DMG400015745,PGSC0003DMG400016444,PGSC0003DMG400013331,PGSC0003DMG400007849,PGSC0003DMG400017144,PGSC0003DMG400030612
GO:BP	glutamate catabolic process	GO:0006538	3.313396274660613e-8	7.479726620379243	10	128	6	16447	PGSC0003DMG400008356,PGSC0003DMG400008344,PGSC0003DMG400016001,PGSC0003DMG400027589,PGSC0003DMG400013331,PGSC0003DMG400017144
GO:BP	alpha-amino acid catabolic process	GO:1901606	3.5733275867910144e-8	7.446927167784635	62	128	10	16447	PGSC0003DMG400008356,PGSC0003DMG400008344,PGSC0003DMG400016001,PGSC0003DMG400027589,PGSC0003DMG400012987,PGSC0003DMG400015745,PGSC0003DMG400016444,PGSC0003DMG400013331,PGSC0003DMG400017144,PGSC0003DMG400030612
GO:BP	hexose metabolic process	GO:0019318	7.50432742593771e-8	7.124688225245231	115	128	12	16447	PGSC0003DMG400009992,PGSC0003DMG400029406,PGSC0003DMG400024109,PGSC0003DMG400001595,PGSC0003DMG400020363,PGSC0003DMG400010788,PGSC0003DMG400030653,PGSC0003DMG400011530,PGSC0003DMG400016589,PGSC0003DMG400027745,PGSC0003DMG400000935,PGSC0003DMG400017394
GO:BP	organic acid catabolic process	GO:0016054	8.971529242409469e-8	7.047133522961084	146	128	13	16447	PGSC0003DMG400008356,PGSC0003DMG400008344,PGSC0003DMG400016001,PGSC0003DMG400027589,PGSC0003DMG400012987,PGSC0003DMG400015745,PGSC0003DMG400016444,PGSC0003DMG400013331,PGSC0003DMG400007849,PGSC0003DMG400017144,PGSC0003DMG400005120,PGSC0003DMG400030501,PGSC0003DMG400030612
GO:BP	glutamine family amino acid catabolic process	GO:0009065	7.649082431435183e-7	6.116390658815643	15	128	6	16447	PGSC0003DMG400008356,PGSC0003DMG400008344,PGSC0003DMG400016001,PGSC0003DMG400027589,PGSC0003DMG400013331,PGSC0003DMG400017144
GO:BP	glutamine family amino acid metabolic process	GO:0009064	0.0000010731642256319925	5.969333813142827	63	128	9	16447	PGSC0003DMG400004355,PGSC0003DMG400008356,PGSC0003DMG400008344,PGSC0003DMG400016001,PGSC0003DMG400027589,PGSC0003DMG400008852,PGSC0003DMG400013331,PGSC0003DMG400017144,PGSC0003DMG400015463
GO:BP	glutamate metabolic process	GO:0006536	0.0000018674441249651448	5.728752383666427	17	128	6	16447	PGSC0003DMG400008356,PGSC0003DMG400008344,PGSC0003DMG400016001,PGSC0003DMG400027589,PGSC0003DMG400013331,PGSC0003DMG400017144
GO:BP	organic acid biosynthetic process	GO:0016053	0.000014875509601780075	4.827528147384281	408	128	17	16447	PGSC0003DMG400032155,PGSC0003DMG400004355,PGSC0003DMG400025228,PGSC0003DMG400004652,PGSC0003DMG400007859,PGSC0003DMG400020999,PGSC0003DMG402025066,PGSC0003DMG400026006,PGSC0003DMG400008852,PGSC0003DMG401024691,PGSC0003DMG400012987,PGSC0003DMG400015745,PGSC0003DMG400015463,PGSC0003DMG400025041,PGSC0003DMG400009217,PGSC0003DMG400027919,PGSC0003DMG400030612
GO:BP	carboxylic acid biosynthetic process	GO:0046394	0.000031313598822974676	4.504267016728592	377	128	16	16447	PGSC0003DMG400032155,PGSC0003DMG400004355,PGSC0003DMG400025228,PGSC0003DMG400004652,PGSC0003DMG400007859,PGSC0003DMG400020999,PGSC0003DMG402025066,PGSC0003DMG400026006,PGSC0003DMG400008852,PGSC0003DMG401024691,PGSC0003DMG400012987,PGSC0003DMG400015745,PGSC0003DMG400015463,PGSC0003DMG400025041,PGSC0003DMG400009217,PGSC0003DMG400030612
GO:BP	cellular amino acid biosynthetic process	GO:0008652	0.00009815261679396514	4.008098117418739	175	128	11	16447	PGSC0003DMG400004355,PGSC0003DMG400004652,PGSC0003DMG400007859,PGSC0003DMG400026006,PGSC0003DMG400008852,PGSC0003DMG400012987,PGSC0003DMG400015745,PGSC0003DMG400015463,PGSC0003DMG400025041,PGSC0003DMG400009217,PGSC0003DMG400030612
GO:BP	oxidation-reduction process	GO:0055114	0.0002654254509742074	3.576057436077055	2011	128	37	16447	PGSC0003DMG400032155,PGSC0003DMG400006186,PGSC0003DMG400008356,PGSC0003DMG400001570,PGSC0003DMG401001731,PGSC0003DMG400007859,PGSC0003DMG400020999,PGSC0003DMG402025066,PGSC0003DMG402003567,PGSC0003DMG400009992,PGSC0003DMG400027156,PGSC0003DMG400008344,PGSC0003DMG400016001,PGSC0003DMG400024182,PGSC0003DMG400027589,PGSC0003DMG400029406,PGSC0003DMG400031020,PGSC0003DMG401024691,PGSC0003DMG402003479,…
GO:BP	gluconeogenesis	GO:0006094	0.0005123670449689703	3.290418811496421	22	128	5	16447	PGSC0003DMG400024109,PGSC0003DMG400001595,PGSC0003DMG400020363,PGSC0003DMG400010788,PGSC0003DMG400027745
GO:BP	monocarboxylic acid metabolic process	GO:0032787	0.0006300086225654997	3.2006535065670687	413	128	15	16447	PGSC0003DMG400032155,PGSC0003DMG400025228,PGSC0003DMG400028777,PGSC0003DMG400036760,PGSC0003DMG400025298,PGSC0003DMG400020999,PGSC0003DMG402025066,PGSC0003DMG402002721,PGSC0003DMG400000302,PGSC0003DMG400001595,PGSC0003DMG401024691,PGSC0003DMG400017144,PGSC0003DMG400005120,PGSC0003DMG400027745,PGSC0003DMG400000935
GO:BP	hexose biosynthetic process	GO:0019319	0.0006506188291269743	3.1866733722444285	23	128	5	16447	PGSC0003DMG400024109,PGSC0003DMG400001595,PGSC0003DMG400020363,PGSC0003DMG400010788,PGSC0003DMG400027745
GO:BP	photorespiration	GO:0009853	0.0008167229055487393	3.0879252641569055	24	128	5	16447	PGSC0003DMG400018622,PGSC0003DMG400024182,PGSC0003DMG400005120,PGSC0003DMG400002559,PGSC0003DMG400027654
GO:BP	fructose metabolic process	GO:0006000	0.0009075595775187448	3.0421248557261737	11	128	4	16447	PGSC0003DMG400024109,PGSC0003DMG400020363,PGSC0003DMG400010788,PGSC0003DMG400030653
GO:BP	cellular catabolic process	GO:0044248	0.0010174047815365136	2.9925062256293318	1110	128	25	16447	PGSC0003DMG400027888,PGSC0003DMG400008356,PGSC0003DMG400001570,PGSC0003DMG401001731,PGSC0003DMG400000177,PGSC0003DMG400003003,PGSC0003DMG400019395,PGSC0003DMG400008344,PGSC0003DMG400016001,PGSC0003DMG400027589,PGSC0003DMG400000302,PGSC0003DMG400001595,PGSC0003DMG400012987,PGSC0003DMG400015745,PGSC0003DMG400016444,PGSC0003DMG400000894,PGSC0003DMG400013331,PGSC0003DMG400007849,PGSC0003DMG400017144,…
GO:BP	carbohydrate metabolic process	GO:0005975	0.0011217141056518488	2.9501178188011257	965	128	23	16447	PGSC0003DMG400007203,PGSC0003DMG400006319,PGSC0003DMG400025298,PGSC0003DMG400009992,PGSC0003DMG400024182,PGSC0003DMG400029406,PGSC0003DMG402002721,PGSC0003DMG400024109,PGSC0003DMG400001595,PGSC0003DMG400020363,PGSC0003DMG400025299,PGSC0003DMG400010788,PGSC0003DMG400030653,PGSC0003DMG400017170,PGSC0003DMG400005120,PGSC0003DMG400011530,PGSC0003DMG400016589,PGSC0003DMG400027745,PGSC0003DMG400000935,…
GO:BP	alpha-amino acid biosynthetic process	GO:1901607	0.001433565240866197	2.8435825377342763	143	128	9	16447	PGSC0003DMG400004355,PGSC0003DMG400004652,PGSC0003DMG400007859,PGSC0003DMG400008852,PGSC0003DMG400012987,PGSC0003DMG400015745,PGSC0003DMG400015463,PGSC0003DMG400025041,PGSC0003DMG400030612
GO:BP	cellular metabolic compound salvage	GO:0043094	0.001721127437349021	2.7641869720382437	49	128	6	16447	PGSC0003DMG400018622,PGSC0003DMG400024182,PGSC0003DMG400005120,PGSC0003DMG400002559,PGSC0003DMG400025041,PGSC0003DMG400027654
GO:BP	organonitrogen compound biosynthetic process	GO:1901566	0.001870352960921203	2.7280764284818737	1389	128	28	16447	PGSC0003DMG400004682,PGSC0003DMG400000355,PGSC0003DMG400004355,PGSC0003DMG400025228,PGSC0003DMG401022238,PGSC0003DMG400029485,PGSC0003DMG400033143,PGSC0003DMG400004652,PGSC0003DMG400007859,PGSC0003DMG400012166,PGSC0003DMG400026976,PGSC0003DMG400032166,PGSC0003DMG400026006,PGSC0003DMG400008852,PGSC0003DMG400028839,PGSC0003DMG400012987,PGSC0003DMG400015745,PGSC0003DMG400011264,PGSC0003DMG400030501,…
GO:BP	catabolic process	GO:0009056	0.0020060105215446026	2.697666793430866	1394	128	28	16447	PGSC0003DMG400027888,PGSC0003DMG400008356,PGSC0003DMG400001570,PGSC0003DMG401001731,PGSC0003DMG400000177,PGSC0003DMG400003003,PGSC0003DMG400019395,PGSC0003DMG400025298,PGSC0003DMG400008344,PGSC0003DMG400016001,PGSC0003DMG400027589,PGSC0003DMG402002721,PGSC0003DMG400000302,PGSC0003DMG400001595,PGSC0003DMG400012987,PGSC0003DMG400015745,PGSC0003DMG400016444,PGSC0003DMG400000894,PGSC0003DMG400013331,…
GO:BP	ribonucleotide metabolic process	GO:0009259	0.0036134542978080524	2.442077433774339	252	128	11	16447	PGSC0003DMG401022238,PGSC0003DMG400025298,PGSC0003DMG402002721,PGSC0003DMG400026976,PGSC0003DMG400001595,PGSC0003DMG400028839,PGSC0003DMG400027745,PGSC0003DMG400028417,PGSC0003DMG400028642,PGSC0003DMG400000935,PGSC0003DMG400020149
GO:BP	monosaccharide biosynthetic process	GO:0046364	0.00431160568275073	2.365360964341738	33	128	5	16447	PGSC0003DMG400024109,PGSC0003DMG400001595,PGSC0003DMG400020363,PGSC0003DMG400010788,PGSC0003DMG400027745
GO:BP	protein folding	GO:0006457	0.004865143482487293	2.3129043470228448	211	128	10	16447	PGSC0003DMG400030426,PGSC0003DMG400008187,PGSC0003DMG400012727,PGSC0003DMG400023622,PGSC0003DMG401006147,PGSC0003DMG400014405,PGSC0003DMG400024011,PGSC0003DMG400019647,PGSC0003DMG400005232,PGSC0003DMG400020107
GO:BP	ribose phosphate metabolic process	GO:0019693	0.0048691810440811365	2.3125440773777717	260	128	11	16447	PGSC0003DMG401022238,PGSC0003DMG400025298,PGSC0003DMG402002721,PGSC0003DMG400026976,PGSC0003DMG400001595,PGSC0003DMG400028839,PGSC0003DMG400027745,PGSC0003DMG400028417,PGSC0003DMG400028642,PGSC0003DMG400000935,PGSC0003DMG400020149
GO:BP	nucleotide metabolic process	GO:0009117	0.00495682883621889	2.3047960774170315	313	128	12	16447	PGSC0003DMG401022238,PGSC0003DMG400025298,PGSC0003DMG402002721,PGSC0003DMG400026976,PGSC0003DMG400001595,PGSC0003DMG400028839,PGSC0003DMG400030501,PGSC0003DMG400027745,PGSC0003DMG400028417,PGSC0003DMG400028642,PGSC0003DMG400000935,PGSC0003DMG400020149
GO:BP	nucleoside phosphate metabolic process	GO:0006753	0.006009472049920705	2.2211636803895374	319	128	12	16447	PGSC0003DMG401022238,PGSC0003DMG400025298,PGSC0003DMG402002721,PGSC0003DMG400026976,PGSC0003DMG400001595,PGSC0003DMG400028839,PGSC0003DMG400030501,PGSC0003DMG400027745,PGSC0003DMG400028417,PGSC0003DMG400028642,PGSC0003DMG400000935,PGSC0003DMG400020149
GO:BP	organophosphate metabolic process	GO:0019637	0.007398245741242897	2.130871247190229	570	128	16	16447	PGSC0003DMG401022238,PGSC0003DMG400025298,PGSC0003DMG402002721,PGSC0003DMG400024109,PGSC0003DMG400026976,PGSC0003DMG400001595,PGSC0003DMG400020363,PGSC0003DMG400028839,PGSC0003DMG400010788,PGSC0003DMG400030501,PGSC0003DMG400027745,PGSC0003DMG400028417,PGSC0003DMG400028642,PGSC0003DMG400000935,PGSC0003DMG400017394,PGSC0003DMG400020149
GO:BP	glycine metabolic process	GO:0006544	0.008067225051021266	2.0932758273940424	18	128	4	16447	PGSC0003DMG400004652,PGSC0003DMG400015745,PGSC0003DMG400016444,PGSC0003DMG400030612
GO:BP	response to temperature stimulus	GO:0009266	0.009427420227954075	2.0256071337784474	180	128	9	16447	PGSC0003DMG400030426,PGSC0003DMG400008187,PGSC0003DMG400023622,PGSC0003DMG400000302,PGSC0003DMG400014405,PGSC0003DMG400020363,PGSC0003DMG400017144,PGSC0003DMG400017714,PGSC0003DMG400019647
GO:BP	purine ribonucleotide metabolic process	GO:0009150	0.010362581786400548	1.9845320287705208	230	128	10	16447	PGSC0003DMG401022238,PGSC0003DMG400025298,PGSC0003DMG402002721,PGSC0003DMG400026976,PGSC0003DMG400001595,PGSC0003DMG400028839,PGSC0003DMG400027745,PGSC0003DMG400028642,PGSC0003DMG400000935,PGSC0003DMG400020149
GO:BP	response to heat	GO:0009408	0.013655749121577026	1.8646844705192427	104	128	7	16447	PGSC0003DMG400030426,PGSC0003DMG400008187,PGSC0003DMG400023622,PGSC0003DMG400014405,PGSC0003DMG400017144,PGSC0003DMG400017714,PGSC0003DMG400019647
GO:BP	cellular modified amino acid metabolic process	GO:0006575	0.017469234429100054	1.7577261271007902	108	128	7	16447	PGSC0003DMG400031091,PGSC0003DMG400031093,PGSC0003DMG400022624,PGSC0003DMG400015745,PGSC0003DMG400014657,PGSC0003DMG400023416,PGSC0003DMG400030612
GO:BP	organic substance catabolic process	GO:1901575	0.01846834809148023	1.733571948460057	1226	128	24	16447	PGSC0003DMG400027888,PGSC0003DMG400008356,PGSC0003DMG400000177,PGSC0003DMG400003003,PGSC0003DMG400019395,PGSC0003DMG400025298,PGSC0003DMG400008344,PGSC0003DMG400016001,PGSC0003DMG400027589,PGSC0003DMG402002721,PGSC0003DMG400000302,PGSC0003DMG400001595,PGSC0003DMG400012987,PGSC0003DMG400015745,PGSC0003DMG400016444,PGSC0003DMG400013331,PGSC0003DMG400007849,PGSC0003DMG400017144,PGSC0003DMG400005120,…
GO:BP	ATP metabolic process	GO:0046034	0.019385962711169196	1.712512626961811	151	128	8	16447	PGSC0003DMG401022238,PGSC0003DMG400025298,PGSC0003DMG402002721,PGSC0003DMG400001595,PGSC0003DMG400028839,PGSC0003DMG400027745,PGSC0003DMG400028642,PGSC0003DMG400000935
GO:BP	nucleoside diphosphate phosphorylation	GO:0006165	0.021011355956429254	1.6775459197314653	75	128	6	16447	PGSC0003DMG400025298,PGSC0003DMG402002721,PGSC0003DMG400026976,PGSC0003DMG400001595,PGSC0003DMG400027745,PGSC0003DMG400000935
GO:BP	purine nucleotide metabolic process	GO:0006163	0.02127102087832528	1.6722116661299993	250	128	10	16447	PGSC0003DMG401022238,PGSC0003DMG400025298,PGSC0003DMG402002721,PGSC0003DMG400026976,PGSC0003DMG400001595,PGSC0003DMG400028839,PGSC0003DMG400027745,PGSC0003DMG400028642,PGSC0003DMG400000935,PGSC0003DMG400020149
GO:BP	nucleotide phosphorylation	GO:0046939	0.02266810329276797	1.6445848170567925	76	128	6	16447	PGSC0003DMG400025298,PGSC0003DMG402002721,PGSC0003DMG400026976,PGSC0003DMG400001595,PGSC0003DMG400027745,PGSC0003DMG400000935
GO:BP	generation of precursor metabolites and energy	GO:0006091	0.029991323763236415	1.5230043648379674	502	128	14	16447	PGSC0003DMG400025298,PGSC0003DMG402002721,PGSC0003DMG400001595,PGSC0003DMG400020363,PGSC0003DMG400017170,PGSC0003DMG400005120,PGSC0003DMG400016589,PGSC0003DMG400027745,PGSC0003DMG400028642,PGSC0003DMG400000935,PGSC0003DMG400009026,PGSC0003DMG400017394,PGSC0003DMG400020149,PGSC0003DMG400028982
GO:BP	response to reactive oxygen species	GO:0000302	0.03037784651002727	1.5174430165812367	80	128	6	16447	PGSC0003DMG400030426,PGSC0003DMG400008187,PGSC0003DMG400001570,PGSC0003DMG401001731,PGSC0003DMG400023622,PGSC0003DMG400000894
GO:BP	energy derivation by oxidation of organic compounds	GO:0015980	0.032702020243333185	1.4854254169595906	119	128	7	16447	PGSC0003DMG400017170,PGSC0003DMG400005120,PGSC0003DMG400016589,PGSC0003DMG400028642,PGSC0003DMG400009026,PGSC0003DMG400020149,PGSC0003DMG400028982
GO:BP	nucleobase-containing small molecule metabolic process	GO:0055086	0.03764693535138149	1.4242703717648986	384	128	12	16447	PGSC0003DMG401022238,PGSC0003DMG400025298,PGSC0003DMG402002721,PGSC0003DMG400026976,PGSC0003DMG400001595,PGSC0003DMG400028839,PGSC0003DMG400030501,PGSC0003DMG400027745,PGSC0003DMG400028417,PGSC0003DMG400028642,PGSC0003DMG400000935,PGSC0003DMG400020149
GO:BP	purine-containing compound metabolic process	GO:0072521	0.04085037315477477	1.388803971975644	270	128	10	16447	PGSC0003DMG401022238,PGSC0003DMG400025298,PGSC0003DMG402002721,PGSC0003DMG400026976,PGSC0003DMG400001595,PGSC0003DMG400028839,PGSC0003DMG400027745,PGSC0003DMG400028642,PGSC0003DMG400000935,PGSC0003DMG400020149
GO:BP	nucleoside diphosphate metabolic process	GO:0009132	0.052076132934434756	1.283361273049516	88	128	6	16447	PGSC0003DMG400025298,PGSC0003DMG402002721,PGSC0003DMG400026976,PGSC0003DMG400001595,PGSC0003DMG400027745,PGSC0003DMG400000935
GO:BP	organonitrogen compound catabolic process	GO:1901565	0.058529963838101134	1.2326217442083547	676	128	16	16447	PGSC0003DMG400027888,PGSC0003DMG400008356,PGSC0003DMG400000177,PGSC0003DMG400003003,PGSC0003DMG400019395,PGSC0003DMG400008344,PGSC0003DMG400016001,PGSC0003DMG400027589,PGSC0003DMG400012987,PGSC0003DMG400015745,PGSC0003DMG400016444,PGSC0003DMG400013331,PGSC0003DMG400007849,PGSC0003DMG400017144,PGSC0003DMG400030501,PGSC0003DMG400030612
GO:BP	metabolic process	GO:0008152	0.05882701219723872	1.2304232087127345	12216	128	113	16447	PGSC0003DMG400004682,PGSC0003DMG400027052,PGSC0003DMG400000355,PGSC0003DMG400032155,PGSC0003DMG400027888,PGSC0003DMG400004355,PGSC0003DMG400025228,PGSC0003DMG401022238,PGSC0003DMG400006186,PGSC0003DMG400008356,PGSC0003DMG400007203,PGSC0003DMG400029485,PGSC0003DMG400033143,PGSC0003DMG400001570,PGSC0003DMG401001731,PGSC0003DMG400004652,PGSC0003DMG400006319,PGSC0003DMG400020064,PGSC0003DMG400028777,…
GO:BP	sucrose biosynthetic process	GO:0005986	0.059495795472919444	1.225513724480354	11	128	3	16447	PGSC0003DMG400024109,PGSC0003DMG400020363,PGSC0003DMG400010788
GO:BP	response to inorganic substance	GO:0010035	0.06045355229598826	1.21857817458454	228	128	9	16447	PGSC0003DMG400030426,PGSC0003DMG400008187,PGSC0003DMG400004355,PGSC0003DMG400001570,PGSC0003DMG400023622,PGSC0003DMG400017714,PGSC0003DMG400019647,PGSC0003DMG400027745,PGSC0003DMG400020149
GO:BP	carbohydrate derivative metabolic process	GO:1901135	0.0716995366814138	1.1444836507109373	615	128	15	16447	PGSC0003DMG401022238,PGSC0003DMG400025298,PGSC0003DMG402002721,PGSC0003DMG400024109,PGSC0003DMG400026976,PGSC0003DMG400001595,PGSC0003DMG400020363,PGSC0003DMG400028839,PGSC0003DMG400010788,PGSC0003DMG400027745,PGSC0003DMG400028417,PGSC0003DMG400028642,PGSC0003DMG400000935,PGSC0003DMG400017394,PGSC0003DMG400020149

[truncated: 3 more sheets: upreg_KEGG_14dpi_PVY28, downreg_BP_14dpi_PVY28, downreg_KEGG_14dpi_PVY28]
