# Supplementary material for: The Resistance Responses of Potato Plants to Potato Virus Y Are Associated with an Increased Cellular Methionine Content and an Altered SAM:SAH Methylation Index
Source: Viruses. 2021 May 21;13(6):955. doi: 10.3390/v13060955 (PMC8224460; doi:10.3390/v13060955)
Supplement: Supplementary file 1 [file viruses-13-00955-s001.zip › TableS3_Gala.xlsx]

## Sheet: decription
Table S3. The list of differentially regulated proteins
The columns in the tables are:
• Significance: The significance score is calculated as the -10log10 of the significance testing p-value.
• Phytozome_protein_ID: The accession number of the protein as seen in the FASTA database.
• -10lgP: The protein confidence score.
• Coverage: The percentage of the protein sequence that is covered by supporting peptides.
• #Peptides: The number of high-confidence supporting peptides.
• #Unique: The number of high-confidence supporting peptides that are mapped to only one protein group.
Unique peptides with same sequence but different modifications are only counted once in this number.
• PTM: The identified modifications displayed with color-coded icons.
• Avg. Mass: The protein mass calculated using the average mass.
• Description: The protein's header information as seen in the FASTA database.

## Sheet: PVY22_8dpi
Protein Group	Phytozome_protein_ID	Phytozome_Gene_ID	Description	Significance	-10lgP	FC PVY22/mock	Coverage (%)	#Peptides	#Unique	PTM	Avg. Mass	Intensity iTRAQ8-113	Intensity iTRAQ8-114	Intensity iTRAQ8-117	Intensity iTRAQ8-118	Intensity iTRAQ8-119	Intensity iTRAQ8-121	Intensity PVY22(iTRAQ8-113; iTRAQ8-114; iTRAQ8-117)	Intensity control(iTRAQ8-118; iTRAQ8-119; iTRAQ8-121)
253	ABB90041.1		photosystem I P700 apoprotein A1 ABB90041.1	15.78	241.6	1.83485	18	14	14	Carbamidomethylation; iTRAQ 8plex (K N-term)	83041	18680000	27460000	20520000	13040000	11830000	11470000	22220000	12110000
2295	PGSC0003DMP400036640	PGSC0003DMG400021135	Ribose 5-phosphate isomerase	16.05	70.35	1.82888	9	1	1	iTRAQ 8plex (K N-term)	17908	10660	10860	12510	6349	7410	4860	11350	6206
2295	PGSC0003DMP400036641	PGSC0003DMG400021135	Ribose 5-phosphate isomerase	16.05	70.35	1.82888	5	1	1	iTRAQ 8plex (K N-term)	32262	10660	10860	12510	6349	7410	4860	11350	6206
2295	PGSC0003DMP400036639	PGSC0003DMG400021135	Ribose 5-phosphate isomerase	16.05	70.35	1.82888	4	1	1	iTRAQ 8plex (K N-term)	35468	10660	10860	12510	6349	7410	4860	11350	6206
466	ABB90038.1		photosystem II protein D2 ABB90038.1	16.7	251.78	1.72465	25	7	7	iTRAQ 8plex (K N-term)	39535	15340000	21460000	15250000	11700000	9382000	9063000	17350000	10060000
2526	PGSC0003DMP400026520	PGSC0003DMG400015104	WRKY transcription factor	17.01	27.01	1.46802	4	1	1	iTRAQ 8plex (K N-term); Oxidation (M)	46158	6811	5631	7112	3870	4474	4977	6518	4440
431	ABB90023.1		photosystem II protein D1 ABB90023.1	16.28	238.04	1.45599	26	8	8	Carbamidomethylation; iTRAQ 8plex (K N-term); Oxidation (M)	38951	11080000	12740000	9637000	8561000	7344000	7069000	11150000	7658000
2208	PGSC0003DMP400040595	PGSC0003DMG400023461	Chlorophyll a-b binding protein 6A, chloroplastic	17.23	79.64	1.41271	9	1	1	iTRAQ 8plex (K N-term)	26575	41380	40470	50220	30480	34410	28600	44020	31160
2208	PGSC0003DMP400040356	PGSC0003DMG400023344	Chlorophyll a-b binding protein 6A, chloroplastic	17.23	79.64	1.41271	9	1	1	iTRAQ 8plex (K N-term)	26621	41380	40470	50220	30480	34410	28600	44020	31160
2403	PGSC0003DMP400061121	PGSC0003DMG400039017	Gene of unknown function	18.7	38.1	1.37167	6	1	1	iTRAQ 8plex (K N-term); Oxidation (M)	30178	24830	25620	26840	20540	17220	18590	25760	18780
988	ABB90069.1		cytochrome b6 ABB90069.1	17.74	170.34	1.30365	20	4	4	iTRAQ 8plex (K N-term)	24151	1937000	1930000	1709000	1444000	1294000	1540000	1859000	1426000
764	PGSC0003DMP400030661	PGSC0003DMG400017556	Photosystem II 22 kDa protein, chloroplastic	17.06	190.28	1.30124	24	6	6	iTRAQ 8plex (K N-term)	29298	4997000	5936000	5162000	4347000	3876000	4146000	5365000	4123000
2238	PGSC0003DMP400010381	PGSC0003DMG400005855	S-adenosylmethionine-dependent methyltransferase	22.3	65.3	1.25565	9	1	1	iTRAQ 8plex (K N-term)	20046	56520	56910	60000	44490	44720	48910	57810	46040
2238	PGSC0003DMP400010382	PGSC0003DMG400005855	S-adenosylmethionine-dependent methyltransferase	22.3	65.3	1.25565	5	1	1	iTRAQ 8plex (K N-term)	34321	56520	56910	60000	44490	44720	48910	57810	46040
1847	PGSC0003DMP400027863	PGSC0003DMG400015903	Armadillo/beta-catenin repeat family protein	15.25	44.48	1.20569	12	2	2	iTRAQ 8plex (K N-term)	22938	315700	309200	316000	255200	278200	246900	313600	260100
877	PGSC0003DMP400025812	PGSC0003DMG400014657	Glutathione S-transferase/peroxidase	19.14	161.2	0.82904	14	6	3	iTRAQ 8plex (K N-term)	25616	1061000	1004000	1121000	1234000	1299000	1311000	1062000	1281000
676	PGSC0003DMP400008574	PGSC0003DMG400004838	Ribosomal protein L28	15.61	119.12	0.828278	6	7	1	iTRAQ 8plex (K N-term)	15862	349200	314100	327800	413100	365700	417900	330400	398900
676	PGSC0003DMP400008573	PGSC0003DMG400004838	Ribosomal protein L28	15.61	119.12	0.828278	6	7	1	iTRAQ 8plex (K N-term)	15862	349200	314100	327800	413100	365700	417900	330400	398900
556	PGSC0003DMP400033477	PGSC0003DMG400019266	50S ribosomal protein L24, chloroplastic	18.19	172.62	0.811531	35	7	7	iTRAQ 8plex (K N-term)	19581	2781000	2469000	2603000	3066000	3460000	3136000	2618000	3226000
556	PGSC0003DMP400033478	PGSC0003DMG400019266	50S ribosomal protein L24, chloroplastic	18.19	172.62	0.811531	33	7	7	iTRAQ 8plex (K N-term)	20909	2781000	2469000	2603000	3066000	3460000	3136000	2618000	3226000
993	PGSC0003DMP400002882	PGSC0003DMG400001591	Glycine-rich protein 2	18.63	184.45	0.798315	33	5	5	Carbamidomethylation; iTRAQ 8plex (K N-term)	20834	915400	795000	847300	1054000	1124000	1027000	852600	1068000
868	PGSC0003DMP400026754	PGSC0003DMG400015254	Nucleoside diphosphate kinase 2, chloroplastic	17.89	138.59	0.798165	6	4	1	iTRAQ 8plex (K N-term)	17993	186000	199200	215300	232900	257100	262100	200100	250700
1486	PGSC0003DMP400044153	PGSC0003DMG400025460	Profilin	23.46	64.08	0.784854	8	2	1	iTRAQ 8plex (K N-term)	14157	7944	7822	8485	9786	10910	10210	8084	10300
1594	PGSC0003DMP400016376	PGSC0003DMG400009282	Protein MYG1	20.97	96.68	0.778342	7	2	2	iTRAQ 8plex (K N-term)	38931	342800	317000	351400	407000	464300	428000	337100	433100
1642	PGSC0003DMP400015834	PGSC0003DMG400009004	Chaperone protein dnaJ	15.69	56.26	0.775857	7	2	2	iTRAQ 8plex (K N-term)	39256	295800	265900	313500	346900	417400	364000	291800	376100
1082	PGSC0003DMP400017507	PGSC0003DMG400009918	Conserved gene of unknown function	19.34	169.25	0.775681	38	5	5	iTRAQ 8plex (K N-term)	19598	1185000	1057000	1089000	1557000	1379000	1356000	1110000	1431000
402	PGSC0003DMP400042895	PGSC0003DMG400024757	40S ribosomal protein S10	15.13	200.73	0.765772	13	8	2	Carbamidomethylation; iTRAQ 8plex (K N-term)	20128	1092000	1039000	1038000	1255000	1514000	1370000	1056000	1379000
1807	PGSC0003DMP400052395	PGSC0003DMG400030085	Imidazoleglycerol-phosphate dehydratase	19.93	126.06	0.759589	15	2	2	iTRAQ 8plex (K N-term)	24050	272300	247400	234700	355900	308600	328900	251500	331100
1807	PGSC0003DMP400052396	PGSC0003DMG400030085	Imidazoleglycerol-phosphate dehydratase	19.93	126.06	0.759589	15	2	2	iTRAQ 8plex (K N-term)	24050	272300	247400	234700	355900	308600	328900	251500	331100
680	PGSC0003DMP400010903	PGSC0003DMG401006147	Heat shock protein	16.54	241.72	0.75827	4	8	3	iTRAQ 8plex (K N-term)	90489	100700	85690	84530	128400	113900	111300	90310	119100
2388	PGSC0003DMP400002052	PGSC0003DMG400001108	Gene of unknown function	15.51	41.97	0.748826	3	1	1	iTRAQ 8plex (K N-term)	31641	264700	257500	290700	355900	405400	324300	271000	361900
1868	PGSC0003DMP400015572	PGSC0003DMG400008863	Conserved gene of unknown function	15.32	48.13	0.746479	5	1	1	iTRAQ 8plex (K N-term)	21449	173200	142900	144900	197700	214100	205800	153700	205900
999	PGSC0003DMP400043246	PGSC0003DMG400024929	40S ribosomal protein S12	16.25	166.63	0.745686	34	5	4	Carbamidomethylation; iTRAQ 8plex (K N-term)	15128	406100	333400	401500	469900	544000	516100	380300	510000
1749	PGSC0003DMP400024933	PGSC0003DMG400014178	GDP-mannose 4,6-dehydratase	25.81	57.2	0.731268	5	2	2	iTRAQ 8plex (K N-term)	41099	182000	179400	162800	225400	247400	244000	174700	238900
1749	PGSC0003DMP400024932	PGSC0003DMG400014178	GDP-mannose 4,6-dehydratase	25.81	57.2	0.731268	5	2	2	iTRAQ 8plex (K N-term)	41099	182000	179400	162800	225400	247400	244000	174700	238900
2525	PGSC0003DMP400068059	PGSC0003DMG400045955	Gag-pol polyprotein	17.96	27.09	0.717114	7	1	1	iTRAQ 8plex (K N-term)	17150	23110	19420	21590	28180	27610	33620	21370	29800
2393	PGSC0003DMP400011847	PGSC0003DMG400006701	ABI3-interacting protein 3	17	42.83	0.688707	1	1	1	iTRAQ 8plex (K N-term)	114658	26840	22340	28930	37980	41020	34430	26040	37810
1846	PGSC0003DMP400021281	PGSC0003DMG400012031	Major latex	28.13	50.23	0.670058	5	2	1	iTRAQ 8plex (K N-term)	17644	43280	42810	48260	70600	64250	65640	44780	66830
1001	PGSC0003DMP400015097	PGSC0003DMG400008591	O-methyltransferase	17.56	122.98	0.650018	4	4	1	iTRAQ 8plex (K N-term)	40570	193900	154000	202500	314900	263100	269100	183500	282300
1646	PGSC0003DMP400005393	PGSC0003DMG400002998	Conserved gene of unknown function	17.8	51.24	0.622981	3	1	1	iTRAQ 8plex (K N-term)	32422	98260	73940	82370	114000	148700	145900	84850	136200
1724	PGSC0003DMP400008070	PGSC0003DMG401004570	Ubiquitin-associated /TS-N domain-containing protein	16.5	44.55	0.619436	5	2	2	iTRAQ 8plex (K N-term)	47041	19580	18990	25310	39280	35400	28410	21290	34370
1874	PGSC0003DMP400010377	PGSC0003DMG400005851	2,4-dihydroxyhept-2-ene-1,7-dioic acid aldolase	16.62	40.71	0.606544	2	1	1	iTRAQ 8plex (K N-term)	38276	104400	84980	96980	137800	190700	143700	95470	157400
2065	PGSC0003DMP400025072	PGSC0003DMG400014238	Electron transporter	20.38	31.38	0.59279	5	1	1	iTRAQ 8plex (K N-term)	17445	67500	51050	54610	104900	101000	86220	57720	97370
2385	PGSC0003DMP400055608	PGSC0003DMG400032551	FGFR1 oncogene partner	21.04	42.26	0.572845	4	1	1	iTRAQ 8plex (K N-term)	23964	26150	20580	20870	37020	42280	38690	22530	39330
2385	PGSC0003DMP400055609	PGSC0003DMG400032551	FGFR1 oncogene partner	21.04	42.26	0.572845	4	1	1	iTRAQ 8plex (K N-term)	23864	26150	20580	20870	37020	42280	38690	22530	39330
2385	PGSC0003DMP400055610	PGSC0003DMG400032551	FGFR1 oncogene partner	21.04	42.26	0.572845	4	1	1	iTRAQ 8plex (K N-term)	28557	26150	20580	20870	37020	42280	38690	22530	39330
1028	PGSC0003DMP400055814	PGSC0003DMG400033054	Biotin carboxyl carrier protein subunit	17.4	69.13	0.548917	7	3	2	iTRAQ 8plex (K N-term)	27359	723300	584700	745700	1547000	1056000	1139000	684500	1247000
1763	PGSC0003DMP400002432	PGSC0003DMG400001350	RRNA methylase	16.22	38.01	0.543773	2	1	1	iTRAQ 8plex (K N-term)	32766	65590	44550	47700	97960	103400	88900	52610	96750
1763	PGSC0003DMP400002433	PGSC0003DMG400001350	RRNA methylase	16.22	38.01	0.543773	2	1	1	iTRAQ 8plex (K N-term)	32766	65590	44550	47700	97960	103400	88900	52610	96750
1662	PGSC0003DMP400052345	PGSC0003DMG400030058	MAP kinase	21.62	48.73	0.542783	2	1	1	iTRAQ 8plex (K N-term)	37520	107600	80980	93470	156600	204200	158900	94010	173200
1662	PGSC0003DMP400052344	PGSC0003DMG400030058	MAP kinase	21.62	48.73	0.542783	2	1	1	iTRAQ 8plex (K N-term)	42891	107600	80980	93470	156600	204200	158900	94010	173200
2289	PGSC0003DMP400002885	PGSC0003DMG400001593	Protein translocase	16.37	75.4	0.534483	1	1	1	iTRAQ 8plex (K N-term)	149796	18500	11720	14430	25770	25990	31780	14880	27840
2289	PGSC0003DMP400002884	PGSC0003DMG400001593	Protein translocase	16.37	75.4	0.534483	1	1	1	iTRAQ 8plex (K N-term)	149796	18500	11720	14430	25770	25990	31780	14880	27840
2289	PGSC0003DMP400002883	PGSC0003DMG400001593	Protein translocase	16.37	75.4	0.534483	1	1	1	iTRAQ 8plex (K N-term)	149796	18500	11720	14430	25770	25990	31780	14880	27840
50	PGSC0003DMP400051014	PGSC0003DMG401029299	Eukaryotic initiation factor 4A-2	15.94	376.63	0.471475	4	24	1	iTRAQ 8plex (K N-term)	46590	60800	59520	55200	111800	102900	157600	58510	124100
2157	PGSC0003DMP400033767	PGSC0003DMG400019435	Wound-induced protein WIN1	16.63	28.74	0.403719	4	1	1	iTRAQ 8plex (K N-term)	21419	39100	28720	40310	66600	122800	78370	36040	89270
2157	PGSC0003DMP400033768	PGSC0003DMG400019435	Wound-induced protein WIN1	16.63	28.74	0.403719	4	1	1	iTRAQ 8plex (K N-term)	22498	39100	28720	40310	66600	122800	78370	36040	89270
2157	PGSC0003DMP400033766	PGSC0003DMG400019435	Wound-induced protein WIN1	16.63	28.74	0.403719	4	1	1	iTRAQ 8plex (K N-term)	22674	39100	28720	40310	66600	122800	78370	36040	89270
1275	PGSC0003DMP400014579	PGSC0003DMG400008311	50 kDa ketoavyl-ACP synthase	21.82	101.29	0.248867	8	3	2	iTRAQ 8plex (K N-term)	50088	69850	61410	62370	338300	206400	262600	66970	269100

## Sheet: PVY28_8dpi
Protein Group	Phytozome_protein_ID	Phytozome_Gene_ID	Description	Significance	-10lgP	FC PVY28/mock	Coverage (%)	#Peptides	#Unique	PTM	Avg. Mass	Intensity iTRAQ8-118	Intensity iTRAQ8-119	Intensity iTRAQ8-121	Intensity iTRAQ8-115	Intensity iTRAQ8-116	Intensity iTRAQ8-117	Intensity PVY28(iTRAQ8-118; iTRAQ8-119; iTRAQ8-121)	Intensity control(iTRAQ8-115; iTRAQ8-116; iTRAQ8-117)
2246	PGSC0003DMP400048239	PGSC0003DMG400027741	Cytochrome P450	17.36	33.19	1.99009	2	1	1	iTRAQ 8plex (K N-term)	39747	104700	66440	75780	37280	37130	49670	82310	41360
196	PGSC0003DMP400016818	PGSC0003DMG400009509	Heat shock protein 83	26.29	297.3	1.97357	2	16	2	iTRAQ 8plex (K N-term)	80883	12780	10880	10850	5153	6632	5696	11500	5827
590	PGSC0003DMP400030700	PGSC0003DMG400017573	Ribosomal protein L15	15.81	224.63	1.7766	7	9	1	iTRAQ 8plex (K N-term)	24148	5441	5097	5589	2825	3683	2570	5376	3026
1967	PGSC0003DMP400051984	PGSC0003DMG400029836	Cystathionine beta-lyase	28.3	84.53	1.75631	5	2	2	iTRAQ 8plex (K N-term)	50979	16360	13750	14160	7926	9148	8138	14760	8404
2170	PGSC0003DMP400048122	PGSC0003DMG400027673	DNAJ heat shock N-terminal domain-containing protein	26.19	135.84	1.6592	13	2	2	iTRAQ 8plex (K N-term)	23249	35290	37750	31380	21150	22260	19520	34810	20980
1890	ABB90095.1		ycf1 protein ABB90095.1	20.26	76.26	1.6551	1	2	2	iTRAQ 8plex (K N-term)	224963	24490	23680	19060	11780	15090	13740	22410	13540
67	ABB90065.1		photosystem II 47 kDa protein ABB90065.1	24.97	421.07	1.64241	54	18	18	iTRAQ 8plex (K N-term); Oxidation (M)	56015	1258000	1464000	1339000	817200	853000	803100	1354000	824400
67	PGSC0003DMP400068407	PGSC0003DMG400046303	Photosystem II CP47 chlorophyll apoprotein	24.97	421.07	1.64241	42	18	18	iTRAQ 8plex (K N-term); Oxidation (M)	71178	1258000	1464000	1339000	817200	853000	803100	1354000	824400
35	PGSC0003DMP400019559	PGSC0003DMG400011072	Ribulose bisphosphate carboxylase/oxygenase activase 1, chloroplastic	25.54	361.74	1.61011	22	21	6	iTRAQ 8plex (K N-term)	47359	103500	88460	97610	60930	61660	57220	96510	59940
35	PGSC0003DMP400019560	PGSC0003DMG400011072	Ribulose bisphosphate carboxylase/oxygenase activase 1, chloroplastic	25.54	361.74	1.61011	21	21	6	iTRAQ 8plex (K N-term)	48318	103500	88460	97610	60930	61660	57220	96510	59940
35	PGSC0003DMP400019561	PGSC0003DMG400011072	Ribulose bisphosphate carboxylase/oxygenase activase 1, chloroplastic	25.54	361.74	1.61011	21	21	6	iTRAQ 8plex (K N-term)	48531	103500	88460	97610	60930	61660	57220	96510	59940
1106	PGSC0003DMP400049773	PGSC0003DMG401028572	Chaperonin containing t-complex protein 1, epsilon subunit, tcpe	18.52	170.16	1.59609	9	4	2	iTRAQ 8plex (K N-term); Oxidation (M)	28935	16980	15070	13530	8368	11150	9030	15190	9517
1106	PGSC0003DMP400049762	PGSC0003DMG402028569	Phosphoglycerate/bisphosphoglycerate mutase	18.52	170.16	1.59609	9	4	2	iTRAQ 8plex (K N-term); Oxidation (M)	28908	16980	15070	13530	8368	11150	9030	15190	9517
1379	PGSC0003DMP400007232	PGSC0003DMG400004052	Serine/threonine protein phosphatase 2a regulatory subunit A	22.75	179.68	1.56945	7	5	2	iTRAQ 8plex (K N-term)	64782	14860	12030	13300	7961	9396	8256	13400	8538
2521	PGSC0003DMP400008369	PGSC0003DMG400004717	Signal recognition particle 9 kDa protein	21.38	72.67	1.55857	11	1	1	iTRAQ 8plex (K N-term)	11979	20430	19360	20480	11720	14010	12930	20090	12890
2521	PGSC0003DMP400008368	PGSC0003DMG400004717	Signal recognition particle 9 kDa protein	21.38	72.67	1.55857	10	1	1	iTRAQ 8plex (K N-term)	12137	20430	19360	20480	11720	14010	12930	20090	12890
2700	PGSC0003DMP400018261	PGSC0003DMG400010339	Vesicle-associated membrane protein	29.01	73.27	1.55715	4	1	1	iTRAQ 8plex (K N-term)	25030	10270	11710	10520	6773	7423	6670	10830	6955
2455	PGSC0003DMP400025872	PGSC0003DMG400014681	Pantothenate kinase	24.04	65.02	1.54848	6	1	1	iTRAQ 8plex (K N-term)	40837	5996	5447	5420	3356	4004	3531	5621	3630
2745	PGSC0003DMP400038804	PGSC0003DMG400022388	TSJT1	16.79	55.36	1.53842	3	1	1	iTRAQ 8plex (K N-term)	27675	33900	26940	28650	16560	19000	22600	29830	19390
2374	PGSC0003DMP400055585	PGSC0003DMG400032541	Histidinol-phosphate aminotransferase, chloroplastic	15.43	77.79	1.53219	5	1	1	iTRAQ 8plex (K N-term)	18050	8817	11140	11040	6601	7964	5663	10330	6742
2374	PGSC0003DMP400055582	PGSC0003DMG400032541	Histidinol-phosphate aminotransferase, chloroplastic	15.43	77.79	1.53219	2	1	1	iTRAQ 8plex (K N-term)	46297	8817	11140	11040	6601	7964	5663	10330	6742
2374	PGSC0003DMP400055583	PGSC0003DMG400032541	Histidinol-phosphate aminotransferase, chloroplastic	15.43	77.79	1.53219	2	1	1	iTRAQ 8plex (K N-term)	46297	8817	11140	11040	6601	7964	5663	10330	6742
2374	PGSC0003DMP400055584	PGSC0003DMG400032541	Histidinol-phosphate aminotransferase, chloroplastic	15.43	77.79	1.53219	2	1	1	iTRAQ 8plex (K N-term)	46297	8817	11140	11040	6601	7964	5663	10330	6742
1909	PGSC0003DMP400042818	PGSC0003DMG400024727	WD-repeat protein	16.66	70.19	1.51917	1	2	1	iTRAQ 8plex (K N-term)	124590	9196	8977	7976	5413	6725	5076	8717	5738
1909	PGSC0003DMP400042819	PGSC0003DMG400024727	WD-repeat protein	16.66	70.19	1.51917	1	2	1	iTRAQ 8plex (K N-term)	124718	9196	8977	7976	5413	6725	5076	8717	5738
22	PGSC0003DMP400017124	PGSC0003DMG400009698	Ferredoxin-dependent glutamate synthase 1	20.73	488.99	1.51346	43	52	52	Carbamidomethylation; iTRAQ 8plex (K N-term); Oxidation (M)	177018	1059000	1114000	913400	675300	719400	645100	1029000	679900
2694	PGSC0003DMP400006155	PGSC0003DMG400003454	ATP/GTP/Ca++ binding protein	15.33	64.81	1.51016	6	1	1	iTRAQ 8plex (K N-term)	15139	5821	6182	5616	3497	4574	3595	5873	3889
2694	PGSC0003DMP400038214	PGSC0003DMG400022111	ATP/GTP/Ca++ binding protein	15.33	64.81	1.51016	6	1	1	iTRAQ 8plex (K N-term)	15139	5821	6182	5616	3497	4574	3595	5873	3889
2337	PGSC0003DMP400000170	PGSC0003DMG400000072	24 kDa seed maturation protein	19.73	75.55	1.50596	5	1	1	iTRAQ 8plex (K N-term)	29875	24720	27300	23810	15630	19110	15590	25270	16780
2337	PGSC0003DMP400021793	PGSC0003DMG402012314	VIRB2-interacting protein 2	19.73	75.55	1.50596	5	1	1	iTRAQ 8plex (K N-term)	30058	24720	27300	23810	15630	19110	15590	25270	16780
1158	PGSC0003DMP400036951	PGSC0003DMG402021320	Coatomer subunit beta-1	21.75	148.02	1.49161	1	4	1	iTRAQ 8plex (K N-term)	105956	7856	7024	6457	4469	5269	4567	7112	4768
1158	PGSC0003DMP400036950	PGSC0003DMG402021320	Coatomer subunit beta-1	21.75	148.02	1.49161	1	4	1	iTRAQ 8plex (K N-term)	105956	7856	7024	6457	4469	5269	4567	7112	4768
2320	PGSC0003DMP400049214	PGSC0003DMG400028311	Fructokinase 2	16.34	105.01	1.47632	2	1	1	iTRAQ 8plex (K N-term)	72560	17450	16360	14830	9686	12800	10460	16210	10980
2320	PGSC0003DMP400049215	PGSC0003DMG400028311	Fructokinase 2	16.34	105.01	1.47632	2	1	1	iTRAQ 8plex (K N-term)	72945	17450	16360	14830	9686	12800	10460	16210	10980
2715	PGSC0003DMP400056079	PGSC0003DMG400033584	Fructose-1,6-bisphosphatase	15.7	67.78	1.47273	2	1	1	iTRAQ 8plex (K N-term)	40072	20240	17020	16210	11930	12380	12000	17820	12100
1403	PGSC0003DMP400020520	PGSC0003DMG400011558	Transcription factor LIM	15.54	105.87	1.46601	9	4	2	iTRAQ 8plex (K N-term)	21087	17680	18680	17330	10890	14040	11710	17900	12210
1204	PGSC0003DMP400031748	PGSC0003DMG402018223	Translation-initiation factor 3 subunit	17.59	204.45	1.46394	5	5	3	iTRAQ 8plex (K N-term)	104400	21250	20430	17390	12270	15490	12580	19690	13450
2179	PGSC0003DMP400008775	PGSC0003DMG400004937	Poly(RC)-binding protein	18.57	68.43	1.46317	2	2	2	iTRAQ 8plex (K N-term)	72206	18100	14990	14590	10010	12130	10440	15890	10860
2185	PGSC0003DMP400000680	PGSC0003DMG400000344	Splicing factor U2af large subunit B	18.55	66.83	1.46085	3	2	1	iTRAQ 8plex (K N-term)	39162	16530	16180	15980	10670	10420	12230	16230	11110
2185	PGSC0003DMP400000676	PGSC0003DMG400000344	Splicing factor U2af large subunit B	18.55	66.83	1.46085	3	2	1	iTRAQ 8plex (K N-term)	42155	16530	16180	15980	10670	10420	12230	16230	11110
2185	PGSC0003DMP400000678	PGSC0003DMG400000344	Splicing factor U2af large subunit B	18.55	66.83	1.46085	2	2	1	iTRAQ 8plex (K N-term)	66664	16530	16180	15980	10670	10420	12230	16230	11110
2185	PGSC0003DMP400000679	PGSC0003DMG400000344	Splicing factor U2af large subunit B	18.55	66.83	1.46085	2	2	1	iTRAQ 8plex (K N-term)	66893	16530	16180	15980	10670	10420	12230	16230	11110
2185	PGSC0003DMP400000677	PGSC0003DMG400000344	Splicing factor U2af large subunit B	18.55	66.83	1.46085	2	2	1	iTRAQ 8plex (K N-term)	66893	16530	16180	15980	10670	10420	12230	16230	11110
929	PGSC0003DMP400042657	PGSC0003DMG400024644	101 kDa heat shock protein	22.89	204.48	1.45826	12	9	7	iTRAQ 8plex (K N-term)	101194	57750	57010	59750	37410	42690	39570	58170	39890
1643	PGSC0003DMP400041353	PGSC0003DMG400023919	Arginine/serine-rich splicing factor	20.08	72.82	1.45773	2	2	1	iTRAQ 8plex (K N-term)	35855	20740	17500	19180	11610	14260	13530	19140	13130
2075	PGSC0003DMP400031615	PGSC0003DMG400018144	Vacuolar protein sorting	24.07	84.16	1.45406	7	1	1	iTRAQ 8plex (K N-term)	21030	5867	5160	5400	3426	3889	3985	5476	3766
748	PGSC0003DMP400022301	PGSC0003DMG400012591	Chlorophyll a-b binding protein CP24 10A, chloroplastic	19.28	268.5	1.45358	14	9	4	iTRAQ 8plex (K N-term)	27277	151800	149800	149100	104100	95450	110700	150300	103400
2426	PGSC0003DMP400009695	PGSC0003DMG400005500	GTP binding protein	24.93	30.15	1.45293	1	1	1	iTRAQ 8plex (K N-term)	86670	13870	11940	13050	8722	9603	8414	12950	8913
2488	PGSC0003DMP400021640	PGSC0003DMG400012232	Hydrolase	19.8	28.43	1.44731	1	1	1	iTRAQ 8plex (K N-term)	68872	8552	8187	6993	5668	5717	5014	7911	5466
2507	PGSC0003DMP400011730	PGSC0003DMG400006635	Conserved gene of unknown function	24.23	71	1.44281	4	1	1	iTRAQ 8plex (K N-term)	33295	14890	13920	13320	9002	10520	9668	14040	9731
2507	PGSC0003DMP400011729	PGSC0003DMG400006635	Conserved gene of unknown function	24.23	71	1.44281	4	1	1	iTRAQ 8plex (K N-term)	35692	14890	13920	13320	9002	10520	9668	14040	9731
2507	PGSC0003DMP400011731	PGSC0003DMG400006635	Conserved gene of unknown function	24.23	71	1.44281	3	1	1	iTRAQ 8plex (K N-term)	40677	14890	13920	13320	9002	10520	9668	14040	9731
2473	PGSC0003DMP400049162	PGSC0003DMG400028277	Glutamate-ammonia ligase	18.05	55.34	1.43812	1	1	1	iTRAQ 8plex (K N-term)	95569	11900	11560	10090	7667	8770	6907	11190	7781
1999	PGSC0003DMP400025599	PGSC0003DMG400014532	Conserved gene of unknown function	21.67	92.51	1.4332	6	1	1	iTRAQ 8plex (K N-term)	28349	7703	7795	7608	5510	5594	5019	7702	5374
1827	PGSC0003DMP400040349	PGSC0003DMG400023340	Ribophorin	29.41	100.17	1.4305	6	3	3	iTRAQ 8plex (K N-term)	52940	18250	18620	17160	11910	13300	12540	18010	12590
1827	PGSC0003DMP400040350	PGSC0003DMG400023340	Ribophorin	29.41	100.17	1.4305	6	3	3	iTRAQ 8plex (K N-term)	52940	18250	18620	17160	11910	13300	12540	18010	12590
98	PGSC0003DMP400059964	PGSC0003DMG400037860	Eukaryotic initiation factor 4A-15	15.26	360.03	1.42756	4	21	1	iTRAQ 8plex (K N-term)	46971	2842	3274	2959	2055	2451	1851	3025	2119
240	ABB90039.1		photosystem II 44 kDa protein ABB90039.1	16.87	362.41	1.42752	32	13	13	iTRAQ 8plex (K N-term); Oxidation (M)	51954	610700	717100	710800	479700	472900	475300	679500	476000
1472	PGSC0003DMP400009639	PGSC0003DMG400005459	Progesterone 5 beta-reductase	17.68	132.25	1.41539	11	3	3	iTRAQ 8plex (K N-term)	43836	25340	28040	24420	17540	20790	16640	25930	18320
113	PGSC0003DMP400002845	PGSC0003DMG400001570	Catalase isozyme 2	23.32	391.05	1.41397	45	19	14	Carbamidomethylation; iTRAQ 8plex (K N-term)	56935	816100	727700	721800	554700	529200	518300	755200	534100
2019	PGSC0003DMP400038618	PGSC0003DMG400022291	C2 domain-containing protein	16.17	59.73	1.40774	5	2	2	iTRAQ 8plex (K N-term)	47303	16340	15720	14840	10730	12600	10000	15640	11110
2019	PGSC0003DMP400038617	PGSC0003DMG400022291	C2 domain-containing protein	16.17	59.73	1.40774	5	2	2	iTRAQ 8plex (K N-term)	47303	16340	15720	14840	10730	12600	10000	15640	11110
2019	PGSC0003DMP400038616	PGSC0003DMG400022291	C2 domain-containing protein	16.17	59.73	1.40774	4	2	2	iTRAQ 8plex (K N-term)	51494	16340	15720	14840	10730	12600	10000	15640	11110
2468	PGSC0003DMP400026954	PGSC0003DMG400015372	Zinc binding dehydrogenase	19.29	90.52	1.40422	4	1	1	iTRAQ 8plex (K N-term)	39473	4081	3717	3769	2554	3054	2630	3856	2746
2796	PGSC0003DMP400041556	PGSC0003DMG400024033	Transport inhibitor response 1	21.19	40.69	1.39474	1	1	1	iTRAQ 8plex (K N-term)	64684	6152	6163	5970	4244	4688	4177	6095	4370
2513	PGSC0003DMP400040869	PGSC0003DMG400023622	Peroxisomal small heat shock protein	26.69	50.16	1.37965	6	1	1	iTRAQ 8plex (K N-term)	16055	7530	6792	7274	5143	5555	4957	7199	5218
1531	PGSC0003DMP400039411	PGSC0003DMG400022731	PGR5 1A, chloroplastic	16.5	214.76	1.37371	21	3	3	iTRAQ 8plex (K N-term)	35993	24450	30140	25020	20540	20100	17310	26540	19320
926	PGSC0003DMP400013565	PGSC0003DMG400007677	Starch-granule-bound R1 protein	20.12	188.33	1.36142	6	7	7	iTRAQ 8plex (K N-term)	163286	88000	79830	76490	57280	65920	56250	81440	59820
484	ABB90038.1		photosystem II protein D2 ABB90038.1	16.5	274.31	1.35931	25	7	7	iTRAQ 8plex (K N-term); Oxidation (M)	39535	365500	428300	441100	304100	314500	289700	411600	302800
2050	PGSC0003DMP400039374	PGSC0003DMG402022708	NAD dependent epimerase/dehydratase family protein	18.47	92.12	1.35419	9	2	2	iTRAQ 8plex (K N-term)	28947	24940	20840	23050	15760	16400	18670	22940	16940
1798	PGSC0003DMP400037679	PGSC0003DMG400021737	Class II small heat shock protein Le-HSP17.6	29.66	100.41	1.34969	16	2	2	iTRAQ 8plex (K N-term)	17686	27750	25530	25930	19790	20040	18860	26400	19560
1798	PGSC0003DMP400014394	PGSC0003DMG400008187	Class II small heat shock protein Le-HSP17.6	29.66	100.41	1.34969	16	2	2	iTRAQ 8plex (K N-term)	17601	27750	25530	25930	19790	20040	18860	26400	19560
1584	PGSC0003DMP400015312	PGSC0003DMG400008710	Aldehyde oxidase	16.41	102.38	1.33948	1	3	2	iTRAQ 8plex (K N-term)	148610	36230	40530	36630	25890	31730	27020	37800	28220
372	ABB90041.1		photosystem I P700 apoprotein A1 ABB90041.1	28.63	303.71	1.33769	24	11	11	iTRAQ 8plex (K N-term)	83041	545400	592800	582600	433100	445700	407500	573600	428800
1629	PGSC0003DMP400015761	PGSC0003DMG402008955	Conserved gene of unknown function	40.29	162.63	1.33756	21	2	2	iTRAQ 8plex (K N-term)	16144	78870	79200	75990	56850	59110	59040	78020	58330
2683	ABB90057.1		cytochrome b559 alpha chain ABB90057.1	16.06	73.4	1.33498	11	1	1	iTRAQ 8plex (K N-term)	9397	41140	50340	46030	36840	30510	35650	45830	34330
2683	PGSC0003DMP400009416	PGSC0003DMG400005310	Cytochrome b559 subunit alpha	16.06	73.4	1.33498	11	1	1	iTRAQ 8plex (K N-term)	9396	41140	50340	46030	36840	30510	35650	45830	34330
322	PGSC0003DMP400024854	PGSC0003DMG400014140	Prli-interacting factor l	19.98	299.42	1.33318	37	14	14	iTRAQ 8plex (K N-term)	50490	305900	295100	282100	207300	240500	216800	295300	221500
1331	PGSC0003DMP400048567	PGSC0003DMG400027936	Sucrose-phosphate-synthase	18.13	183.41	1.33206	7	5	5	iTRAQ 8plex (K N-term)	118433	35970	35810	32430	25240	28860	24140	34740	26080
68	PGSC0003DMP400020469	PGSC0003DMG400011537	Alpha-tubulin	19.19	405.09	1.32709	3	22	1	iTRAQ 8plex (K N-term)	49792	10050	10420	9071	7386	8063	6812	9847	7420
1814	PGSC0003DMP400014131	PGSC0003DMG400008029	Sorting and assembly machinery (Sam50) protein	29.88	121.29	1.31702	7	3	3	iTRAQ 8plex (K N-term)	58030	25750	27550	25830	19170	20760	20150	26380	20030
1705	PGSC0003DMP400002319	PGSC0003DMG400001292	NADH dehydrogenase	16.39	139.79	1.31409	9	3	3	iTRAQ 8plex (K N-term)	53619	30490	32630	29760	22080	26260	22330	30960	23560
2207	PGSC0003DMP400010905	PGSC0003DMG402006147	Short-chain alcohol dehydrogenase	18.17	72.47	1.31353	4	1	1	iTRAQ 8plex (K N-term)	29588	7981	9517	8708	6297	7092	6562	8735	6650
928	PGSC0003DMP400040972	PGSC0003DMG400023683	Adenylosuccinate synthetase, chloroplastic	19.7	221.25	1.31236	8	7	3	iTRAQ 8plex (K N-term)	54751	32470	27840	30430	21460	23110	24590	30250	23050
24	PGSC0003DMP400052154	PGSC0003DMG400029938	Glycine dehydrogenase [decarboxylating], mitochondrial	18.23	439.68	1.31162	43	36	36	Carbamidomethylation; iTRAQ 8plex (K N-term); Oxidation (M)	112900	1269000	1406000	1229000	972400	1088000	915600	1301000	991900
2060	PGSC0003DMP400017506	PGSC0003DMG400009917	Ribophorin	20.64	82.67	1.31034	4	2	2	iTRAQ 8plex (K N-term)	69001	8920	7762	8220	5930	6788	6287	8301	6335
2840	PGSC0003DMP400055355	PGSC0003DMG400032166	Lysyl-tRNA synthetase	17.18	41.21	1.30747	1	1	1	iTRAQ 8plex (K N-term)	66232	3370	3061	3021	2412	2634	2184	3151	2410
2670	PGSC0003DMP400040455	PGSC0003DMG400023397	Conserved gene of unknown function	18.58	56.61	1.30632	16	1	1	iTRAQ 8plex (K N-term)	8562	7695	6524	7249	5461	5174	5799	7156	5478
1625	PGSC0003DMP400052808	PGSC0003DMG400030340	17.6 kD class I small heat shock protein	18.2	94.28	1.30177	19	3	3	iTRAQ 8plex (K N-term)	17621	46940	52240	55460	37150	42540	39110	51550	39600
1625	PGSC0003DMP400052807	PGSC0003DMG400030339	17.6 kD class I small heat shock protein	18.2	94.28	1.30177	19	3	3	iTRAQ 8plex (K N-term)	17652	46940	52240	55460	37150	42540	39110	51550	39600
1625	PGSC0003DMP400052949	PGSC0003DMG400030426	17.6 kD class I small heat shock protein	18.2	94.28	1.30177	19	3	3	iTRAQ 8plex (K N-term)	17635	46940	52240	55460	37150	42540	39110	51550	39600
1965	PGSC0003DMP400046503	PGSC0003DMG402026767	Delta 1-pyrroline-5-carboxylate synthetase	22.55	68.92	1.29726	2	2	2	iTRAQ 8plex (K N-term)	77474	20040	22000	20540	17260	15480	15490	20860	16080
1965	PGSC0003DMP400046501	PGSC0003DMG401026767	Delta 1-pyrroline-5-carboxylate synthetase	22.55	68.92	1.29726	2	2	2	iTRAQ 8plex (K N-term)	68447	20040	22000	20540	17260	15480	15490	20860	16080
1130	PGSC0003DMP400023691	PGSC0003DMG400013389	37kDa chloroplast inner envelope membrane polypeptide	32.6	203.13	1.29459	14	3	3	iTRAQ 8plex (K N-term)	38121	69250	65410	65460	50020	52820	51760	66710	51530
821	PGSC0003DMP400019830	PGSC0003DMG401011206	Vacuolar ATP synthase subunit h	16.47	205.57	1.29332	19	8	8	iTRAQ 8plex (K N-term)	51546	87420	93270	85320	65510	75920	64270	88670	68560
821	PGSC0003DMP400019831	PGSC0003DMG401011206	Vacuolar ATP synthase subunit h	16.47	205.57	1.29332	19	8	8	iTRAQ 8plex (K N-term)	51546	87420	93270	85320	65510	75920	64270	88670	68560
821	PGSC0003DMP400019829	PGSC0003DMG401011206	Vacuolar ATP synthase subunit h	16.47	205.57	1.29332	19	8	8	iTRAQ 8plex (K N-term)	51546	87420	93270	85320	65510	75920	64270	88670	68560
1467	PGSC0003DMP400032614	PGSC0003DMG401018708	Aldehyde oxidase	16.14	92.05	1.28875	1	3	1	iTRAQ 8plex (K N-term)	149105	24610	22380	20360	18010	17990	16260	22450	17420
1958	PGSC0003DMP400043104	PGSC0003DMG402024871	Conserved gene of unknown function	17.08	126.74	1.28584	9	2	2	iTRAQ 8plex (K N-term)	52855	11440	9900	9996	7954	8479	7947	10450	8127
1958	PGSC0003DMP400043105	PGSC0003DMG402024871	Conserved gene of unknown function	17.08	126.74	1.28584	21	2	2	iTRAQ 8plex (K N-term)	22752	11440	9900	9996	7954	8479	7947	10450	8127
1958	PGSC0003DMP400043103	PGSC0003DMG402024871	Conserved gene of unknown function	17.08	126.74	1.28584	16	2	2	iTRAQ 8plex (K N-term)	29486	11440	9900	9996	7954	8479	7947	10450	8127
1	ABB90049.1		ribulose-1 5-bisphosphate carboxylase/oxygenase large subunit ABB90049.1	16.16	528.6	1.28467	87	47	47	Carbamidomethylation; iTRAQ 8plex (K N-term); Oxidation (M)	52944	47900000	56820000	52180000	43530000	42380000	37380000	52800000	41100000
70	PGSC0003DMP400053197	PGSC0003DMG400030560	ATP synthase subunit beta	18.39	407.33	1.28142	23	24	8	iTRAQ 8plex (K N-term)	59569	247200	212300	231700	166000	189600	183700	230400	179800
1399	PGSC0003DMP400019159	PGSC0003DMG400010841	Eukaryotic translation initiation factor 3 subunit 6-interacting protein	25.56	142.89	1.28102	9	5	5	iTRAQ 8plex (K N-term)	60635	84060	87580	79590	64210	68630	63270	83740	65370
1516	PGSC0003DMP400047047	PGSC0003DMG402027084	Anthranilate phosphoribosyltransferase	15.67	189.8	1.28067	13	4	4	iTRAQ 8plex (K N-term)	42751	51660	52020	45390	37310	43140	35950	49690	38800
2406	PGSC0003DMP400041700	PGSC0003DMG400024107	GT2 protein	17.29	39.24	1.28025	1	1	1	iTRAQ 8plex (K N-term)	69389	14670	14390	14110	10420	11950	11350	14390	11240
1310	PGSC0003DMP400043775	PGSC0003DMG400025217	6,7-dimethyl-8-ribityllumazine synthase	24.33	122.32	1.27624	24	5	3	iTRAQ 8plex (K N-term)	20732	44000	43840	40940	33930	35200	31770	42920	33630
1310	PGSC0003DMP400043776	PGSC0003DMG400025217	6,7-dimethyl-8-ribityllumazine synthase	24.33	122.32	1.27624	20	5	3	iTRAQ 8plex (K N-term)	24968	44000	43840	40940	33930	35200	31770	42920	33630
2392	PGSC0003DMP400004662	PGSC0003DMG400002609	Clavaminate synthase	15.29	80.83	1.27609	5	1	1	iTRAQ 8plex (K N-term)	36000	3645	3694	3517	2723	3119	2665	3619	2836
2071	PGSC0003DMP400052023	PGSC0003DMG400029857	Strictosidine synthase	20.62	69.11	1.27413	5	1	1	iTRAQ 8plex (K N-term)	40623	6801	7668	7158	5525	6069	5380	7209	5658
310	PGSC0003DMP400014163	PGSC0003DMG400008050	GcpE	16.05	333.33	1.27395	34	17	17	iTRAQ 8plex (K N-term)	82089	344200	324700	300700	245900	280600	234700	323200	253700
310	PGSC0003DMP400014162	PGSC0003DMG400008050	GcpE	16.05	333.33	1.27395	34	17	17	iTRAQ 8plex (K N-term)	82089	344200	324700	300700	245900	280600	234700	323200	253700
2472	PGSC0003DMP400044015	PGSC0003DMG400025374	Arogenate dehydratase 2	15.87	58.94	1.27369	2	1	1	iTRAQ 8plex (K N-term)	42849	6755	6255	6104	4623	5530	4851	6371	5002
2472	PGSC0003DMP400044017	PGSC0003DMG400025374	Arogenate dehydratase 2	15.87	58.94	1.27369	2	1	1	iTRAQ 8plex (K N-term)	43511	6755	6255	6104	4623	5530	4851	6371	5002
2472	PGSC0003DMP400044016	PGSC0003DMG400025374	Arogenate dehydratase 2	15.87	58.94	1.27369	2	1	1	iTRAQ 8plex (K N-term)	43511	6755	6255	6104	4623	5530	4851	6371	5002
2331	PGSC0003DMP400040538	PGSC0003DMG400023436	IBR3 (IBA-RESPONSE 3)	20.08	37.08	1.27101	1	1	1	iTRAQ 8plex (K N-term)	85493	16650	15380	16510	11760	13320	13100	16180	12730
2331	PGSC0003DMP400040539	PGSC0003DMG400023436	IBR3 (IBA-RESPONSE 3)	20.08	37.08	1.27101	1	1	1	iTRAQ 8plex (K N-term)	92298	16650	15380	16510	11760	13320	13100	16180	12730
1217	PGSC0003DMP400024950	PGSC0003DMG402014186	ATP binding protein	15.24	146.18	1.26986	13	5	4	iTRAQ 8plex (K N-term)	35447	37820	32830	32000	26170	28160	26490	34210	26940
2574	PGSC0003DMP400031620	PGSC0003DMG400018148	ATPANK2 (PANTOTHENATE KINASE 2); pantothenate kinase	16.69	60.11	1.26808	2	1	1	iTRAQ 8plex (K N-term)	97336	1442	1256	1247	988.692	1055	1069	1315	1037
2574	PGSC0003DMP400031622	PGSC0003DMG400018148	ATPANK2 (PANTOTHENATE KINASE 2); pantothenate kinase	16.69	60.11	1.26808	2	1	1	iTRAQ 8plex (K N-term)	99452	1442	1256	1247	988.692	1055	1069	1315	1037
2175	PGSC0003DMP400037945	PGSC0003DMG400021910	Chitinase	20.31	81.65	1.26169	5	2	2	iTRAQ 8plex (K N-term)	30023	16340	14370	15430	11620	12710	12230	15380	12190
869	PGSC0003DMP400049899	PGSC0003DMG400028642	Cytochrome c1-1, heme protein, mitochondrial	23.28	144.06	1.26152	10	3	3	iTRAQ 8plex (K N-term)	35636	781800	722700	746000	584600	630300	569100	750100	594600
1298	ABB90069.1		cytochrome b6 ABB90069.1	24.62	161.12	1.25749	20	4	4	iTRAQ 8plex (K N-term)	24151	62950	69020	65830	54730	52460	50090	65930	52430
2124	PGSC0003DMP400043495	PGSC0003DMG400025068	One-helix protein	17.25	89.04	1.25594	12	2	2	iTRAQ 8plex (K N-term)	18330	23100	21100	20870	17350	17170	17280	21690	17270
2839	PGSC0003DMP400023294	PGSC0003DMG400013161	Transducin family protein	24.11	33.84	1.25279	1	1	1	iTRAQ 8plex (K N-term)	101430	10220	11240	10560	8912	8282	8357	10670	8517
2839	PGSC0003DMP400023295	PGSC0003DMG400013161	Transducin family protein	24.11	33.84	1.25279	1	1	1	iTRAQ 8plex (K N-term)	104141	10220	11240	10560	8912	8282	8357	10670	8517
1320	ABB90091.1		NADH dehydrogenase subunit I ABB90091.1	26.34	137.82	1.24948	28	4	4	iTRAQ 8plex (K N-term)	19538	87480	81530	83090	64400	69940	67440	84040	67260
1320	PGSC0003DMP400020075	PGSC0003DMG401011339	NADH-plastoquinone oxidoreductase subunit 4	26.34	137.82	1.24948	28	4	4	iTRAQ 8plex (K N-term)	19538	87480	81530	83090	64400	69940	67440	84040	67260
1249	PGSC0003DMP400006555	PGSC0003DMG400003666	Senescence-associated protein	15.13	170.45	1.24763	21	3	3	iTRAQ 8plex (K N-term)	20290	81910	70360	72490	58400	61870	59890	74920	60050
143	PGSC0003DMP400014894	PGSC0003DMG400008488	Chloroplast pigment-binding protein CP29	22.32	321.96	1.24641	71	15	15	Carbamidomethylation; iTRAQ 8plex (K N-term)	31131	811100	889100	853800	723500	652600	672700	851300	683000
403	PGSC0003DMP400044761	PGSC0003DMG400025823	Nitrite reductase	19.25	304.42	1.24486	28	15	15	iTRAQ 8plex (K N-term)	65954	197800	200300	183100	153600	166800	146400	193700	155600
855	PGSC0003DMP400056216	PGSC0003DMG400033698	Structural molecule	29.66	197.24	1.24382	42	6	6	iTRAQ 8plex (K N-term)	12715	124800	119200	125700	101400	95340	100400	123200	99050
908	ABB90075.1		ribosomal protein L14 ABB90075.1	32.94	213.11	1.23866	59	6	6	iTRAQ 8plex (K N-term)	13578	360500	350500	346300	285500	291400	276600	352400	284500
48	PGSC0003DMP400035467	PGSC0003DMG400020422	Phosphoenolpyruvate carboxylase	24.53	416.86	1.23765	32	46	24	iTRAQ 8plex (K N-term)	109165	408800	404600	381800	330900	329300	305500	398400	321900
530	PGSC0003DMP400013290	PGSC0003DMG400007504	Carbamoyl phosphate synthase large subunit	15.72	234.36	1.23358	12	13	13	iTRAQ 8plex (K N-term)	132073	195400	189600	172600	144600	165100	142500	185900	150700
1650	PGSC0003DMP400039774	PGSC0003DMG400022933	Auxin-induced beta-glucosidase	23.18	158.22	1.23253	7	3	3	iTRAQ 8plex (K N-term)	83904	28020	26990	27520	21520	23310	22140	27510	22320
2205	PGSC0003DMP400045965	PGSC0003DMG400026463	Aquaporin TIP2;3	16.71	80.31	1.23163	4	1	1	iTRAQ 8plex (K N-term)	24999	11880	11500	10310	9407	8668	9278	11230	9118
1321	PGSC0003DMP400043893	PGSC0003DMG400025299	Alpha-galactosidase/alpha-n-acetylgalactosaminidase	18.12	102.4	1.23099	7	4	3	iTRAQ 8plex (K N-term)	46841	28090	28620	31710	23070	24860	23890	29470	23940
1614	PGSC0003DMP400048035	PGSC0003DMG400027630	Heme-binding protein	19.65	157.38	1.23099	16	3	2	iTRAQ 8plex (K N-term)	13980	18140	16180	16690	14550	13800	13070	17000	13810
556	ABB90023.1		photosystem II protein D1 ABB90023.1	24.46	262.44	1.23068	23	8	8	Carbamidomethylation; iTRAQ 8plex (K N-term); Oxidation (M)	38951	328500	306400	315900	267200	260000	245200	316900	257500
2645	PGSC0003DMP400034084	PGSC0003DMG400019619	OJ991214_12.13 protein	16.61	69.54	1.22931	6	1	1	iTRAQ 8plex (K N-term)	20682	21070	23700	21180	18330	17410	17890	21980	17880
52	PGSC0003DMP400055325	PGSC0003DMG400032155	Lipoxygenase	15.05	422.16	1.22375	45	37	30	Carbamidomethylation; iTRAQ 8plex (K N-term)	101975	927700	934400	1047000	785500	806300	785500	969700	792400
1521	PGSC0003DMP400047363	PGSC0003DMG400027247	Insulin degrading enzyme	15.71	99.35	1.22374	7	4	4	iTRAQ 8plex (K N-term)	65678	38050	33470	33000	28410	30020	26990	34840	28470
2791	PGSC0003DMP400002885	PGSC0003DMG400001593	Protein translocase	16.95	37.69	1.22184	1	1	1	iTRAQ 8plex (K N-term)	149796	5649	5010	5319	4017	4507	4553	5326	4359
2791	PGSC0003DMP400002884	PGSC0003DMG400001593	Protein translocase	16.95	37.69	1.22184	1	1	1	iTRAQ 8plex (K N-term)	149796	5649	5010	5319	4017	4507	4553	5326	4359
2791	PGSC0003DMP400002883	PGSC0003DMG400001593	Protein translocase	16.95	37.69	1.22184	1	1	1	iTRAQ 8plex (K N-term)	149796	5649	5010	5319	4017	4507	4553	5326	4359
2733	PGSC0003DMP400054865	PGSC0003DMG400031524	Glycine-rich protein	18.94	44.36	1.22053	7	1	1	iTRAQ 8plex (K N-term)	13365	17000	16050	15100	13110	13630	12720	16050	13150
1007	PGSC0003DMP400029652	PGSC0003DMG400016971	Conserved gene of unknown function	35.31	196.34	1.21726	4	8	2	iTRAQ 8plex (K N-term)	60131	41190	42110	41930	33860	35030	33990	41740	34290
679	PGSC0003DMP400049298	PGSC0003DMG400028348	Ribulose-1,5 bisphosphate carboxylase/oxygenase large subunit N-methyltransferase, chloroplastic	17.37	292.58	1.21436	30	10	10	iTRAQ 8plex (K N-term)	55620	119400	129000	121900	99310	109400	96450	123500	101700
2017	PGSC0003DMP400011153	PGSC0003DMG400006289	Isoleucyl-tRNA synthetase	17.41	51.96	1.21311	2	2	2	iTRAQ 8plex (K N-term)	122918	16190	17930	16960	13850	14190	14050	17020	14030
591	ABB90032.1		ribosomal protein S2 ABB90032.1	26.99	266.04	1.21299	49	10	10	Carbamidomethylation; iTRAQ 8plex (K N-term)	26943	269300	283900	287300	223300	233400	236200	280200	231000
1689	PGSC0003DMP400023622	PGSC0003DMG400013343	Isoleucyl tRNA synthetase	19.19	101.34	1.21005	3	3	3	iTRAQ 8plex (K N-term)	135179	31800	31340	29990	24490	27250	25250	31050	25660
2069	PGSC0003DMP400040637	PGSC0003DMG400023478	ATVPS33 (Arabidopsis thaliana vacuolar protein sorting 33); protein transporter	18.48	60.29	1.20647	5	2	2	iTRAQ 8plex (K N-term)	35636	13190	12300	12550	9825	10970	10750	12680	10510
2069	PGSC0003DMP400040638	PGSC0003DMG400023478	ATVPS33 (Arabidopsis thaliana vacuolar protein sorting 33); protein transporter	18.48	60.29	1.20647	5	2	2	iTRAQ 8plex (K N-term)	35636	13190	12300	12550	9825	10970	10750	12680	10510
2069	PGSC0003DMP400040635	PGSC0003DMG400023478	ATVPS33 (Arabidopsis thaliana vacuolar protein sorting 33); protein transporter	18.48	60.29	1.20647	4	2	2	iTRAQ 8plex (K N-term)	47966	13190	12300	12550	9825	10970	10750	12680	10510
2069	PGSC0003DMP400040636	PGSC0003DMG400023478	ATVPS33 (Arabidopsis thaliana vacuolar protein sorting 33); protein transporter	18.48	60.29	1.20647	4	2	2	iTRAQ 8plex (K N-term)	48094	13190	12300	12550	9825	10970	10750	12680	10510
2069	PGSC0003DMP400040639	PGSC0003DMG400023478	ATVPS33 (Arabidopsis thaliana vacuolar protein sorting 33); protein transporter	18.48	60.29	1.20647	4	2	2	iTRAQ 8plex (K N-term)	48094	13190	12300	12550	9825	10970	10750	12680	10510
2069	PGSC0003DMP400040633	PGSC0003DMG400023478	ATVPS33 (Arabidopsis thaliana vacuolar protein sorting 33); protein transporter	18.48	60.29	1.20647	3	2	2	iTRAQ 8plex (K N-term)	60637	13190	12300	12550	9825	10970	10750	12680	10510
1425	PGSC0003DMP400012614	PGSC0003DMG400007119	60s acidic ribosomal protein	20.33	156.66	1.20619	17	3	1	Carbamidomethylation; iTRAQ 8plex (K N-term)	11473	15120	14800	14480	12780	12370	11670	14800	12270
1774	PGSC0003DMP400028363	PGSC0003DMG400016240	Beta-hexosaminidase	15.12	82.89	1.20087	3	2	2	iTRAQ 8plex (K N-term)	59577	43000	41540	40290	32510	37410	34030	41610	34650
1101	PGSC0003DMP400037633	PGSC0003DMG400021708	DAG protein, chloroplastic	15.64	196.26	0.831151	23	4	4	iTRAQ 8plex (K N-term)	25395	56130	54270	53380	62600	70680	63770	54590	65680
903	PGSC0003DMP400038431	PGSC0003DMG400022200	Plastid-dividing ring protein	22.34	296.7	0.830725	40	9	9	iTRAQ 8plex (K N-term)	44001	60410	56340	58450	66810	72870	71230	58400	70300
859	PGSC0003DMP400009182	PGSC0003DMG400005175	Conserved gene of unknown function	17.33	200.16	0.830021	47	7	7	iTRAQ 8plex (K N-term)	15671	124500	112400	126300	142800	142800	152200	121100	145900
697	PGSC0003DMP400040866	PGSC0003DMG400023620	Glutamine synthetase	16.1	234.73	0.82941	23	9	5	iTRAQ 8plex (K N-term)	39209	29750	29740	30350	36540	33940	37850	29950	36110
2126	PGSC0003DMP400053748	PGSC0003DMG400030853	Ubiquitin-fold modifier 1	18.5	111.53	0.826637	23	2	2	iTRAQ 8plex (K N-term)	10229	14070	15660	15330	17280	19280	17950	15020	18170
2126	PGSC0003DMP400051000	PGSC0003DMG400029291	Ubiquitin-fold modifier 1	18.5	111.53	0.826637	23	2	2	iTRAQ 8plex (K N-term)	10412	14070	15660	15330	17280	19280	17950	15020	18170
564	PGSC0003DMP400053196	PGSC0003DMG400030559	Fruit protein PKIWI502	24.9	250.51	0.826166	57	10	10	Carbamidomethylation; iTRAQ 8plex (K N-term)	32522	218900	234200	232700	272900	288300	268700	228600	276700
906	PGSC0003DMP400030789	PGSC0003DMG400017627	DNA-binding protein p24	24.48	215.5	0.826158	38	7	7	iTRAQ 8plex (K N-term)	30327	98740	99950	106400	118500	126300	124400	101700	123100
708	PGSC0003DMP400025107	PGSC0003DMG400014253	Acyl carrier protein	16.56	169.97	0.825934	27	4	4	iTRAQ 8plex (K N-term)	12620	188400	193600	181700	210800	238500	233200	187900	227500
708	PGSC0003DMP400025108	PGSC0003DMG400014253	Acyl carrier protein	16.56	169.97	0.825934	23	4	4	iTRAQ 8plex (K N-term)	14707	188400	193600	181700	210800	238500	233200	187900	227500
1536	PGSC0003DMP400028604	PGSC0003DMG400016367	Ribosomal protein S27	20.41	154.37	0.823938	36	4	3	iTRAQ 8plex (K N-term)	9613	21700	20780	21540	24490	26610	26590	21340	25900
1536	PGSC0003DMP400028602	PGSC0003DMG400016367	Ribosomal protein S27	20.41	154.37	0.823938	36	4	3	iTRAQ 8plex (K N-term)	9613	21700	20780	21540	24490	26610	26590	21340	25900
780	PGSC0003DMP400030492	PGSC0003DMG400017453	Oligopeptidase	23.94	227.18	0.823529	44	8	8	iTRAQ 8plex (K N-term)	25942	99420	92130	98260	115200	114200	122700	96600	117300
261	PGSC0003DMP400000951	PGSC0003DMG400000487	50S ribosomal protein L12, chloroplastic	20.74	298.19	0.823375	34	12	3	iTRAQ 8plex (K N-term)	20001	71520	76610	78020	93140	86310	95190	75380	91550
285	PGSC0003DMP400012204	PGSC0003DMG400006896	Mitochondrial outer membrane protein porin of 34 kDa	20.3	342.83	0.823312	38	11	7	iTRAQ 8plex (K N-term)	29573	175700	171500	186600	205600	214200	228800	178000	216200
338	PGSC0003DMP400047601	PGSC0003DMG400027374	ATP synthase D chain, mitochondrial	18.41	275.68	0.821083	61	14	14	iTRAQ 8plex (K N-term)	19807	367900	349400	378700	428300	429000	477500	365300	444900
480	PGSC0003DMP400035870	PGSC0003DMG400020645	Conserved gene of unknown function	29.6	297.08	0.819568	44	9	9	iTRAQ 8plex (K N-term)	24717	283400	277000	293900	340400	346600	355600	284800	347500
480	PGSC0003DMP400035869	PGSC0003DMG400020645	Conserved gene of unknown function	29.6	297.08	0.819568	44	9	9	iTRAQ 8plex (K N-term)	24747	283400	277000	293900	340400	346600	355600	284800	347500
826	PGSC0003DMP400003446	PGSC0003DMG400001932	6-phosphogluconate dehydrogenase, decarboxylating	17.4	213.15	0.818825	5	9	2	iTRAQ 8plex (K N-term)	53394	12200	11120	11380	13120	15030	14250	11570	14130
826	PGSC0003DMP400003444	PGSC0003DMG400001932	6-phosphogluconate dehydrogenase, decarboxylating	17.4	213.15	0.818825	5	9	2	iTRAQ 8plex (K N-term)	53394	12200	11120	11380	13120	15030	14250	11570	14130
826	PGSC0003DMP400003445	PGSC0003DMG400001932	6-phosphogluconate dehydrogenase, decarboxylating	17.4	213.15	0.818825	5	9	2	iTRAQ 8plex (K N-term)	53394	12200	11120	11380	13120	15030	14250	11570	14130
2213	PGSC0003DMP400005654	PGSC0003DMG401003132	Gene of unknown function	21.29	69.35	0.818371	7	1	1	iTRAQ 8plex (K N-term)	13452	27460	26170	28950	31850	34350	34720	27530	33640
444	PGSC0003DMP400026927	PGSC0003DMG400015360	Thioredoxin m(Mitochondrial)-type	17.06	240.05	0.81789	39	9	8	Carbamidomethylation; iTRAQ 8plex (K N-term)	19365	180300	178900	175800	229700	205800	218500	178300	218000
1812	PGSC0003DMP400041178	PGSC0003DMG400023797	Embryo-specific 3	19.82	110.24	0.814862	7	3	1	iTRAQ 8plex (K N-term)	18695	34200	31100	31100	37830	38500	41950	32130	39430
422	PGSC0003DMP400051667	PGSC0003DMG400029659	60S ribosomal protein L13a	19.58	229.01	0.814662	7	8	1	iTRAQ 8plex (K N-term)	23531	3671	3335	3661	4314	4142	4638	3556	4365
1664	PGSC0003DMP400025135	PGSC0003DMG400014266	Splicing factor	26.03	105.3	0.81436	4	3	2	iTRAQ 8plex (K N-term)	45581	35800	36200	35510	43160	45350	43520	35840	44010
594	PGSC0003DMP400053725	PGSC0003DMG400030840	Ribonucleoprotein, chloroplast	20.32	252.16	0.813953	43	7	7	iTRAQ 8plex (K N-term)	31747	176200	171200	187900	211700	212200	233900	178500	219300
872	PGSC0003DMP400006613	PGSC0003DMG400003707	Pre-pro-cysteine proteinase	16.93	222.15	0.813821	25	9	9	Carbamidomethylation; iTRAQ 8plex (K N-term)	40120	106700	97290	96260	115200	132900	120900	100100	123000
1800	PGSC0003DMP400001286	PGSC0003DMG400000650	Conserved gene of unknown function	15.12	147.71	0.812871	15	3	3	iTRAQ 8plex (K N-term)	30366	41010	40920	45390	47260	54870	54510	42440	52210
1800	PGSC0003DMP400038210	PGSC0003DMG400022109	Conserved gene of unknown function	15.12	147.71	0.812871	13	3	3	iTRAQ 8plex (K N-term)	34071	41010	40920	45390	47260	54870	54510	42440	52210
696	PGSC0003DMP400046904	PGSC0003DMG400027013	Tetrapyrrole-binding protein, chloroplast	27.74	231.39	0.809756	32	8	8	iTRAQ 8plex (K N-term)	30154	118700	112500	117300	141300	139700	149400	116200	143500
243	PGSC0003DMP400055635	PGSC0003DMG400032570	50S ribosomal protein L10, chloroplastic	16.51	322.35	0.808135	50	13	13	iTRAQ 8plex (K N-term); Oxidation (M)	25621	439800	488200	484500	587500	579500	581100	470900	582700
1198	PGSC0003DMP400009124	PGSC0003DMG400005140	GYF domain-containing protein	27.19	211.74	0.807487	6	6	6	iTRAQ 8plex (K N-term)	188173	29390	30080	31120	36090	38900	37210	30200	37400
1198	PGSC0003DMP400009125	PGSC0003DMG400005140	GYF domain-containing protein	27.19	211.74	0.807487	6	6	6	iTRAQ 8plex (K N-term)	188244	29390	30080	31120	36090	38900	37210	30200	37400
827	PGSC0003DMP400002693	PGSC0003DMG402001494	PR10	15.9	236	0.807412	68	8	8	iTRAQ 8plex (K N-term)	17355	132900	113700	119500	140700	161700	150700	122000	151100
2678	PGSC0003DMP400004865	PGSC0003DMG400002711	Conserved gene of unknown function	16.93	59.62	0.806809	6	1	1	iTRAQ 8plex (K N-term)	19293	9606	9432	9401	11120	12470	11640	9480	11750
2678	PGSC0003DMP400048952	PGSC0003DMG400028170	Conserved gene of unknown function	16.93	59.62	0.806809	6	1	1	iTRAQ 8plex (K N-term)	19759	9606	9432	9401	11120	12470	11640	9480	11750
1337	PGSC0003DMP400028621	PGSC0003DMG400016382	Ubiquitin-conjugating enzyme family protein	15.7	172.72	0.806611	9	4	1	iTRAQ 8plex (K N-term)	16561	5431	5006	4792	5908	6903	6068	5076	6293
1763	PGSC0003DMP400045977	PGSC0003DMG400026473	Cystatin	16.49	123.17	0.806463	19	3	3	iTRAQ 8plex (K N-term)	20066	22310	22080	25240	26470	29680	30180	23210	28780
1763	PGSC0003DMP400045978	PGSC0003DMG400026473	Cystatin	16.49	123.17	0.806463	17	3	3	iTRAQ 8plex (K N-term)	22588	22310	22080	25240	26470	29680	30180	23210	28780
176	PGSC0003DMP400053669	PGSC0003DMG400030814	14-3-3 protein	22.21	340.85	0.804969	25	14	6	iTRAQ 8plex (K N-term)	29309	98050	89030	89900	109100	117600	117300	92330	114700
775	ABB90077.1		ribosomal protein L22 ABB90077.1	21.09	268.91	0.804891	54	8	8	Carbamidomethylation; iTRAQ 8plex (K N-term)	17771	150600	153000	150800	181600	195900	186800	151400	188100
306	PGSC0003DMP400000900	PGSC0003DMG400000456	50S ribosomal protein L9, chloroplastic	26.78	270.71	0.803712	54	13	13	iTRAQ 8plex (K N-term)	21638	567400	533400	549000	663100	674400	715100	549900	684200
306	PGSC0003DMP400000901	PGSC0003DMG400000456	50S ribosomal protein L9, chloroplastic	26.78	270.71	0.803712	54	13	13	iTRAQ 8plex (K N-term)	21638	567400	533400	549000	663100	674400	715100	549900	684200
1788	PGSC0003DMP400025343	PGSC0003DMG400014394	Conserved gene of unknown function	15.5	123.92	0.803495	23	2	2	iTRAQ 8plex (K N-term)	19019	17340	18880	20320	22700	23570	24120	18850	23460
2734	PGSC0003DMP400040199	PGSC0003DMG400023236	Sn-1 protein	20.39	49.9	0.801367	6	1	1	iTRAQ 8plex (K N-term)	14494	15420	16530	17310	19790	20580	21100	16420	20490
264	PGSC0003DMP400037385	PGSC0003DMG400021562	Single-stranded DNA binding protein	18.58	326.48	0.799651	38	11	9	Carbamidomethylation; iTRAQ 8plex (K N-term)	31324	260800	285500	278800	330200	329300	372200	275000	343900
1125	PGSC0003DMP400038791	PGSC0003DMG400022381	Conserved gene of unknown function	21.61	120.8	0.794953	13	5	5	iTRAQ 8plex (K N-term)	36151	65800	60800	60530	75150	76480	83770	62380	78470
185	PGSC0003DMP400048001	PGSC0003DMG400027602	Uroporphyrinogen decarboxylase, chloroplastic	17.96	362.05	0.794744	66	19	19	Carbamidomethylation; iTRAQ 8plex (K N-term)	43147	308800	273500	279500	351700	364700	368000	287300	361500
58	PGSC0003DMP400053992	PGSC0003DMG400030998	Alcohol dehydrogenase	26.65	390.63	0.791698	72	26	26	iTRAQ 8plex (K N-term)	41033	1058000	1017000	1071000	1324000	1271000	1379000	1049000	1325000
482	PGSC0003DMP400001384	PGSC0003DMG400000708	Glycine-rich RNA binding protein	17.25	247.81	0.791504	44	6	5	Carbamidomethylation; iTRAQ 8plex (K N-term); Oxidation (M)	17293	139600	137600	147700	164300	181400	190800	141600	178900
1291	PGSC0003DMP400026117	PGSC0003DMG400014836	Steroid binding protein	34.33	181.49	0.789973	49	3	3	iTRAQ 8plex (K N-term)	10795	76250	73490	72420	92300	95950	93010	74060	93750
1291	PGSC0003DMP400019877	PGSC0003DMG400011235	Steroid binding protein	34.33	181.49	0.789973	49	3	3	iTRAQ 8plex (K N-term)	10809	76250	73490	72420	92300	95950	93010	74060	93750
1606	PGSC0003DMP400019101	PGSC0003DMG400010809	21kD protein	23.68	179.32	0.789621	23	3	3	iTRAQ 8plex (K N-term)	20909	49510	46560	48170	57540	63340	61790	48080	60890
1674	PGSC0003DMP400047293	PGSC0003DMG402027210	Glucosyltransferase	15.66	139.57	0.789407	6	3	1	iTRAQ 8plex (K N-term)	20171	3303	3130	2866	3977	4255	3549	3100	3927
1674	PGSC0003DMP400047294	PGSC0003DMG402027210	Glucosyltransferase	15.66	139.57	0.789407	6	3	1	iTRAQ 8plex (K N-term)	20171	3303	3130	2866	3977	4255	3549	3100	3927
74	PGSC0003DMP400003838	PGSC0003DMG400002146	PTAC16	17.55	367.73	0.789399	49	24	24	iTRAQ 8plex (K N-term)	52562	677500	632100	705300	850800	783000	918800	671700	850900
370	PGSC0003DMP400015506	PGSC0003DMG400008830	NAD-dependent epimerase/dehydratase	22.25	346.32	0.788602	60	15	15	iTRAQ 8plex (K N-term)	32470	282300	274100	286200	337100	360900	370600	280900	356200
796	PGSC0003DMP400037085	PGSC0003DMG400021398	Xyloglucan endotransglucosylase-hydrolase XTH7	17.89	253.86	0.788398	30	7	7	Carbamidomethylation; iTRAQ 8plex (K N-term)	33524	152700	137600	137900	165000	189700	188200	142700	181000
2748	PGSC0003DMP400008774	PGSC0003DMG400004936	50S ribosomal protein 6, chloroplastic	18.7	45.11	0.786276	7	1	1	iTRAQ 8plex (K N-term)	11523	9720	9700	9971	11670	12990	12730	9797	12460
1200	PGSC0003DMP400025263	PGSC0003DMG400014339	Remorin	16.34	160.56	0.784938	26	5	5	iTRAQ 8plex (K N-term)	21799	50850	45400	51020	62130	57140	68340	49090	62540
1077	PGSC0003DMP400037174	PGSC0003DMG400021448	Pom30 protein	16.94	174.43	0.784582	5	6	2	iTRAQ 8plex (K N-term)	29320	10900	10490	11290	12840	13760	15040	10890	13880
336	PGSC0003DMP400043466	PGSC0003DMG400025052	ATP synthase 24 kDa subunit, mitochondrial	23.61	262.16	0.784554	63	15	15	iTRAQ 8plex (K N-term)	27196	276800	259900	289300	340800	342400	369500	275300	350900
336	PGSC0003DMP400043467	PGSC0003DMG400025052	ATP synthase 24 kDa subunit, mitochondrial	23.61	262.16	0.784554	62	15	15	iTRAQ 8plex (K N-term)	27668	276800	259900	289300	340800	342400	369500	275300	350900
1162	PGSC0003DMP400049253	PGSC0003DMG400028327	Conserved gene of unknown function	25.13	94.52	0.784381	12	3	3	iTRAQ 8plex (K N-term)	21146	51860	47990	51400	67430	61160	64260	50420	64280
110	PGSC0003DMP400033822	PGSC0003DMG400019454	GDP-mannose 3',5'-epimerase	19.67	377.98	0.781721	35	26	13	iTRAQ 8plex (K N-term)	42429	242500	228800	229100	318500	279300	298400	233500	298700
110	PGSC0003DMP400033823	PGSC0003DMG400019454	GDP-mannose 3',5'-epimerase	19.67	377.98	0.781721	35	26	13	iTRAQ 8plex (K N-term)	42429	242500	228800	229100	318500	279300	298400	233500	298700
557	PGSC0003DMP400049140	PGSC0003DMG400028266	Peroxiredoxin	22.88	240.6	0.780979	37	7	6	Carbamidomethylation; iTRAQ 8plex (K N-term)	24413	159600	175900	176800	207500	228600	220000	170800	218700
257	PGSC0003DMP400053710	PGSC0003DMG400030834	Thylakoid lumenal 29 kDa protein, chloroplastic	17.74	319.5	0.77693	53	14	14	iTRAQ 8plex (K N-term)	37638	417200	391300	414000	548400	479100	546200	407500	524500
625	PGSC0003DMP400016183	PGSC0003DMG400009178	Pectinesterase	17.57	238.9	0.776723	18	10	10	iTRAQ 8plex (K N-term)	64138	233400	210700	218700	257500	297200	298600	220900	284400
2113	PGSC0003DMP400047128	PGSC0003DMG400027131	LIM domain protein WLIM2	16.74	96.71	0.77598	15	2	2	iTRAQ 8plex (K N-term)	20436	28290	26040	27660	35960	31940	37770	27330	35220
2113	PGSC0003DMP400047129	PGSC0003DMG400027131	LIM domain protein WLIM2	16.74	96.71	0.77598	14	2	2	iTRAQ 8plex (K N-term)	20822	28290	26040	27660	35960	31940	37770	27330	35220
396	PGSC0003DMP400032980	PGSC0003DMG400018943	Sulfate adenylyltransferase	19.73	250.34	0.767899	9	12	4	iTRAQ 8plex (K N-term)	51898	105400	96730	90690	135400	118600	127400	97600	127100
818	ABB90078.1		ribosomal protein S19 ABB90078.1	26.65	149.8	0.766885	33	5	5	iTRAQ 8plex (K N-term)	10474	110000	103700	103100	137000	140000	136100	105600	137700
2739	PGSC0003DMP400002695	PGSC0003DMG400001496	Ras-GTPase-activating protein-binding protein	17.69	44.5	0.766202	6	1	1	iTRAQ 8plex (K N-term)	16423	4203	4842	4965	5639	6230	6417	4670	6095
2739	PGSC0003DMP400002696	PGSC0003DMG400001496	Ras-GTPase-activating protein-binding protein	17.69	44.5	0.766202	2	1	1	iTRAQ 8plex (K N-term)	52481	4203	4842	4965	5639	6230	6417	4670	6095
326	PGSC0003DMP400015035	PGSC0003DMG400008564	Chlorophyll a-b binding protein 13, chloroplastic	15.92	312.87	0.765896	50	9	4	Carbamidomethylation; iTRAQ 8plex (K N-term)	28635	25270	27060	27160	37340	31090	35370	26500	34600
1762	PGSC0003DMP400040663	PGSC0003DMG400023492	Copper chaperone	22.25	126.64	0.76256	54	3	3	iTRAQ 8plex (K N-term)	8547	23340	24000	24150	30430	30250	33080	23830	31250
1104	PGSC0003DMP400002817	PGSC0003DMG400001555	Aspartyl/glutamyl-tRNA(Asn/Gln) amidotransferase subunit B	16.66	174.75	0.759467	3	5	1	iTRAQ 8plex (K N-term)	61631	1846	1683	1947	2144	2596	2471	1825	2403
211	PGSC0003DMP400009959	PGSC0003DMG401005658	ArcA2 protein	17.38	340.14	0.757451	11	16	3	iTRAQ 8plex (K N-term); Oxidation (M)	35950	32880	39400	38060	44490	51060	50400	36850	48650
1526	PGSC0003DMP400036701	PGSC0003DMG400021168	Katanin p60 ATPase-containing subunit	20.79	95.43	0.757177	13	3	3	iTRAQ 8plex (K N-term)	34024	26420	30610	29220	35860	40140	37900	28750	37970
1526	PGSC0003DMP400036703	PGSC0003DMG400021168	Katanin p60 ATPase-containing subunit	20.79	95.43	0.757177	10	3	3	iTRAQ 8plex (K N-term)	42939	26420	30610	29220	35860	40140	37900	28750	37970
1526	PGSC0003DMP400036702	PGSC0003DMG400021168	Katanin p60 ATPase-containing subunit	20.79	95.43	0.757177	10	3	3	iTRAQ 8plex (K N-term)	43181	26420	30610	29220	35860	40140	37900	28750	37970
2664	PGSC0003DMP400020579	PGSC0003DMG400011587	NADH-ubiquinone oxidoreductase B16.6 subunit	16.95	69.81	0.756866	7	1	1	iTRAQ 8plex (K N-term)	16190	5770	6042	6213	7466	8767	7581	6008	7938
2247	PGSC0003DMP400031071	PGSC0003DMG400017783	Bg55 protein	26	38.31	0.756479	1	1	1	iTRAQ 8plex (K N-term)	78734	40120	41820	44150	56120	53850	56700	42030	55560
438	PGSC0003DMP400053707	PGSC0003DMG400030832	Histone H3.3	17.61	222.43	0.75287	31	6	2	Carbamidomethylation; iTRAQ 8plex (K N-term)	15406	14500	12600	14200	17900	18360	18620	13770	18290
438	PGSC0003DMP400028214	PGSC0003DMG400016151	Histone H3.3	17.61	222.43	0.75287	31	6	2	Carbamidomethylation; iTRAQ 8plex (K N-term)	15406	14500	12600	14200	17900	18360	18620	13770	18290
438	PGSC0003DMP400006732	PGSC0003DMG400003769	Histone H3.3	17.61	222.43	0.75287	31	6	2	Carbamidomethylation; iTRAQ 8plex (K N-term)	15406	14500	12600	14200	17900	18360	18620	13770	18290
438	PGSC0003DMP400029337	PGSC0003DMG400016793	Histone H3.3	17.61	222.43	0.75287	31	6	2	Carbamidomethylation; iTRAQ 8plex (K N-term)	15406	14500	12600	14200	17900	18360	18620	13770	18290
2116	PGSC0003DMP400033827	PGSC0003DMG400019456	Tha4 protein	17.4	97	0.751523	16	2	2	iTRAQ 8plex (K N-term)	17621	11310	10030	11970	14830	13410	16060	11100	14770
2116	PGSC0003DMP400033826	PGSC0003DMG400019456	Tha4 protein	17.4	97	0.751523	13	2	2	iTRAQ 8plex (K N-term)	21968	11310	10030	11970	14830	13410	16060	11100	14770
398	PGSC0003DMP400050038	PGSC0003DMG400028726	Transcription factor BTF3	24.53	284.79	0.748007	35	10	4	iTRAQ 8plex (K N-term)	16539	48230	43170	43680	57120	61330	62150	45030	60200
1954	PGSC0003DMP400037875	PGSC0003DMG400021865	OB-fold nucleic acid binding domain containing protein	20.08	87.26	0.747388	15	2	2	iTRAQ 8plex (K N-term)	16699	13040	11180	12250	14860	16980	16960	12160	16270
305	PGSC0003DMP400036738	PGSC0003DMG400021189	40S ribosomal protein S25-1	25.09	212.16	0.747302	43	8	5	iTRAQ 8plex (K N-term); Oxidation (M)	11968	159500	162700	176400	211400	236600	219100	166200	222400
2825	PGSC0003DMP400011268	PGSC0003DMG400006351	Fk506 binding protein	16.58	34.6	0.7465	4	1	1	iTRAQ 8plex (K N-term)	19923	16580	13880	14340	19930	20740	19330	14930	20000
1633	PGSC0003DMP400020747	PGSC0003DMG400011702	60S acidic ribosomal protein	17.86	159.74	0.746269	19	3	2	iTRAQ 8plex (K N-term)	11286	10480	12710	11310	14160	16390	15690	11500	15410
1633	PGSC0003DMP400020746	PGSC0003DMG400011702	60S acidic ribosomal protein	17.86	159.74	0.746269	19	3	2	iTRAQ 8plex (K N-term)	11286	10480	12710	11310	14160	16390	15690	11500	15410
1633	PGSC0003DMP400020748	PGSC0003DMG400011702	60S acidic ribosomal protein	17.86	159.74	0.746269	19	3	2	iTRAQ 8plex (K N-term)	11286	10480	12710	11310	14160	16390	15690	11500	15410
329	PGSC0003DMP400011772	PGSC0003DMG400006661	ASR4	21.9	266.09	0.74439	45	10	10	iTRAQ 8plex (K N-term)	33957	152800	143300	161200	195400	196800	222800	152600	205000
1675	PGSC0003DMP400015091	PGSC0003DMG400008589	RNA helicase	19.85	132.96	0.744081	8	3	3	iTRAQ 8plex (K N-term)	56915	34070	30300	34630	44870	42830	45360	33000	44350
212	PGSC0003DMP400005581	PGSC0003DMG400003103	Inorganic pyrophosphatase	21.77	347.29	0.743187	47	18	16	iTRAQ 8plex (K N-term)	32475	500600	431100	459000	620400	588900	662100	463600	623800
29	PGSC0003DMP400041818	PGSC0003DMG400024182	Ribulose bisphosphate carboxylase small chain C, chloroplastic	17.56	334.16	0.741623	26	13	4	Carbamidomethylation; iTRAQ 8plex (K N-term); Oxidation (M)	20382	52670	57710	54960	74220	67380	81320	55110	74310
2727	PGSC0003DMP400010461	PGSC0003DMG400005907	DNA-directed RNA polymerase II	23.36	46.24	0.735956	8	1	1	iTRAQ 8plex (K N-term)	13463	5600	4982	5021	6884	6714	7605	5201	7067
2727	PGSC0003DMP400010462	PGSC0003DMG400005907	DNA-directed RNA polymerase II	23.36	46.24	0.735956	7	1	1	iTRAQ 8plex (K N-term)	15861	5600	4982	5021	6884	6714	7605	5201	7067
1856	PGSC0003DMP400014952	PGSC0003DMG400008513	Acidic ribosomal protein P3	20.57	89.36	0.734609	14	2	2	Carbamidomethylation; iTRAQ 8plex (K N-term)	11719	33410	29280	32890	39330	45080	45710	31860	43370
2813	PGSC0003DMP400023864	PGSC0003DMG400013494	Conserved gene of unknown function	17.62	37.36	0.733564	4	1	1	iTRAQ 8plex (K N-term)	18149	7965	6626	7636	9919	9781	10610	7409	10100
2813	PGSC0003DMP400023863	PGSC0003DMG400013494	Conserved gene of unknown function	17.62	37.36	0.733564	4	1	1	iTRAQ 8plex (K N-term)	18149	7965	6626	7636	9919	9781	10610	7409	10100
194	PGSC0003DMP400033807	PGSC0003DMG400019448	Ribose-5-phosphate isomerase	21.75	358.8	0.72984	70	14	14	Carbamidomethylation; iTRAQ 8plex (K N-term)	31061	330400	376000	371300	503700	472200	500900	359300	492300
1677	PGSC0003DMP400026892	PGSC0003DMG400015336	Multiprotein bridging factor 1b	18.44	140.43	0.728855	24	2	2	iTRAQ 8plex (K N-term)	15272	14910	14910	15410	19020	20980	22060	15080	20690
1677	PGSC0003DMP400012592	PGSC0003DMG400007099	Multiprotein bridging factor 1c	18.44	140.43	0.728855	24	2	2	iTRAQ 8plex (K N-term)	15415	14910	14910	15410	19020	20980	22060	15080	20690
249	PGSC0003DMP400008394	PGSC0003DMG400004734	Conserved gene of unknown function	31.28	315.29	0.726511	63	14	14	iTRAQ 8plex (K N-term)	28217	423300	394300	404800	569900	533400	579500	407500	560900
471	PGSC0003DMP400050964	PGSC0003DMG402029274	40S ribosomal protein S10	32.23	251.5	0.726124	13	8	2	Carbamidomethylation; iTRAQ 8plex (K N-term)	19842	34410	34530	36220	46090	49650	49070	35050	48270
1078	PGSC0003DMP400020595	PGSC0003DMG400011603	Germin	21.06	216.59	0.724638	29	4	4	iTRAQ 8plex (K N-term)	21644	114400	125500	135300	176300	158600	182700	125000	172500
764	PGSC0003DMP400013127	PGSC0003DMG400007410	60s acidic ribosomal protein	23.31	262.87	0.723197	71	8	6	iTRAQ 8plex (K N-term)	11544	69910	71650	69920	95620	93840	103000	70490	97470
1341	PGSC0003DMP400018071	PGSC0003DMG400010221	Phospholipase A1	30.84	151.64	0.723127	4	5	1	iTRAQ 8plex (K N-term)	45168	6676	6267	6230	8976	9151	8387	6391	8838
286	PGSC0003DMP400040514	PGSC0003DMG400023424	P0 ribosomal protein	17.21	309.32	0.722932	55	13	13	Carbamidomethylation; iTRAQ 8plex (K N-term)	33966	384700	392200	394700	494500	582900	543400	390600	540300
72	PGSC0003DMP400038231	PGSC0003DMG400022119	Phosphoglycerate kinase	20.4	431.41	0.722919	78	29	23	iTRAQ 8plex (K N-term)	42330	566600	562300	582700	733000	802400	832500	570600	789300
375	PGSC0003DMP400031997	PGSC0003DMG400018360	Photosystem II 11 kDa protein	18.46	280.51	0.715684	48	8	8	iTRAQ 8plex (K N-term); Oxidation (M)	18402	350500	353800	392300	543400	451700	537100	365500	510700
245	PGSC0003DMP400033644	PGSC0003DMG400019363	Ribosome-recycling factor, chloroplastic	24.39	289.79	0.714522	46	15	15	iTRAQ 8plex (K N-term)	29998	538700	492600	526000	754800	669600	755200	519100	726500
1790	PGSC0003DMP400028601	PGSC0003DMG400016367	Ribosomal protein S27	18.51	116.56	0.706707	15	2	1	iTRAQ 8plex (K N-term)	9640	22790	26730	27610	34290	37680	37160	25710	36380
1790	PGSC0003DMP400028603	PGSC0003DMG400016367	Ribosomal protein S27	18.51	116.56	0.706707	15	2	1	iTRAQ 8plex (K N-term)	9640	22790	26730	27610	34290	37680	37160	25710	36380
2235	PGSC0003DMP400017325	PGSC0003DMG401009818	Disease resistance protein BS2	29.32	39.8	0.705119	2	1	1	iTRAQ 8plex (K N-term)	51808	18390	19890	20410	29060	27550	26620	19560	27740
2235	PGSC0003DMP400017324	PGSC0003DMG401009818	Disease resistance protein BS2	29.32	39.8	0.705119	1	1	1	iTRAQ 8plex (K N-term)	78639	18390	19890	20410	29060	27550	26620	19560	27740
2235	PGSC0003DMP400039501	PGSC0003DMG401022784	Resistance protein PSH-RGH6	29.32	39.8	0.705119	2	1	1	iTRAQ 8plex (K N-term)	52791	18390	19890	20410	29060	27550	26620	19560	27740
1006	PGSC0003DMP400013416	PGSC0003DMG400007579	Conserved gene of unknown function	24.92	112.34	0.704895	48	4	4	iTRAQ 8plex (K N-term)	6804	107300	93650	101400	136500	148800	143600	100800	143000
610	PGSC0003DMP400006584	PGSC0003DMG400003691	Phenylcoumaran benzylic ether reductase	23.79	271.79	0.704464	3	10	1	iTRAQ 8plex (K N-term)	34192	32670	36940	36420	48990	52140	49410	35350	50180
10	PGSC0003DMP400001761	PGSC0003DMG400000926	Oxygen-evolving enhancer protein 2, chloroplastic	15.74	372.97	0.702875	67	18	18	iTRAQ 8plex (K N-term); Oxidation (M)	28004	4042000	4170000	4673000	6712000	5221000	6434000	4303000	6122000
1095	PGSC0003DMP400027842	PGSC0003DMG400015887	Light-inducible protein ATLS1	28.32	217.54	0.702648	60	4	4	iTRAQ 8plex (K N-term)	12121	99000	106500	105000	149700	146900	145300	103500	147300
2209	PGSC0003DMP400015906	PGSC0003DMG400009042	CP12	15.37	73.66	0.702341	8	1	1	iTRAQ 8plex (K N-term)	13333	67670	73590	74720	112900	88140	106400	71990	102500
563	PGSC0003DMP400015547	PGSC0003DMG400008855	Transcription factor BTF3	22.29	240.95	0.699175	22	8	2	iTRAQ 8plex (K N-term)	16436	34470	30950	36330	47800	46670	51040	33910	48500
2646	PGSC0003DMP400033854	PGSC0003DMG400019472	Copper chaperone	26.49	67.24	0.69775	11	1	1	iTRAQ 8plex (K N-term)	11371	6060	5388	5858	7896	8009	8899	5769	8268
912	PGSC0003DMP400012365	PGSC0003DMG400006976	Structural constituent of ribosome	28.43	208.19	0.697689	36	6	6	Carbamidomethylation; iTRAQ 8plex (K N-term)	20957	95230	101500	102200	133700	148300	146600	99630	142800
368	PGSC0003DMP400040450	PGSC0003DMG400023394	40S ribosomal protein S17	19.86	242.55	0.697023	27	10	2	iTRAQ 8plex (K N-term)	16250	7351	7942	7185	10180	11980	10080	7493	10750
368	PGSC0003DMP400040451	PGSC0003DMG400023394	40S ribosomal protein S17	19.86	242.55	0.697023	27	10	2	iTRAQ 8plex (K N-term)	16250	7351	7942	7185	10180	11980	10080	7493	10750
368	PGSC0003DMP400040452	PGSC0003DMG400023394	40S ribosomal protein S17	19.86	242.55	0.697023	27	10	2	iTRAQ 8plex (K N-term)	16250	7351	7942	7185	10180	11980	10080	7493	10750
1837	PGSC0003DMP400049884	PGSC0003DMG400028631	40S ribosomal protein S12	15.86	158.42	0.696565	12	2	1	iTRAQ 8plex (K N-term)	14938	26090	31970	26520	35590	46590	39220	28190	40470
360	PGSC0003DMP400035536	PGSC0003DMG400020460	Conserved gene of unknown function	16.44	245.99	0.696223	8	10	1	iTRAQ 8plex (K N-term)	14401	21930	19160	24160	30210	30880	32630	21750	31240
137	PGSC0003DMP400004255	PGSC0003DMG400002389	Chaperonin 21	50.65	347.02	0.69559	60	15	12	iTRAQ 8plex (K N-term)	26560	693900	680800	683900	982200	975300	1002000	686200	986500
2712	PGSC0003DMP400034517	PGSC0003DMG400019882	UDP-glucose:glucosyltransferase	17.9	48.84	0.692532	4	1	1	iTRAQ 8plex (K N-term)	29580	6885	7791	8135	11110	10840	11000	7604	10980
2712	PGSC0003DMP400034516	PGSC0003DMG400019882	UDP-glucose:glucosyltransferase	17.9	48.84	0.692532	2	1	1	iTRAQ 8plex (K N-term)	53510	6885	7791	8135	11110	10840	11000	7604	10980
312	PGSC0003DMP400015309	PGSC0003DMG400008708	Methionine synthase	21.07	289.28	0.691986	2	10	1	Carbamidomethylation; iTRAQ 8plex (K N-term)	84788	22170	25750	21490	30330	35050	34930	23140	33440
1923	PGSC0003DMP400017913	PGSC0003DMG400010115	C2 domain-containing protein	19.76	48.99	0.690499	13	2	2	iTRAQ 8plex (K N-term)	36528	14410	13840	15800	19710	20180	23900	14680	21260
1267	PGSC0003DMP400005015	PGSC0003DMG400002790	Conserved gene of unknown function	17.91	118.53	0.686923	20	4	4	iTRAQ 8plex (K N-term)	19711	61370	52020	51770	70290	89880	80250	55050	80140
292	PGSC0003DMP400035579	PGSC0003DMG400020484	ATP synthase subunit b', chloroplastic	17.55	304.76	0.686533	54	12	12	iTRAQ 8plex (K N-term); Oxidation (M)	24439	403100	444900	496400	704600	562000	691600	448100	652700
332	PGSC0003DMP400049374	PGSC0003DMG400028384	Conserved gene of unknown function	21.31	281.44	0.684306	21	11	11	iTRAQ 8plex (K N-term)	57876	309300	341400	365700	502300	474400	508500	338800	495100
1024	PGSC0003DMP400015097	PGSC0003DMG400008591	O-methyltransferase	27.07	192.7	0.68383	16	7	3	iTRAQ 8plex (K N-term)	40570	53770	57940	61590	90050	81360	82040	57770	84480
301	PGSC0003DMP400040423	PGSC0003DMG400023375	Histone H2B	16.02	209.84	0.683701	10	8	2	iTRAQ 8plex (K N-term)	16108	12080	12080	13960	16290	21530	17950	12710	18590
626	PGSC0003DMP400006029	PGSC0003DMG400003368	60S ribosomal protein L12	23.61	214.22	0.681639	36	6	5	iTRAQ 8plex (K N-term)	17799	161100	178900	179000	231600	274000	255700	173000	253800
626	PGSC0003DMP400014216	PGSC0003DMG400008079	60S ribosomal protein L12	23.61	214.22	0.681639	36	6	5	iTRAQ 8plex (K N-term)	17785	161100	178900	179000	231600	274000	255700	173000	253800
626	PGSC0003DMP400055987	PGSC0003DMG400033341	60S ribosomal protein L12	23.61	214.22	0.681639	36	6	5	iTRAQ 8plex (K N-term)	17785	161100	178900	179000	231600	274000	255700	173000	253800
497	PGSC0003DMP400055010	PGSC0003DMG400031778	Histone H3.2	18.56	207.62	0.681452	24	5	1	Carbamidomethylation; iTRAQ 8plex (K N-term)	15268	17930	22220	20700	26330	33110	29830	20280	29760
497	PGSC0003DMP400011232	PGSC0003DMG401006333	Histone H3.2	18.56	207.62	0.681452	24	5	1	Carbamidomethylation; iTRAQ 8plex (K N-term)	15268	17930	22220	20700	26330	33110	29830	20280	29760
497	PGSC0003DMP400043844	PGSC0003DMG400025261	Histone H3.2	18.56	207.62	0.681452	24	5	1	Carbamidomethylation; iTRAQ 8plex (K N-term)	15268	17930	22220	20700	26330	33110	29830	20280	29760
497	PGSC0003DMP400011206	PGSC0003DMG402006315	Histone H3.2	18.56	207.62	0.681452	24	5	1	Carbamidomethylation; iTRAQ 8plex (K N-term)	15268	17930	22220	20700	26330	33110	29830	20280	29760
497	PGSC0003DMP400039599	PGSC0003DMG400022836	Histone H3.2	18.56	207.62	0.681452	24	5	1	Carbamidomethylation; iTRAQ 8plex (K N-term)	15268	17930	22220	20700	26330	33110	29830	20280	29760
497	PGSC0003DMP400055218	PGSC0003DMG400032112	Histone H3.2	18.56	207.62	0.681452	24	5	1	Carbamidomethylation; iTRAQ 8plex (K N-term)	15268	17930	22220	20700	26330	33110	29830	20280	29760
497	PGSC0003DMP400043824	PGSC0003DMG400025246	Histone H3.2	18.56	207.62	0.681452	24	5	1	Carbamidomethylation; iTRAQ 8plex (K N-term)	15268	17930	22220	20700	26330	33110	29830	20280	29760
497	PGSC0003DMP400043823	PGSC0003DMG400025246	Histone H3.2	18.56	207.62	0.681452	21	5	1	Carbamidomethylation; iTRAQ 8plex (K N-term)	16804	17930	22220	20700	26330	33110	29830	20280	29760
2411	PGSC0003DMP400063655	PGSC0003DMG400041551	DNA binding protein	18.85	61.17	0.679767	3	1	1	iTRAQ 8plex (K N-term)	46148	7221	6914	8643	9945	11590	11970	7593	11170
2411	PGSC0003DMP400032599	PGSC0003DMG400018702	I-box binding factor	18.85	61.17	0.679767	1	1	1	iTRAQ 8plex (K N-term)	78536	7221	6914	8643	9945	11590	11970	7593	11170
2411	PGSC0003DMP400035338	PGSC0003DMG400020344	DIV3B protein	18.85	61.17	0.679767	4	1	1	iTRAQ 8plex (K N-term)	32620	7221	6914	8643	9945	11590	11970	7593	11170
2411	PGSC0003DMP400035337	PGSC0003DMG400020344	DIV3B protein	18.85	61.17	0.679767	7	1	1	iTRAQ 8plex (K N-term)	17758	7221	6914	8643	9945	11590	11970	7593	11170
2411	PGSC0003DMP400043899	PGSC0003DMG400025303	MYBR domain class transcription factor	18.85	61.17	0.679767	4	1	1	iTRAQ 8plex (K N-term)	29504	7221	6914	8643	9945	11590	11970	7593	11170
2411	PGSC0003DMP400047120	PGSC0003DMG400027126	DIV2B protein	18.85	61.17	0.679767	10	1	1	iTRAQ 8plex (K N-term)	13429	7221	6914	8643	9945	11590	11970	7593	11170
2411	PGSC0003DMP400047119	PGSC0003DMG400027126	DIV2B protein	18.85	61.17	0.679767	4	1	1	iTRAQ 8plex (K N-term)	28944	7221	6914	8643	9945	11590	11970	7593	11170
2411	PGSC0003DMP400016919	PGSC0003DMG400009570	MYB transcription factor	18.85	61.17	0.679767	8	1	1	iTRAQ 8plex (K N-term)	15472	7221	6914	8643	9945	11590	11970	7593	11170
2411	PGSC0003DMP400016918	PGSC0003DMG400009570	MYB transcription factor	18.85	61.17	0.679767	5	1	1	iTRAQ 8plex (K N-term)	23456	7221	6914	8643	9945	11590	11970	7593	11170
2411	PGSC0003DMP400016920	PGSC0003DMG400009570	MYB transcription factor	18.85	61.17	0.679767	4	1	1	iTRAQ 8plex (K N-term)	28655	7221	6914	8643	9945	11590	11970	7593	11170
2411	PGSC0003DMP400036053	PGSC0003DMG400020730	DIV2B protein	18.85	61.17	0.679767	7	1	1	iTRAQ 8plex (K N-term)	18043	7221	6914	8643	9945	11590	11970	7593	11170
2411	PGSC0003DMP400036052	PGSC0003DMG400020730	DIV2B protein	18.85	61.17	0.679767	4	1	1	iTRAQ 8plex (K N-term)	31940	7221	6914	8643	9945	11590	11970	7593	11170
2411	PGSC0003DMP400000665	PGSC0003DMG400000340	MYB transcription factor	18.85	61.17	0.679767	6	1	1	iTRAQ 8plex (K N-term)	19584	7221	6914	8643	9945	11590	11970	7593	11170
2411	PGSC0003DMP400000664	PGSC0003DMG400000340	MYB transcription factor	18.85	61.17	0.679767	4	1	1	iTRAQ 8plex (K N-term)	30747	7221	6914	8643	9945	11590	11970	7593	11170
2411	PGSC0003DMP400040666	PGSC0003DMG400023495	I-box binding factor	18.85	61.17	0.679767	6	1	1	iTRAQ 8plex (K N-term)	21510	7221	6914	8643	9945	11590	11970	7593	11170
2411	PGSC0003DMP400045919	PGSC0003DMG400026442	MYBR domain class transcription factor	18.85	61.17	0.679767	6	1	1	iTRAQ 8plex (K N-term)	20625	7221	6914	8643	9945	11590	11970	7593	11170
2411	PGSC0003DMP400045920	PGSC0003DMG400026442	MYBR domain class transcription factor	18.85	61.17	0.679767	3	1	1	iTRAQ 8plex (K N-term)	40330	7221	6914	8643	9945	11590	11970	7593	11170
2411	PGSC0003DMP400013453	PGSC0003DMG400007603	I-box binding factor	18.85	61.17	0.679767	6	1	1	iTRAQ 8plex (K N-term)	22589	7221	6914	8643	9945	11590	11970	7593	11170
2411	PGSC0003DMP400032443	PGSC0003DMG400018620	Myb family transcription factor	18.85	61.17	0.679767	6	1	1	iTRAQ 8plex (K N-term)	22475	7221	6914	8643	9945	11590	11970	7593	11170
2411	PGSC0003DMP400058316	PGSC0003DMG400036212	Myb family transcription factor	18.85	61.17	0.679767	6	1	1	iTRAQ 8plex (K N-term)	22224	7221	6914	8643	9945	11590	11970	7593	11170
2411	PGSC0003DMP400003408	PGSC0003DMG400001913	Transcription factor	18.85	61.17	0.679767	4	1	1	iTRAQ 8plex (K N-term)	30043	7221	6914	8643	9945	11590	11970	7593	11170
2411	PGSC0003DMP400037448	PGSC0003DMG400021599	DNA binding protein	18.85	61.17	0.679767	4	1	1	iTRAQ 8plex (K N-term)	30889	7221	6914	8643	9945	11590	11970	7593	11170
2411	PGSC0003DMP400037446	PGSC0003DMG400021599	DNA binding protein	18.85	61.17	0.679767	3	1	1	iTRAQ 8plex (K N-term)	35026	7221	6914	8643	9945	11590	11970	7593	11170
2411	PGSC0003DMP400033233	PGSC0003DMG400019129	DIV3B protein	18.85	61.17	0.679767	4	1	1	iTRAQ 8plex (K N-term)	32780	7221	6914	8643	9945	11590	11970	7593	11170
2411	PGSC0003DMP400055764	PGSC0003DMG400033030	DNA binding protein	18.85	61.17	0.679767	4	1	1	iTRAQ 8plex (K N-term)	32556	7221	6914	8643	9945	11590	11970	7593	11170
2411	PGSC0003DMP400009906	PGSC0003DMG400005626	DNA binding protein	18.85	61.17	0.679767	4	1	1	iTRAQ 8plex (K N-term)	32639	7221	6914	8643	9945	11590	11970	7593	11170
2411	PGSC0003DMP400052826	PGSC0003DMG400030348	MYB-like transcription factor DIVARICATA	18.85	61.17	0.679767	4	1	1	iTRAQ 8plex (K N-term)	34765	7221	6914	8643	9945	11590	11970	7593	11170
2411	PGSC0003DMP400042525	PGSC0003DMG400024572	MYB transcription factor	18.85	61.17	0.679767	4	1	1	iTRAQ 8plex (K N-term)	34164	7221	6914	8643	9945	11590	11970	7593	11170
2411	PGSC0003DMP400045544	PGSC0003DMG400026241	MybSt1	18.85	61.17	0.679767	3	1	1	iTRAQ 8plex (K N-term)	36571	7221	6914	8643	9945	11590	11970	7593	11170
770	PGSC0003DMP400004905	PGSC0003DMG400002729	Ribosomal protein L24	20.98	185.53	0.673014	4	6	1	iTRAQ 8plex (K N-term)	18423	12760	11490	12870	16320	19760	19060	12370	18380
2402	PGSC0003DMP400038870	PGSC0003DMG400022418	NADPH quinone oxidoreductase	16.17	64.45	0.667752	6	1	1	iTRAQ 8plex (K N-term)	34655	10610	10070	10060	17230	13500	15300	10250	15350
705	PGSC0003DMP400042879	PGSC0003DMG400024748	Histone H2A.1	16.15	275.16	0.662562	48	9	6	iTRAQ 8plex (K N-term)	15333	84680	74610	82810	107500	142100	115900	80700	121800
1086	PGSC0003DMP400047966	PGSC0003DMG400027577	Superoxide dismutase	17.83	217.73	0.659622	9	6	2	iTRAQ 8plex (K N-term)	23808	28350	25230	26950	38670	36750	46670	26840	40690
1086	PGSC0003DMP400047963	PGSC0003DMG400027577	Superoxide dismutase	17.83	217.73	0.659622	7	6	2	iTRAQ 8plex (K N-term)	27913	28350	25230	26950	38670	36750	46670	26840	40690
99	PGSC0003DMP400005279	PGSC0003DMG400002929	Chaperonin 21	21.27	378.96	0.658333	38	18	7	iTRAQ 8plex (K N-term); Oxidation (M)	26684	632200	682300	771300	1110000	933600	1125000	695200	1056000
833	PGSC0003DMP400023400	PGSC0003DMG400013235	Glutamine synthetase	33.41	198.81	0.656655	3	5	1	iTRAQ 8plex (K N-term)	38671	61560	66700	64570	95210	94800	103700	64280	97890
43	PGSC0003DMP400034002	PGSC0003DMG400019584	Ribulose bisphosphate carboxylase small chain 1, chloroplastic	16.74	340.11	0.656205	25	14	5	Carbamidomethylation; iTRAQ 8plex (K N-term)	20576	288100	315800	349500	552900	410300	489800	317800	484300
274	PGSC0003DMP400030711	PGSC0003DMG400017584	29 kDa ribonucleoprotein B, chloroplastic	17.66	310.46	0.647922	29	9	7	iTRAQ 8plex (K N-term)	32614	265200	266700	263100	363400	435500	428100	265000	409000
321	PGSC0003DMP400000952	PGSC0003DMG400000488	50S ribosomal protein L12, chloroplastic	26.07	260.35	0.639396	9	10	1	iTRAQ 8plex (K N-term)	19830	29590	33590	34600	50300	48420	54190	32590	50970
699	PGSC0003DMP400047881	PGSC0003DMG400027535	40S ribosomal protein S25	16.17	159.66	0.635099	16	5	2	iTRAQ 8plex (K N-term)	8955	22680	20510	28030	34690	37780	39660	23740	37380
2697	PGSC0003DMP400033462	PGSC0003DMG400019258	Translational initiation factor eIF1	17.84	50.3	0.586976	12	1	1	iTRAQ 8plex (K N-term)	12633	15030	12360	12910	26490	18850	23290	13430	22880
2697	PGSC0003DMP400025425	PGSC0003DMG400014429	Gene of unknown function	17.84	50.3	0.586976	12	1	1	iTRAQ 8plex (K N-term)	12643	15030	12360	12910	26490	18850	23290	13430	22880
1092	PGSC0003DMP400015710	PGSC0003DMG400008930	Histone H2A	21.12	202.58	0.576108	8	6	1	iTRAQ 8plex (K N-term)	15382	1084	1120	1385	1917	2138	2173	1196	2076
520	PGSC0003DMP400024701	PGSC0003DMG400014027	Germin	21.16	216.32	0.56423	44	6	5	Carbamidomethylation; iTRAQ 8plex (K N-term)	21520	268100	250900	300600	517400	406700	528400	273200	484200
1062	PGSC0003DMP400043407	PGSC0003DMG400025012	Histone H2A	16.76	240.08	0.536249	9	6	1	iTRAQ 8plex (K N-term)	13863	685.993	547.728	859.26	1118	1450	1335	697.66	1301
339	PGSC0003DMP400035577	PGSC0003DMG400020480	Conserved gene of unknown function	20.38	244.03	0.496573	8	10	1	iTRAQ 8plex (K N-term)	14415	88980	63820	86310	143300	164100	174100	79700	160500
860	PGSC0003DMP400056300	PGSC0003DMG400033903	SGRP-1 protein	28.15	215.56	0.490088	41	5	4	iTRAQ 8plex (K N-term)	15560	108100	100200	110600	193600	222900	234200	106300	216900

## Sheet: PVY22_14dpi
Protein Group	Phytozome_protein_ID	Phytozome_Gene_ID	Description	Significance	-10lgP	FC PVY22/mock	Coverage (%)	#Peptides	#Unique	PTM	Avg. Mass	Intensity iTRAQ8-116	Intensity iTRAQ8-117	Intensity iTRAQ8-121	Intensity iTRAQ8-113	Intensity iTRAQ8-114	Intensity iTRAQ8-115	Intensity PVY22(iTRAQ8-116; iTRAQ8-117; iTRAQ8-121)	Intensity control(iTRAQ8-113; iTRAQ8-114; iTRAQ8-115)
1328	PGSC0003DMP400008292	PGSC0003DMG400004682	50S ribosomal protein L18, chloroplast	19.51	138.97	2.02	17	4	4	iTRAQ 8plex (K N-term)	18196	38460000	28090000	29880000	15540000	17070000	15250000	32150000	15950000
682	PGSC0003DMP400046584	PGSC0003DMG400026829	Eukaryotic translation initiation factor 5A-4	18.73	207.16	1.84	10	9	1	iTRAQ 8plex (K N-term)	17318	4622000	6727000	5365000	3519000	2671000	2879000	5571000	3023000
606	PGSC0003DMP400015309	PGSC0003DMG400008708	Methionine synthase	16.59	261.54	1.76	2	9	1	Carbamidomethylation; iTRAQ 8plex (K N-term)	84788	1791000	2379000	1607000	1257000	993200	1028000	1925000	1093000
439	PGSC0003DMP400052341	PGSC0003DMG400030056	Cytosolic ascorbate peroxidase 1	18.93	337.19	1.56	15	11	3	Carbamidomethylation; iTRAQ 8plex (K N-term)	27417	17180000	19130000	22530000	11210000	12930000	13480000	19610000	12540000
1242	PGSC0003DMP400028235	PGSC0003DMG400016162	2-deoxyglucose-6-phosphate phosphatase	21.27	149.85	1.54	20	5	5	Carbamidomethylation; iTRAQ 8plex (K N-term)	34081	5644000	6747000	6204000	3996000	3901000	4172000	6199000	4023000
190	PGSC0003DMP400015035	PGSC0003DMG400008564	Chlorophyll a-b binding protein 13, chloroplastic	16.43	280.05	1.53	34	8	3	Carbamidomethylation; iTRAQ 8plex (K N-term); Oxidation (M)	28635	4149000	4482000	5028000	2860000	2553000	3492000	4553000	2968000
1210	PGSC0003DMP400017915	PGSC0003DMG400010117	Gene of unknown function	17.72	183.45	1.53	13	4	4	iTRAQ 8plex (K N-term)	44790	5278000	6870000	5715000	4209000	3731000	3711000	5954000	3884000
1156	PGSC0003DMP400051895	PGSC0003DMG400029788	Farnesyl pyrophosphate synthase	18.73	134.33	1.52	12	4	4	iTRAQ 8plex (K N-term)	39297	7027000	9005000	8307000	5716000	5440000	4901000	8113000	5352000
1979	PGSC0003DMP400046064	PGSC0003DMG400026516	Conserved gene of unknown function	15	83.41	1.51	5	2	2	iTRAQ 8plex (K N-term)	44971	723300	925000	960100	614300	572300	543700	869500	576800
1979	PGSC0003DMP400046065	PGSC0003DMG400026516	Conserved gene of unknown function	15	83.41	1.51	5	2	2	iTRAQ 8plex (K N-term)	45100	723300	925000	960100	614300	572300	543700	869500	576800
2329	PGSC0003DMP400032229	PGSC0003DMG400018498	F-box family protein	19.27	28.69	1.51	2	1	1	iTRAQ 8plex (K N-term)	48831	1641000	1881000	1819000	1192000	1318000	1038000	1780000	1183000
2329	PGSC0003DMP400032232	PGSC0003DMG400018498	F-box family protein	19.27	28.69	1.51	2	1	1	iTRAQ 8plex (K N-term)	55370	1641000	1881000	1819000	1192000	1318000	1038000	1780000	1183000
2329	PGSC0003DMP400032230	PGSC0003DMG400018498	F-box family protein	19.27	28.69	1.51	2	1	1	iTRAQ 8plex (K N-term)	55370	1641000	1881000	1819000	1192000	1318000	1038000	1780000	1183000
2329	PGSC0003DMP400032231	PGSC0003DMG400018498	F-box family protein	19.27	28.69	1.51	3	1	1	iTRAQ 8plex (K N-term)	38195	1641000	1881000	1819000	1192000	1318000	1038000	1780000	1183000
218	PGSC0003DMP400004893	PGSC0003DMG402002721	Enolase	24.28	347.14	1.47	14	17	6	iTRAQ 8plex (K N-term)	47845	23290000	26170000	25280000	18590000	16470000	15920000	24910000	17000000
2134	PGSC0003DMP400043907	PGSC0003DMG400025309	Homoserine kinase	22.68	97.85	1.47	9	2	2	iTRAQ 8plex (K N-term)	39473	1881000	1923000	1627000	1169000	1197000	1336000	1810000	1234000
373	PGSC0003DMP400042007	PGSC0003DMG400024281	Gamma aminobutyrate transaminase isoform2	26.69	292.19	1.45	27	11	5	iTRAQ 8plex (K N-term)	33521	19310000	21110000	22000000	13670000	15370000	14130000	20810000	14390000
2842	PGSC0003DMP400026356	PGSC0003DMG400014989	Importin alpha 2	21.46	42.28	1.41	1	1	1	iTRAQ 8plex (K N-term)	58651	406700	474500	422400	312400	319600	294300	434500	308800
2842	PGSC0003DMP400026357	PGSC0003DMG400014989	Importin alpha 2	21.46	42.28	1.41	1	1	1	iTRAQ 8plex (K N-term)	58651	406700	474500	422400	312400	319600	294300	434500	308800
620	PGSC0003DMP400000602	PGSC0003DMG400000302	Lactoylglutathione lyase / glyoxalase I, putative	26.67	238.54	1.4	13	7	5	Carbamidomethylation; iTRAQ 8plex (K N-term)	40123	12720000	14200000	13280000	9882000	9264000	9649000	13400000	9598000
1300	PGSC0003DMP400042001	PGSC0003DMG400024275	Gamma aminobutyrate transaminase isoform3	16.73	139.91	1.39	3	3	1	iTRAQ 8plex (K N-term)	36895	10720000	11710000	11610000	7299000	9096000	8124000	11350000	8173000
1300	PGSC0003DMP400041997	PGSC0003DMG400024275	Gamma aminobutyrate transaminase isoform3	16.73	139.91	1.39	3	3	1	iTRAQ 8plex (K N-term)	43528	10720000	11710000	11610000	7299000	9096000	8124000	11350000	8173000
1300	PGSC0003DMP400042000	PGSC0003DMG400024275	Gamma aminobutyrate transaminase isoform3	16.73	139.91	1.39	2	3	1	iTRAQ 8plex (K N-term)	44283	10720000	11710000	11610000	7299000	9096000	8124000	11350000	8173000
1300	PGSC0003DMP400041998	PGSC0003DMG400024275	Gamma aminobutyrate transaminase isoform3	16.73	139.91	1.39	2	3	1	iTRAQ 8plex (K N-term)	55255	10720000	11710000	11610000	7299000	9096000	8124000	11350000	8173000
1300	PGSC0003DMP400041999	PGSC0003DMG400024275	Gamma aminobutyrate transaminase isoform3	16.73	139.91	1.39	2	3	1	iTRAQ 8plex (K N-term)	56992	10720000	11710000	11610000	7299000	9096000	8124000	11350000	8173000
1568	PGSC0003DMP400022975	PGSC0003DMG400012971	Protein phosphatase 2A	19.5	127.21	1.39	12	4	4	iTRAQ 8plex (K N-term)	65461	3015000	3632000	3309000	2332000	2216000	2622000	3319000	2390000
1955	PGSC0003DMP400001124	PGSC0003DMG400000560	Catechol O-methyltransferase	28.62	107.35	1.38	6	2	2	iTRAQ 8plex (K N-term)	39695	1656000	1820000	1764000	1265000	1227000	1304000	1747000	1265000
2221	PGSC0003DMP400029634	PGSC0003DMG400016961	Oxidoreductase	17.46	72.83	1.38	3	1	1	iTRAQ 8plex (K N-term)	39458	1790000	2154000	1892000	1279000	1379000	1578000	1945000	1412000
2644	PGSC0003DMP400055621	PGSC0003DMG400032557	Proteasome subunit beta type-3-A	18.33	88.25	1.37	9	1	1	iTRAQ 8plex (K N-term)	22825	688500	740800	837800	589100	547800	519100	755700	552000
89	PGSC0003DMP400010972	PGSC0003DMG400006186	Hydroxypyruvate reductase	20.26	370.44	1.36	65	21	21	Carbamidomethylation; iTRAQ 8plex (K N-term); Oxidation (M)	42237	75360000	89360000	82510000	56040000	64220000	61600000	82410000	60620000
488	PGSC0003DMP400025049	PGSC0003DMG400014229	Ebna2 binding protein P100	17.33	290.53	1.35	20	16	16	iTRAQ 8plex (K N-term)	107642	13940000	16820000	14520000	11920000	10980000	10730000	15100000	11210000
59	PGSC0003DMP400006368	PGSC0003DMG402003567	Ferredoxin--NADP reductase, leaf-type isozyme, chloroplastic	18.45	390.55	1.34	67	22	22	Carbamidomethylation; iTRAQ 8plex (K N-term); Oxidation (M)	40457	206100000	247300000	221700000	156100000	175200000	173900000	225000000	168400000
334	PGSC0003DMP400018878	PGSC0003DMG400010677	Heat shock 70 kDa protein, mitochondrial	20.01	278.75	1.34	5	15	2	iTRAQ 8plex (K N-term)	72785	3747000	4383000	3854000	3170000	2966000	2789000	3994000	2975000
334	PGSC0003DMP400018877	PGSC0003DMG400010677	Heat shock 70 kDa protein, mitochondrial	20.01	278.75	1.34	5	15	2	iTRAQ 8plex (K N-term)	65105	3747000	4383000	3854000	3170000	2966000	2789000	3994000	2975000
334	PGSC0003DMP400018879	PGSC0003DMG400010677	Heat shock 70 kDa protein, mitochondrial	20.01	278.75	1.34	5	15	2	iTRAQ 8plex (K N-term)	65105	3747000	4383000	3854000	3170000	2966000	2789000	3994000	2975000
1202	PGSC0003DMP400006359	PGSC0003DMG400003563	Flavanone 3 beta-hydroxylase	17.35	165.18	1.34	20	5	5	iTRAQ 8plex (K N-term)	40572	4736000	5196000	5208000	3943000	4000000	3351000	5047000	3765000
2143	PGSC0003DMP400027577	PGSC0003DMG400015726	Glutathione s-transferase	21.46	117.04	1.34	11	2	2	iTRAQ 8plex (K N-term)	26032	2124000	2139000	2024000	1511000	1503000	1686000	2096000	1567000
1967	PGSC0003DMP400049611	PGSC0003DMG400028502	Prolyl-tRNA synthetase	22.43	66.28	1.34	4	2	2	iTRAQ 8plex (K N-term)	58603	1340000	1539000	1417000	1136000	1020000	1060000	1432000	1072000
188	PGSC0003DMP400008235	PGSC0003DMG400004652	Serine-pyruvate aminotransferase	20.29	348.55	1.33	59	16	16	Carbamidomethylation; iTRAQ 8plex (K N-term); Oxidation (M)	43977	56340000	64630000	57800000	41860000	44110000	48560000	59590000	44840000
370	PGSC0003DMP400051119	PGSC0003DMG400029355	Allyl alcohol dehydrogenase	23.78	275.33	1.33	48	13	12	iTRAQ 8plex (K N-term)	38088	33150000	36950000	36960000	25400000	27880000	27250000	35690000	26840000
862	PGSC0003DMP400025811	PGSC0003DMG400014657	Glutathione S-transferase/peroxidase	18.03	180.42	1.33	18	5	2	iTRAQ 8plex (K N-term)	12838	5470000	6536000	6198000	4268000	4441000	4973000	6068000	4561000
862	PGSC0003DMP400025812	PGSC0003DMG400014657	Glutathione S-transferase/peroxidase	18.03	180.42	1.33	9	5	2	iTRAQ 8plex (K N-term)	25616	5470000	6536000	6198000	4268000	4441000	4973000	6068000	4561000
2090	PGSC0003DMP400021101	PGSC0003DMG400011909	Metacaspase 1	22.49	73.47	1.33	3	1	1	iTRAQ 8plex (K N-term)	45668	1575000	1722000	1766000	1277000	1188000	1356000	1688000	1274000
13	PGSC0003DMP400017652	PGSC0003DMG400009992	Glyceraldehyde-3-phosphate dehydrogenase B subunit	20.57	364.85	1.32	14	27	9	Carbamidomethylation; iTRAQ 8plex (K N-term); Oxidation (M)	48007	35000000	36240000	36740000	26520000	29150000	25850000	35990000	27170000
786	PGSC0003DMP400037351	PGSC0003DMG400021550	Adenosine kinase isoform 1T	18.22	275.05	1.32	13	7	3	iTRAQ 8plex (K N-term)	37555	3743000	4440000	4256000	3286000	3208000	2932000	4146000	3142000
530	PGSC0003DMP400047202	PGSC0003DMG401027165	Chaperonin-60kD, ch60	15.2	204.89	1.31	6	9	3	iTRAQ 8plex (K N-term)	61212	3672000	4414000	3836000	3127000	3036000	2932000	3974000	3032000
1983	PGSC0003DMP400010377	PGSC0003DMG400005851	2,4-dihydroxyhept-2-ene-1,7-dioic acid aldolase	17.14	85.99	1.31	6	2	2	iTRAQ 8plex (K N-term)	38276	995200	1181000	1151000	880200	876800	792300	1109000	849800
1595	PGSC0003DMP400052530	PGSC0003DMG400030158	50 kDa ketoavyl-ACP synthase	20.42	156.85	1.3	10	3	3	iTRAQ 8plex (K N-term)	50099	3371000	3643000	3228000	2707000	2576000	2603000	3414000	2629000
1881	PGSC0003DMP400045714	PGSC0003DMG400026336	N-carbamoylputrescine amidase	25.94	123.34	1.3	8	2	2	iTRAQ 8plex (K N-term)	33420	3365000	3501000	3176000	2666000	2520000	2520000	3347000	2569000
1442	PGSC0003DMP400005193	PGSC0003DMG400002880	Proline-rich protein	15.94	120.31	1.3	10	2	2	Carbamidomethylation; iTRAQ 8plex (K N-term)	24922	4556000	5537000	4921000	3802000	3524000	4188000	5005000	3838000
1442	PGSC0003DMP400005194	PGSC0003DMG400002880	Proline-rich protein	15.94	120.31	1.3	10	2	2	Carbamidomethylation; iTRAQ 8plex (K N-term)	24922	4556000	5537000	4921000	3802000	3524000	4188000	5005000	3838000
28	PGSC0003DMP400030463	PGSC0003DMG400017433	Glyceraldehyde 3-phosphate dehydrogenase	18.56	399.99	1.29	45	25	11	Carbamidomethylation; iTRAQ 8plex (K N-term); Oxidation (M)	36647	100900000	108400000	94910000	84390000	79760000	72240000	101400000	78790000
44	PGSC0003DMP400038314	PGSC0003DMG400022159	Heat shock cognate protein 80	16.67	360.76	1.29	4	31	2	iTRAQ 8plex (K N-term)	80272	4011000	4739000	4334000	3670000	3367000	3074000	4361000	3370000
241	PGSC0003DMP400059354	PGSC0003DMG400037250	S-adenosylmethionine synthase 2	15.58	318.65	1.29	18	17	5	iTRAQ 8plex (K N-term)	42722	11860000	13920000	12180000	10870000	9489000	8977000	12650000	9780000
893	PGSC0003DMP400010903	PGSC0003DMG401006147	Heat shock protein	16.78	216.53	1.29	5	6	2	iTRAQ 8plex (K N-term)	90489	889300	884000	797100	736600	620500	640200	856800	665700
1365	PGSC0003DMP400024854	PGSC0003DMG400014140	Prli-interacting factor l	16.03	182.6	1.29	13	4	4	iTRAQ 8plex (K N-term)	50490	5115000	5646000	4719000	4197000	4217000	3628000	5160000	4014000
2061	PGSC0003DMP400051586	PGSC0003DMG400029618	3-ketoacyl CoA thiolase 2	19.22	89.49	1.29	4	2	2	iTRAQ 8plex (K N-term)	48938	1414000	1625000	1566000	1132000	1288000	1158000	1535000	1193000
2035	PGSC0003DMP400006150	PGSC0003DMG400003449	Thioredoxin	15.27	79.36	1.29	7	2	2	iTRAQ 8plex (K N-term)	25817	2345000	2835000	2475000	1871000	2040000	2043000	2552000	1984000
2422	PGSC0003DMP400026694	PGSC0003DMG400015215	Asparaginyl-tRNA synthetase, chloroplastic/mitochondrial	16.75	41.96	1.29	1	1	1	iTRAQ 8plex (K N-term)	64391	951000	1131000	1041000	836500	804900	770600	1041000	804000
70	PGSC0003DMP400025374	PGSC0003DMG400014405	Heat shock cognate protein 80	17.86	370.84	1.28	9	28	4	iTRAQ 8plex (K N-term)	80145	2786000	3247000	2937000	2527000	2187000	2290000	2990000	2335000
984	PGSC0003DMP400040626	PGSC0003DMG400023474	Translation initiation factor	16.74	203.85	1.28	19	6	6	iTRAQ 8plex (K N-term)	47181	7461000	8304000	8188000	6622000	6454000	5602000	7984000	6226000
458	PGSC0003DMP400034783	PGSC0003DMG400020064	Histone H1	21.28	197.72	1.28	33	12	10	iTRAQ 8plex (K N-term)	29029	21850000	22200000	24490000	18620000	17540000	17380000	22850000	17840000
860	PGSC0003DMP400021497	PGSC0003DMG400012166	Translation initiation factor IF-2	33.43	146.4	1.28	9	5	2	iTRAQ 8plex (K N-term)	26383	4313000	4451000	4197000	3277000	3426000	3437000	4320000	3380000
860	PGSC0003DMP400021496	PGSC0003DMG400012166	Translation initiation factor IF-2	33.43	146.4	1.28	9	5	2	iTRAQ 8plex (K N-term)	26817	4313000	4451000	4197000	3277000	3426000	3437000	4320000	3380000
2775	PGSC0003DMP400004779	PGSC0003DMG400002671	Protein G10	16.61	68.07	1.28	6	1	1	iTRAQ 8plex (K N-term)	17191	394500	470900	437000	315400	348600	355400	434200	339800
2775	PGSC0003DMP400004781	PGSC0003DMG400002671	Protein G10	16.61	68.07	1.28	6	1	1	iTRAQ 8plex (K N-term)	17191	394500	470900	437000	315400	348600	355400	434200	339800
2715	PGSC0003DMP400020813	PGSC0003DMG400011740	SGA	25.34	57.27	1.28	2	1	1	iTRAQ 8plex (K N-term)	57038	330500	355300	347300	271400	264300	271500	344400	269100
2731	PGSC0003DMP400024300	PGSC0003DMG400013747	Conserved gene of unknown function	16.29	51.55	1.28	11	1	1	iTRAQ 8plex (K N-term)	10566	244300	239600	277500	193600	217600	182300	253800	197900
167	PGSC0003DMP400002952	PGSC0003DMG400001630	Peptidyl-prolyl cis-trans isomerase	20.83	282.77	1.27	64	12	10	Carbamidomethylation; iTRAQ 8plex (K N-term)	17926	97740000	111000000	104200000	85460000	78790000	81350000	104300000	81870000
203	PGSC0003DMP400033445	PGSC0003DMG400019248	Chlorophyll a-b binding protein 13, chloroplastic	16.13	270.81	1.27	34	8	3	Carbamidomethylation; iTRAQ 8plex (K N-term)	28394	4923000	4617000	5155000	3913000	3510000	4189000	4898000	3871000
1056	PGSC0003DMP400006171	PGSC0003DMG400003468	Actin depolymerizing factor 3	19.91	190.01	1.27	34	4	3	Carbamidomethylation; iTRAQ 8plex (K N-term)	15847	11100000	12450000	11050000	9691000	8683000	8799000	11530000	9058000
1629	PGSC0003DMP400008364	PGSC0003DMG401004716	Parvulin-type peptidyl prolyl cis/trans isomerase	16.63	172.94	1.27	23	4	4	iTRAQ 8plex (K N-term)	26339	2912000	3423000	3184000	2464000	2611000	2426000	3173000	2500000
851	PGSC0003DMP400029481	PGSC0003DMG400016870	Beta-subunit of K+ channels	18.22	168.51	1.27	27	8	8	iTRAQ 8plex (K N-term)	36972	15700000	18100000	16110000	12980000	13870000	12560000	16640000	13140000
487	PGSC0003DMP400038511	PGSC0003DMG401022238	ATP synthase subunit alpha, mitochondrial	15.4	154.78	1.27	7	4	2	iTRAQ 8plex (K N-term)	29434	7970000	9494000	8700000	6712000	7524000	6297000	8721000	6844000
1538	PGSC0003DMP400022361	PGSC0003DMG400012624	Mitochondrial succinate dehydrogenase iron sulfur subunit	21.55	149.33	1.27	14	3	3	iTRAQ 8plex (K N-term)	30816	3555000	4020000	3780000	3142000	2842000	2930000	3785000	2971000
940	PGSC0003DMP400040333	PGSC0003DMG400023335	Calreticulin	15.51	146.72	1.27	3	4	1	iTRAQ 8plex (K N-term)	41884	1478000	1659000	1725000	1252000	1266000	1310000	1621000	1276000
940	PGSC0003DMP400040334	PGSC0003DMG400023335	Calreticulin	15.51	146.72	1.27	2	4	1	iTRAQ 8plex (K N-term)	50952	1478000	1659000	1725000	1252000	1266000	1310000	1621000	1276000
1888	PGSC0003DMP400010303	PGSC0003DMG400005810	Conserved gene of unknown function	18.04	79.45	1.27	23	2	2	iTRAQ 8plex (K N-term)	11119	2989000	2991000	2644000	2452000	2124000	2227000	2875000	2268000
1888	PGSC0003DMP400010302	PGSC0003DMG400005810	Conserved gene of unknown function	18.04	79.45	1.27	15	2	2	iTRAQ 8plex (K N-term)	17051	2989000	2991000	2644000	2452000	2124000	2227000	2875000	2268000
1888	PGSC0003DMP400010305	PGSC0003DMG400005810	Conserved gene of unknown function	18.04	79.45	1.27	9	2	2	iTRAQ 8plex (K N-term)	31314	2989000	2991000	2644000	2452000	2124000	2227000	2875000	2268000
2015	PGSC0003DMP400036694	PGSC0003DMG400021164	Conserved gene of unknown function	17.29	75.25	1.27	7	1	1	iTRAQ 8plex (K N-term)	16743	4229000	4537000	4982000	3878000	3508000	3424000	4583000	3603000
2716	PGSC0003DMP400041210	PGSC0003DMG400023822	Isoamyl acetate-hydrolyzing esterase	17.86	64.94	1.27	4	1	1	iTRAQ 8plex (K N-term)	29083	250200	290100	281400	226600	220100	201900	273900	216200
985	PGSC0003DMP400013527	PGSC0003DMG400007646	Eukaryotic initiation factor 4A-3	15.31	194.69	1.26	15	7	5	iTRAQ 8plex (K N-term)	46210	4959000	5898000	5123000	4494000	4281000	3863000	5327000	4212000
1051	PGSC0003DMP400033204	PGSC0003DMG400019110	Chalcone synthase 2	15.38	106.04	1.26	9	4	4	iTRAQ 8plex (K N-term)	42587	10240000	12280000	11180000	9031000	9253000	8410000	11240000	8898000
2246	PGSC0003DMP400058581	PGSC0003DMG400036477	Tetratricopeptide repeat-containing protein	23.55	59.46	1.26	3	1	1	iTRAQ 8plex (K N-term)	36305	986900	1013000	980600	794800	819400	755700	993500	790000
536	PGSC0003DMP400052356	PGSC0003DMG400030063	Ascorbate peroxidase	21.05	305.45	1.25	6	9	1	iTRAQ 8plex (K N-term)	27354	1499000	1611000	1652000	1305000	1270000	1246000	1587000	1274000
989	PGSC0003DMP400023594	PGSC0003DMG400013331	Glutamate decarboxylase isoform2	17.97	173.92	1.25	12	6	6	iTRAQ 8plex (K N-term)	56896	9819000	11060000	9909000	7588000	8400000	8661000	10260000	8216000
1305	PGSC0003DMP400029000	PGSC0003DMG400016589	4-alpha-glucanotransferase	16.39	152.44	1.25	14	6	6	iTRAQ 8plex (K N-term)	64913	9211000	10080000	9226000	7370000	8316000	7089000	9505000	7592000
1305	PGSC0003DMP400028998	PGSC0003DMG400016589	4-alpha-glucanotransferase	16.39	152.44	1.25	14	6	6	iTRAQ 8plex (K N-term)	67255	9211000	10080000	9226000	7370000	8316000	7089000	9505000	7592000
2157	PGSC0003DMP400003323	PGSC0003DMG400001856	Placental protein 11	25.31	109.44	1.25	5	2	2	iTRAQ 8plex (K N-term)	49241	2358000	2563000	2495000	2028000	2018000	1880000	2472000	1975000
55	PGSC0003DMP400063871	PGSC0003DMG400041767	Elongation factor TuB, chloroplastic	24.26	404.61	1.24	38	25	13	Carbamidomethylation; iTRAQ 8plex (K N-term); Oxidation (M)	51743	47700000	51070000	50590000	39780000	39810000	40950000	49790000	40180000
24	PGSC0003DMP400020414	PGSC0003DMG400011530	Glyceraldehyde-3-phosphate dehydrogenase A, chloroplastic	16.65	383	1.24	33	22	12	Carbamidomethylation; iTRAQ 8plex (K N-term)	42708	216800000	251300000	227100000	178900000	194500000	187600000	231700000	187000000
211	PGSC0003DMP400017551	PGSC0003DMG400009938	Beta-tubulin	15.2	382.14	1.24	6	15	2	iTRAQ 8plex (K N-term)	50572	2544000	2895000	2681000	2302000	2288000	1976000	2707000	2189000
541	PGSC0003DMP400019951	PGSC0003DMG400011264	Coproporphyrinogen-III oxidase, chloroplastic	15.12	227.18	1.24	31	10	10	Carbamidomethylation; iTRAQ 8plex (K N-term)	38848	30380000	36020000	32370000	26390000	28420000	25130000	32920000	26640000
764	PGSC0003DMP400022802	PGSC0003DMG400012875	Protein disulfide isomerase L-2	20.34	186.31	1.24	16	8	8	iTRAQ 8plex (K N-term)	62891	12950000	14380000	13890000	11370000	10930000	10870000	13740000	11060000
1403	PGSC0003DMP400002753	PGSC0003DMG400001524	Phosphoserine aminotransferase, chloroplastic	21.69	175.92	1.24	17	5	5	iTRAQ 8plex (K N-term)	47767	6972000	7489000	6931000	5692000	5678000	5847000	7131000	5739000
1106	PGSC0003DMP400000968	PGSC0003DMG400000496	Formate dehydrogenase, mitochondrial	18.46	163.98	1.24	18	6	6	iTRAQ 8plex (K N-term)	42052	5606000	6035000	6373000	5013000	4725000	4753000	6005000	4830000
2004	PGSC0003DMP400019154	PGSC0003DMG400010836	Lupus la ribonucleoprotein	15.13	79.97	1.24	3	2	2	iTRAQ 8plex (K N-term)	52082	750700	806100	881100	695800	672900	596700	812600	655100
68	PGSC0003DMP400010643	PGSC0003DMG400005994	ATP synthase subunit beta, mitochondrial	17.92	359.37	1.23	8	18	3	iTRAQ 8plex (K N-term)	59847	8341000	9373000	9238000	7352000	7739000	6827000	8984000	7306000
173	PGSC0003DMP400013800	PGSC0003DMG400007831	Neutral leucine aminopeptidase preprotein	19.99	323.99	1.23	49	19	19	iTRAQ 8plex (K N-term); Oxidation (M)	54761	38240000	42410000	40500000	32360000	32580000	33880000	40390000	32940000
287	PGSC0003DMP400028189	PGSC0003DMG401016141	14-3-3 protein	17.85	260.22	1.23	29	12	6	Carbamidomethylation; iTRAQ 8plex (K N-term)	28201	10100000	11380000	11200000	8947000	9036000	8519000	10890000	8834000
1151	PGSC0003DMP400029941	PGSC0003DMG400017144	Succinic semialdehyde dehydrogenase	15.55	168.83	1.23	19	6	6	iTRAQ 8plex (K N-term)	52383	8154000	9540000	8543000	7479000	7193000	6708000	8745000	7126000
1151	PGSC0003DMP400029942	PGSC0003DMG400017144	Succinic semialdehyde dehydrogenase	15.55	168.83	1.23	19	6	6	iTRAQ 8plex (K N-term)	54466	8154000	9540000	8543000	7479000	7193000	6708000	8745000	7126000
1151	PGSC0003DMP400029943	PGSC0003DMG400017144	Succinic semialdehyde dehydrogenase	15.55	168.83	1.23	19	6	6	iTRAQ 8plex (K N-term)	54466	8154000	9540000	8543000	7479000	7193000	6708000	8745000	7126000
1349	PGSC0003DMP400036658	PGSC0003DMG400021145	CbbY protein	31.28	145.68	1.23	11	3	3	iTRAQ 8plex (K N-term)	40326	4128000	4169000	4355000	3459000	3482000	3334000	4217000	3425000
2410	PGSC0003DMP400039216	PGSC0003DMG400022624	Glutathione s-transferase	16.75	70.62	1.23	5	1	1	iTRAQ 8plex (K N-term)	25926	468700	541800	522600	391400	429300	420900	511000	413900
2410	PGSC0003DMP400039215	PGSC0003DMG400022624	Glutathione s-transferase	16.75	70.62	1.23	5	1	1	iTRAQ 8plex (K N-term)	25958	468700	541800	522600	391400	429300	420900	511000	413900
56	PGSC0003DMP400053197	PGSC0003DMG400030560	ATP synthase subunit beta	21.41	375.31	1.22	19	21	6	iTRAQ 8plex (K N-term)	59569	9926000	9897000	10020000	8251000	8352000	7845000	9949000	8150000
267	PGSC0003DMP400028271	PGSC0003DMG400016181	4-nitrophenylphosphatase	15.97	346.49	1.22	53	13	13	Carbamidomethylation; iTRAQ 8plex (K N-term); Oxidation (M)	39594	44180000	50790000	46510000	35400000	39990000	40170000	47160000	38520000
276	PGSC0003DMP400035369	PGSC0003DMG400020363	Fructose-1,6-bisphosphatase	16.72	321.31	1.22	37	13	13	Carbamidomethylation; iTRAQ 8plex (K N-term)	44493	28210000	32160000	31770000	24260000	26670000	24430000	30720000	25120000
398	PGSC0003DMP400038572	PGSC0003DMG400022263	Fructose-bisphosphate aldolase	15.9	283.76	1.22	34	11	8	Carbamidomethylation; iTRAQ 8plex (K N-term)	36890	38420000	44540000	40480000	31300000	34960000	34870000	41150000	33710000
306	PGSC0003DMP400009956	PGSC0003DMG400005656	Beta-mannosidase	21.64	258.41	1.22	28	14	14	Carbamidomethylation; iTRAQ 8plex (K N-term)	59027	35010000	37900000	36950000	31390000	30370000	28440000	36620000	30070000
662	PGSC0003DMP400013764	PGSC0003DMG400007807	14-3-3 protein	17.37	193.42	1.22	14	7	3	iTRAQ 8plex (K N-term)	29322	5932000	6731000	6080000	5328000	5232000	4861000	6248000	5140000
662	PGSC0003DMP400013765	PGSC0003DMG400007807	14-3-3 protein	17.37	193.42	1.22	14	7	3	iTRAQ 8plex (K N-term)	29451	5932000	6731000	6080000	5328000	5232000	4861000	6248000	5140000
1219	PGSC0003DMP400046726	PGSC0003DMG400026916	Fructokinase	33.15	167.18	1.22	11	4	3	iTRAQ 8plex (K N-term)	35067	4236000	4225000	4323000	3556000	3491000	3409000	4261000	3485000
1138	PGSC0003DMP400003925	PGSC0003DMG400002200	Serine hydroxymethyltransferase	16.16	144.94	1.22	11	5	5	iTRAQ 8plex (K N-term)	56948	6268000	7295000	6736000	5597000	5777000	5212000	6767000	5529000
1541	PGSC0003DMP400032650	PGSC0003DMG400018735	Dihydrolipoamide acetyltransferase component of pyruvate dehydrogenase	17.97	122.52	1.22	9	4	4	iTRAQ 8plex (K N-term)	59640	2170000	2404000	2310000	1904000	1905000	1853000	2295000	1887000
2069	PGSC0003DMP400020363	PGSC0003DMG400011500	CDC5	16.2	39.87	1.22	2	2	2	iTRAQ 8plex (K N-term)	111180	2696000	3044000	2757000	2310000	2493000	2156000	2832000	2320000
66	PGSC0003DMP400006334	PGSC0003DMG400003548	Fructose-bisphosphate aldolase	24.81	380.33	1.21	26	22	10	Carbamidomethylation; iTRAQ 8plex (K N-term); Oxidation (M)	42690	34820000	34930000	35100000	28300000	28930000	29550000	34950000	28920000
418	PGSC0003DMP400004986	PGSC0003DMG400002779	Disulfide-isomerase	17.66	231.51	1.21	30	12	12	Carbamidomethylation; iTRAQ 8plex (K N-term)	39540	18880000	21280000	20410000	17000000	17460000	15650000	20190000	16700000
881	PGSC0003DMP400039306	PGSC0003DMG400022678	Pale-green and chlorophyll B reduced 2	23.68	210.36	1.21	20	7	7	iTRAQ 8plex (K N-term)	46118	8942000	9612000	9353000	8053000	7624000	7422000	9302000	7700000
881	PGSC0003DMP400039308	PGSC0003DMG400022678	Pale-green and chlorophyll B reduced 2	23.68	210.36	1.21	20	7	7	iTRAQ 8plex (K N-term)	46118	8942000	9612000	9353000	8053000	7624000	7422000	9302000	7700000
881	PGSC0003DMP400039307	PGSC0003DMG400022678	Pale-green and chlorophyll B reduced 2	23.68	210.36	1.21	20	7	7	iTRAQ 8plex (K N-term)	46118	8942000	9612000	9353000	8053000	7624000	7422000	9302000	7700000
1893	PGSC0003DMP400037844	PGSC0003DMG400021844	Universal stress protein	20.17	101.2	1.21	10	2	2	iTRAQ 8plex (K N-term)	17890	2958000	3283000	3168000	2610000	2696000	2463000	3136000	2590000
1460	PGSC0003DMP400051975	PGSC0003DMG400029829	Eukaryotic initiation factor 3E subunit	16.11	93.34	1.21	12	4	4	iTRAQ 8plex (K N-term)	51108	4362000	4950000	4500000	4009000	3867000	3512000	4604000	3796000
88	PGSC0003DMP400050240	PGSC0003DMG400028839	Vacuolar H+-ATPase A1 subunit isoform	18.01	412.41	1.2	32	30	12	iTRAQ 8plex (K N-term)	68638	24790000	26570000	25970000	21740000	22520000	20050000	25780000	21440000
385	PGSC0003DMP400039178	PGSC0003DMG400022607	Pyruvate dehydrogenase E1 component subunit alpha, mitochondrial	16.5	243.24	1.2	26	11	11	Carbamidomethylation; iTRAQ 8plex (K N-term)	43228	17040000	18820000	19390000	15960000	15450000	14510000	18420000	15310000
2002	PGSC0003DMP400005578	PGSC0003DMG400003102	L-galactose dehydrogenase	19.51	135.96	1.2	11	2	2	iTRAQ 8plex (K N-term)	34613	2105000	2211000	2110000	1755000	1885000	1707000	2142000	1782000
2002	PGSC0003DMP400005579	PGSC0003DMG400003102	L-galactose dehydrogenase	19.51	135.96	1.2	14	2	2	iTRAQ 8plex (K N-term)	26863	2105000	2211000	2110000	1755000	1885000	1707000	2142000	1782000
1519	PGSC0003DMP400052941	PGSC0003DMG400030420	Sorting and assembly machinery (Sam50) protein	15.13	126.63	1.2	4	3	3	iTRAQ 8plex (K N-term)	88756	3887000	4440000	3989000	3455000	3500000	3295000	4105000	3417000
2360	PGSC0003DMP400026567	PGSC0003DMG400015138	Diacylglycerol kinase	18.83	58.18	1.2	3	1	1	iTRAQ 8plex (K N-term)	40184	335400	335100	367900	275600	304800	284400	346100	288300
2482	PGSC0003DMP400003340	PGSC0003DMG400001865	2-deoxyglucose-6-phosphate phosphatase	21.12	58.13	1.2	5	1	1	iTRAQ 8plex (K N-term)	22819	878100	947800	947300	786400	728100	792400	924400	769000
2482	PGSC0003DMP400003343	PGSC0003DMG400001865	2-deoxyglucose-6-phosphate phosphatase	21.12	58.13	1.2	4	1	1	iTRAQ 8plex (K N-term)	27650	878100	947800	947300	786400	728100	792400	924400	769000
2482	PGSC0003DMP400003342	PGSC0003DMG400001865	2-deoxyglucose-6-phosphate phosphatase	21.12	58.13	1.2	4	1	1	iTRAQ 8plex (K N-term)	27737	878100	947800	947300	786400	728100	792400	924400	769000
2823	PGSC0003DMP400038800	PGSC0003DMG400022386	Allantoinase	27.28	34.97	1.2	2	1	1	iTRAQ 8plex (K N-term)	53091	853900	835500	879200	735500	689100	707100	856200	710600
2823	PGSC0003DMP400038801	PGSC0003DMG400022386	Allantoinase	27.28	34.97	1.2	2	1	1	iTRAQ 8plex (K N-term)	54825	853900	835500	879200	735500	689100	707100	856200	710600
1048	PGSC0003DMP400026939	PGSC0003DMG400015364	CT099	15.3	212.13	0.83	17	5	5	iTRAQ 8plex (K N-term)	34532	20650000	18060000	20250000	24400000	22600000	23790000	19650000	23590000
1048	PGSC0003DMP400026938	PGSC0003DMG400015364	CT099	15.3	212.13	0.83	15	5	5	iTRAQ 8plex (K N-term)	39399	20650000	18060000	20250000	24400000	22600000	23790000	19650000	23590000
14	PGSC0003DMP400003838	PGSC0003DMG400002146	PTAC16	17.79	416.33	0.82	62	35	35	iTRAQ 8plex (K N-term)	52562	208900000	187700000	207000000	250300000	237400000	245400000	201200000	244400000
51	ABB90054.1		cytochrome f ABB90054.1	17.72	378.54	0.82	52	20	20	iTRAQ 8plex (K N-term); Oxidation (M)	35218	134600000	125200000	136400000	160200000	161400000	159500000	132100000	160400000
284	ABB90039.1		photosystem II 44 kDa protein ABB90039.1	21.48	332.12	0.82	32	13	13	iTRAQ 8plex (K N-term); Oxidation (M)	51954	39430000	41400000	39750000	49240000	51070000	46510000	40190000	48940000
314	PGSC0003DMP400011566	PGSC0003DMG400006539	GrpE protein homolog	15.94	267.03	0.82	34	13	13	iTRAQ 8plex (K N-term)	35440	53950000	47370000	47240000	62890000	61310000	56670000	49520000	60290000
1863	PGSC0003DMP400046973	PGSC0003DMG400027047	UPF0497 membrane protein	22.37	162.07	0.82	21	3	3	iTRAQ 8plex (K N-term)	19143	4746000	4636000	4349000	5872000	5559000	5356000	4577000	5596000
1121	PGSC0003DMP400023158	PGSC0003DMG400013080	GTP-binding protein	23.5	140.87	0.82	8	6	2	iTRAQ 8plex (K N-term)	22405	1206000	1169000	1211000	1516000	1442000	1406000	1195000	1455000
1321	PGSC0003DMP400000414	PGSC0003DMG400000191	Conserved gene of unknown function	18.09	128.38	0.82	34	4	4	iTRAQ 8plex (K N-term)	11666	6995000	6144000	6413000	8232000	8123000	7592000	6517000	7982000
1321	PGSC0003DMP400000413	PGSC0003DMG400000191	Conserved gene of unknown function	18.09	128.38	0.82	34	4	4	iTRAQ 8plex (K N-term)	11666	6995000	6144000	6413000	8232000	8123000	7592000	6517000	7982000
1445	PGSC0003DMP400017526	PGSC0003DMG400009928	Conserved gene of unknown function	19.04	115.92	0.82	17	2	2	iTRAQ 8plex (K N-term)	13648	5567000	4956000	5241000	6655000	6334000	6277000	5255000	6422000
1912	PGSC0003DMP400002601	PGSC0003DMG400001437	Blue (Type 1) copper domain	19.32	85.28	0.82	9	2	2	iTRAQ 8plex (K N-term)	20093	9093000	8772000	9049000	11120000	11490000	10400000	8971000	11000000
2833	PGSC0003DMP400013700	PGSC0003DMG400007778	Protein yippee	16.43	34.56	0.82	10	1	1	iTRAQ 8plex (K N-term)	7573	316800	299200	342000	364000	418000	388600	319300	390200
2833	PGSC0003DMP400036066	PGSC0003DMG400020743	Protein yippee	16.43	34.56	0.82	10	1	1	iTRAQ 8plex (K N-term)	7751	316800	299200	342000	364000	418000	388600	319300	390200
2833	PGSC0003DMP400036065	PGSC0003DMG400020743	Protein yippee	16.43	34.56	0.82	5	1	1	iTRAQ 8plex (K N-term)	14374	316800	299200	342000	364000	418000	388600	319300	390200
2833	PGSC0003DMP400021140	PGSC0003DMG400011933	Protein yippee	16.43	34.56	0.82	5	1	1	iTRAQ 8plex (K N-term)	14304	316800	299200	342000	364000	418000	388600	319300	390200
2411	PGSC0003DMP400067225	PGSC0003DMG400045121	Basic 7S globulin 2 small subunit	19.16	30.54	0.82	2	1	1	iTRAQ 8plex (K N-term)	51846	219500	209800	217100	246900	273200	266000	215500	262000
2411	PGSC0003DMP400042456	PGSC0003DMG400024537	Basic 7S globulin 2 small subunit	19.16	30.54	0.82	2	1	1	iTRAQ 8plex (K N-term)	46865	219500	209800	217100	246900	273200	266000	215500	262000
2411	PGSC0003DMP400042457	PGSC0003DMG400024538	Basic 7S globulin 2 small subunit	19.16	30.54	0.82	2	1	1	iTRAQ 8plex (K N-term)	46847	219500	209800	217100	246900	273200	266000	215500	262000
2411	PGSC0003DMP400065696	PGSC0003DMG400043592	Basic 7S globulin 2 small subunit	19.16	30.54	0.82	2	1	1	iTRAQ 8plex (K N-term)	48304	219500	209800	217100	246900	273200	266000	215500	262000
784	ABB90023.1		photosystem II protein D1 ABB90023.1	16.66	247.88	0.81	23	7	7	iTRAQ 8plex (K N-term)	38951	17410000	15230000	17340000	19420000	21460000	20690000	16660000	20530000
164	PGSC0003DMP400041249	PGSC0003DMG401023851	EMB2394 (EMBRYO DEFECTIVE 2394)	15.5	303.72	0.81	58	17	17	iTRAQ 8plex (K N-term); Oxidation (M)	25144	73860000	64470000	63690000	87720000	79660000	80940000	67340000	82770000
816	PGSC0003DMP400016620	PGSC0003DMG400009400	Fasciclin-like arabinogalactan protein 1	25.65	210.21	0.81	21	5	5	iTRAQ 8plex (K N-term)	26554	8444000	8472000	8068000	10670000	10340000	9852000	8328000	10290000
511	PGSC0003DMP400025107	PGSC0003DMG400014253	Acyl carrier protein	15.8	178.52	0.81	27	4	4	iTRAQ 8plex (K N-term)	12620	86960000	78910000	91570000	114000000	99250000	103300000	85820000	105500000
511	PGSC0003DMP400025108	PGSC0003DMG400014253	Acyl carrier protein	15.8	178.52	0.81	23	4	4	iTRAQ 8plex (K N-term)	14707	86960000	78910000	91570000	114000000	99250000	103300000	85820000	105500000
1053	PGSC0003DMP400045566	PGSC0003DMG400026253	50S ribosomal protein L19-2, chloroplastic	16.06	161.25	0.81	24	4	4	iTRAQ 8plex (K N-term)	24705	15110000	13510000	12990000	18050000	16960000	16070000	13870000	17030000
1738	PGSC0003DMP400032458	PGSC0003DMG401018633	Axoneme-associated protein mst101	21.62	90.38	0.81	11	3	3	iTRAQ 8plex (K N-term)	26047	2045000	1873000	1878000	2504000	2392000	2262000	1932000	2386000
2224	PGSC0003DMP400039993	PGSC0003DMG400023086	Superoxide dismutase [Cu-Zn]	16.84	64.48	0.81	7	1	1	iTRAQ 8plex (K N-term)	16833	5604000	5280000	6016000	7080000	6962000	6746000	5633000	6930000
2742	PGSC0003DMP400038732	PGSC0003DMG400022353	DAG	15.36	53.86	0.81	2	1	1	iTRAQ 8plex (K N-term)	52479	1049000	1038000	1044000	1218000	1378000	1262000	1043000	1286000
498	PGSC0003DMP400046332	PGSC0003DMG400026667	Isoform 2 of PsbP 2, chloroplastic	15.63	312.02	0.8	51	11	11	iTRAQ 8plex (K N-term); Oxidation (M)	25593	24320000	21070000	21960000	28610000	28040000	27490000	22450000	28050000
498	PGSC0003DMP400046333	PGSC0003DMG400026667	Isoform 2 of PsbP 2, chloroplastic	15.63	312.02	0.8	51	11	11	iTRAQ 8plex (K N-term); Oxidation (M)	25593	24320000	21070000	21960000	28610000	28040000	27490000	22450000	28050000
1086	PGSC0003DMP400021009	PGSC0003DMG400011846	Rhodanese-like family protein	21.25	154.85	0.8	18	4	4	iTRAQ 8plex (K N-term)	24992	7573000	6958000	7353000	8570000	9625000	9204000	7295000	9133000
1095	PGSC0003DMP400047733	PGSC0003DMG400027440	Conserved gene of unknown function	15.26	153.47	0.8	16	5	5	iTRAQ 8plex (K N-term)	35083	5403000	5402000	5594000	6757000	7357000	6338000	5467000	6817000
1081	PGSC0003DMP400033827	PGSC0003DMG400019456	Tha4 protein	15.38	147.87	0.8	28	6	6	iTRAQ 8plex (K N-term)	17621	17500000	15180000	17070000	20600000	21260000	20620000	16580000	20830000
1335	PGSC0003DMP400043894	PGSC0003DMG400025300	Conserved gene of unknown function	15.39	76.36	0.8	7	1	1	iTRAQ 8plex (K N-term); Oxidation (M)	18578	8296000	7877000	8581000	9620000	10000000	11340000	8252000	10320000
399	PGSC0003DMP400032278	PGSC0003DMG400018522	Thylakoid lumenal 17.4 kDa protein, chloroplast	38.54	296.28	0.79	37	9	9	Carbamidomethylation; iTRAQ 8plex (K N-term); Oxidation (M)	25311	62450000	61290000	62130000	78040000	79310000	76750000	61950000	78030000
1259	PGSC0003DMP400036885	PGSC0003DMG400021288	Conserved gene of unknown function	15.27	172.53	0.79	31	3	3	iTRAQ 8plex (K N-term)	17686	7722000	6500000	7541000	9953000	8791000	8718000	7254000	9154000
1952	PGSC0003DMP400023906	PGSC0003DMG400013516	Polygalacturonase	18.3	105.63	0.79	4	2	2	iTRAQ 8plex (K N-term)	55804	4441000	3986000	4379000	5897000	5151000	5190000	4269000	5413000
1952	PGSC0003DMP400023908	PGSC0003DMG400013516	Polygalacturonase	18.3	105.63	0.79	8	2	2	iTRAQ 8plex (K N-term)	29567	4441000	3986000	4379000	5897000	5151000	5190000	4269000	5413000
1952	PGSC0003DMP400023905	PGSC0003DMG400013516	Polygalacturonase	18.3	105.63	0.79	5	2	2	iTRAQ 8plex (K N-term)	41787	4441000	3986000	4379000	5897000	5151000	5190000	4269000	5413000
2671	PGSC0003DMP400063324	PGSC0003DMG400041220	DUF26 domain-containing protein 1	16.82	84.1	0.79	5	1	1	iTRAQ 8plex (K N-term)	29886	450500	387400	394600	543100	498300	521500	410800	521000
1631	PGSC0003DMP400032575	PGSC0003DMG400018685	High mobility group protein 2 HMG2	16.43	80.46	0.79	22	4	4	iTRAQ 8plex (K N-term)	15529	2519000	2156000	2483000	2911000	3206000	2911000	2386000	3009000
1631	PGSC0003DMP400032574	PGSC0003DMG400018685	High mobility group protein 2 HMG2	16.43	80.46	0.79	19	4	4	iTRAQ 8plex (K N-term)	18440	2519000	2156000	2483000	2911000	3206000	2911000	2386000	3009000
2239	PGSC0003DMP400050553	PGSC0003DMG400029016	Conserved gene of unknown function	18.55	60.52	0.79	7	1	1	iTRAQ 8plex (K N-term)	13770	3349000	3024000	3206000	4200000	4202000	3699000	3193000	4034000
2239	PGSC0003DMP400050552	PGSC0003DMG400029016	Conserved gene of unknown function	18.55	60.52	0.79	6	1	1	iTRAQ 8plex (K N-term)	14303	3349000	3024000	3206000	4200000	4202000	3699000	3193000	4034000
106	PGSC0003DMP400051744	PGSC0003DMG400029704	30S ribosomal protein S5	19.48	312.93	0.78	52	17	17	iTRAQ 8plex (K N-term); Oxidation (M)	33386	84950000	76360000	75330000	108700000	96150000	97070000	78880000	100600000
371	PGSC0003DMP400012646	PGSC0003DMG401007138	Conserved gene of unknown function	18.61	286.59	0.78	48	13	10	iTRAQ 8plex (K N-term)	23249	54240000	47470000	48750000	69920000	63460000	60210000	50150000	64530000
371	PGSC0003DMP400012645	PGSC0003DMG401007138	Conserved gene of unknown function	18.61	286.59	0.78	46	13	10	iTRAQ 8plex (K N-term)	24088	54240000	47470000	48750000	69920000	63460000	60210000	50150000	64530000
589	PGSC0003DMP400009317	PGSC0003DMG400005247	Superoxide dismutase	15.22	242.75	0.78	16	7	5	iTRAQ 8plex (K N-term)	33086	36690000	30850000	30830000	44880000	42760000	38440000	32790000	42030000
589	PGSC0003DMP400009318	PGSC0003DMG400005247	Superoxide dismutase	15.22	242.75	0.78	16	7	5	iTRAQ 8plex (K N-term)	34620	36690000	30850000	30830000	44880000	42760000	38440000	32790000	42030000
796	PGSC0003DMP400045249	PGSC0003DMG400026078	50S ribosomal protein L21	16.08	228.43	0.78	35	7	7	iTRAQ 8plex (K N-term)	23870	23130000	20120000	19210000	27770000	24740000	27920000	20820000	26810000
2614	PGSC0003DMP400047551	PGSC0003DMG402027350	E24 ASN	22.04	37.61	0.78	5	1	1	iTRAQ 8plex (K N-term)	15338	3246000	3076000	3180000	4271000	4075000	3833000	3167000	4060000
431	ABB90041.1		photosystem I P700 apoprotein A1 ABB90041.1	16.36	225.55	0.77	13	10	10	iTRAQ 8plex (K N-term)	83041	43400000	37240000	37690000	54200000	53350000	45910000	39440000	51150000
360	PGSC0003DMP400014264	PGSC0003DMG400008109	Beta-galactosidase	16	310.66	0.77	16	13	12	iTRAQ 8plex (K N-term)	93092	20420000	17520000	20420000	28100000	24050000	23680000	19450000	25280000
2098	PGSC0003DMP400003609	PGSC0003DMG400002015	Conserved gene of unknown function	20.24	81.02	0.77	7	1	1	iTRAQ 8plex (K N-term)	21373	1186000	1061000	1071000	1440000	1475000	1405000	1106000	1440000
601	ABB90040.1		photosystem I P700 apoprotein A2 ABB90040.1	20.49	269.97	0.76	12	7	7	iTRAQ 8plex (K N-term)	82071	21590000	21160000	19770000	28740000	28770000	25260000	20840000	27590000
285	PGSC0003DMP400026589	PGSC0003DMG400015155	28 kDa ribonucleoprotein, chloroplastic	15.1	286.2	0.76	31	8	8	iTRAQ 8plex (K N-term); Oxidation (M)	31885	81100000	71990000	74540000	107400000	103800000	87610000	75880000	99600000
1059	PGSC0003DMP400026402	PGSC0003DMG400015011	Immunophilin	15.32	178.93	0.76	20	4	4	iTRAQ 8plex (K N-term)	25513	24690000	19880000	22680000	28110000	28360000	31620000	22420000	29360000
1758	PGSC0003DMP400026892	PGSC0003DMG400015336	Multiprotein bridging factor 1b	16.97	85.71	0.76	15	2	2	iTRAQ 8plex (K N-term)	15272	4482000	3719000	4021000	5744000	4864000	5496000	4074000	5368000
1758	PGSC0003DMP400012592	PGSC0003DMG400007099	Multiprotein bridging factor 1c	16.97	85.71	0.76	15	2	2	iTRAQ 8plex (K N-term)	15415	4482000	3719000	4021000	5744000	4864000	5496000	4074000	5368000
104	PGSC0003DMP400005581	PGSC0003DMG400003103	Inorganic pyrophosphatase	21.71	346.27	0.75	46	17	15	iTRAQ 8plex (K N-term)	32475	123900000	107100000	115600000	161600000	155500000	146100000	115500000	154400000
1580	PGSC0003DMP400001661	PGSC0003DMG400000875	Peptidyl-prolyl cis-trans isomerase cyclophilin-type family protein	16.85	107.44	0.75	14	3	3	iTRAQ 8plex (K N-term)	23564	7019000	5989000	7120000	8799000	9400000	8672000	6709000	8957000
1580	PGSC0003DMP400001662	PGSC0003DMG400000875	Peptidyl-prolyl cis-trans isomerase cyclophilin-type family protein	16.85	107.44	0.75	13	3	3	iTRAQ 8plex (K N-term)	25730	7019000	5989000	7120000	8799000	9400000	8672000	6709000	8957000
1992	PGSC0003DMP400012666	PGSC0003DMG400007147	Conserved gene of unknown function	17.69	64.2	0.75	10	1	1	iTRAQ 8plex (K N-term)	7703	2055000	1705000	1970000	2763000	2461000	2427000	1910000	2550000
1918	PGSC0003DMP400004981	PGSC0003DMG400002775	Pyrophosphate-energized vacuolar membrane proton pump	22.87	60.3	0.74	2	2	2	iTRAQ 8plex (K N-term)	80034	3864000	3359000	3600000	5156000	4837000	4727000	3608000	4907000
1918	PGSC0003DMP400053435	PGSC0003DMG400030682	Inorganic pyrophosphatase	22.87	60.3	0.74	2	2	2	iTRAQ 8plex (K N-term)	80237	3864000	3359000	3600000	5156000	4837000	4727000	3608000	4907000
1918	PGSC0003DMP400024993	PGSC0003DMG400014208	Inorganic pyrophosphatase	22.87	60.3	0.74	2	2	2	iTRAQ 8plex (K N-term)	80649	3864000	3359000	3600000	5156000	4837000	4727000	3608000	4907000
1918	PGSC0003DMP400013953	PGSC0003DMG400007913	Inorganic pyrophosphatase	22.87	60.3	0.74	2	2	2	iTRAQ 8plex (K N-term)	80216	3864000	3359000	3600000	5156000	4837000	4727000	3608000	4907000
1333	ABB90086.1		ribosomal protein L32 ABB90086.1	17.95	93.75	0.73	29	3	3	iTRAQ 8plex (K N-term)	6402	12580000	12690000	10670000	16750000	16820000	15360000	11980000	16310000
726	PGSC0003DMP400025343	PGSC0003DMG400014394	Conserved gene of unknown function	16.85	244.37	0.73	40	6	6	iTRAQ 8plex (K N-term)	19019	17360000	15220000	16220000	25370000	20670000	21190000	16260000	22410000
1333	PGSC0003DMP400001663	PGSC0003DMG400000878	50S ribosomal protein L32, chloroplastic	17.95	93.75	0.73	29	3	3	iTRAQ 8plex (K N-term)	6359	12580000	12690000	10670000	16750000	16820000	15360000	11980000	16310000
2880	PGSC0003DMP400030239	PGSC0003DMG400017304	Conserved gene of unknown function	17.92	29.06	0.73	4	1	1	iTRAQ 8plex (K N-term)	18834	688500	594500	703000	877300	937400	921600	662000	912100
85	PGSC0003DMP400004144	PGSC0003DMG400002324	Plastid high chlorophyll fluorescence 136	20.81	416.86	0.72	70	21	21	iTRAQ 8plex (K N-term)	42861	193000000	163000000	171300000	250700000	251700000	225700000	175800000	242700000
1509	ABB90084.1		ribosomal protein S7 ABB90084.1	19.93	156.54	0.72	22	3	3	iTRAQ 8plex (K N-term)	17287	6362000	5562000	5335000	8451000	8411000	7259000	5753000	8040000
1509	ABB90096.1		ribosomal protein S7 ABB90096.1	19.93	156.54	0.72	22	3	3	iTRAQ 8plex (K N-term)	17287	6362000	5562000	5335000	8451000	8411000	7259000	5753000	8040000
421	PGSC0003DMP400012499	PGSC0003DMG400007051	50S ribosomal protein L4, chloroplastic	17.54	275.89	0.72	22	10	10	iTRAQ 8plex (K N-term)	39574	50250000	41910000	41080000	67280000	60290000	56930000	44410000	61500000
1509	PGSC0003DMP400020958	PGSC0003DMG400011820	30S ribosomal protein S7, chloroplastic	19.93	156.54	0.72	23	3	3	iTRAQ 8plex (K N-term)	16270	6362000	5562000	5335000	8451000	8411000	7259000	5753000	8040000
1509	PGSC0003DMP400060304	PGSC0003DMG400038200	30S ribosomal protein S7, chloroplastic	19.93	156.54	0.72	26	3	3	iTRAQ 8plex (K N-term)	14612	6362000	5562000	5335000	8451000	8411000	7259000	5753000	8040000
1836	ABB90070.1		cytochrome b6/f complex subunit IV ABB90070.1	20.19	83.42	0.71	11	2	2	iTRAQ 8plex (K N-term)	17485	10210000	10110000	11560000	15040000	16270000	13460000	10630000	14920000
437	PGSC0003DMP400015087	PGSC0003DMG400008585	Photosystem II reaction center psb28 protein	19.25	209.83	0.71	47	5	5	iTRAQ 8plex (K N-term)	20169	55430000	45290000	49600000	74330000	65970000	71670000	50110000	70660000
596	PGSC0003DMP400012147	PGSC0003DMG400006858	Subunit A of ferredoxin-thioredoxin-reductase	21.24	188.14	0.71	27	6	6	iTRAQ 8plex (K N-term)	18754	36570000	31900000	30980000	47870000	48580000	42950000	33150000	46470000
2815	PGSC0003DMP400051870	PGSC0003DMG400029774	Basic-leucine zipper	20.46	44.38	0.71	3	1	1	iTRAQ 8plex (K N-term)	21177	999500	837700	957200	1260000	1260000	1397000	931500	1306000
2815	PGSC0003DMP400051872	PGSC0003DMG400029774	Basic-leucine zipper	20.46	44.38	0.71	3	1	1	iTRAQ 8plex (K N-term)	27690	999500	837700	957200	1260000	1260000	1397000	931500	1306000
2815	PGSC0003DMP400051871	PGSC0003DMG400029774	Basic-leucine zipper	20.46	44.38	0.71	2	1	1	iTRAQ 8plex (K N-term)	30792	999500	837700	957200	1260000	1260000	1397000	931500	1306000
2815	PGSC0003DMP400044913	PGSC0003DMG400025889	Phi-2	20.46	44.38	0.71	2	1	1	iTRAQ 8plex (K N-term)	45033	999500	837700	957200	1260000	1260000	1397000	931500	1306000
2815	PGSC0003DMP400011014	PGSC0003DMG400006211	BZIP	20.46	44.38	0.71	2	1	1	iTRAQ 8plex (K N-term)	45326	999500	837700	957200	1260000	1260000	1397000	931500	1306000
2815	PGSC0003DMP400014087	PGSC0003DMG400008011	ABRE binding factor	20.46	44.38	0.71	2	1	1	iTRAQ 8plex (K N-term)	48034	999500	837700	957200	1260000	1260000	1397000	931500	1306000
2815	PGSC0003DMP400014086	PGSC0003DMG400008011	ABRE binding factor	20.46	44.38	0.71	2	1	1	iTRAQ 8plex (K N-term)	48795	999500	837700	957200	1260000	1260000	1397000	931500	1306000
182	PGSC0003DMP400043561	PGSC0003DMG400025106	ATP synthase epsilon chain, chloroplastic	19.05	327.71	0.7	44	10	5	iTRAQ 8plex (K N-term)	14580	74670000	59830000	67640000	88930000	105100000	96450000	67380000	96830000
155	PGSC0003DMP400031997	PGSC0003DMG400018360	Photosystem II 11 kDa protein	17.41	292.57	0.7	48	9	9	iTRAQ 8plex (K N-term); Oxidation (M)	18402	107900000	84690000	94560000	141800000	121800000	145100000	95720000	136200000
1257	PGSC0003DMP400056409	PGSC0003DMG400034309	Non-specific lipid-transfer protein	18.93	131.56	0.7	14	3	3	Carbamidomethylation; iTRAQ 8plex (K N-term)	20428	10180000	9301000	9230000	12270000	13780000	15080000	9570000	13710000
854	PGSC0003DMP400047966	PGSC0003DMG400027577	Superoxide dismutase	18.87	244.97	0.69	9	6	2	iTRAQ 8plex (K N-term)	23808	6881000	5927000	6367000	9283000	8241000	10340000	6391000	9289000
854	PGSC0003DMP400047963	PGSC0003DMG400027577	Superoxide dismutase	18.87	244.97	0.69	7	6	2	iTRAQ 8plex (K N-term)	27913	6881000	5927000	6367000	9283000	8241000	10340000	6391000	9289000
2673	PGSC0003DMP400054525	PGSC0003DMG400031295	4F5 protein family protein	20.96	69.64	0.69	16	1	1	iTRAQ 8plex (K N-term)	7222	350500	302100	323100	503000	419200	489000	325200	470400
349	PGSC0003DMP400054296	PGSC0003DMG400031166	Nucleoside diphosphate kinase	15.33	303.47	0.68	82	9	9	iTRAQ 8plex (K N-term); Acetylation (N-term); Oxidation (M)	16222	101400000	81820000	86070000	146400000	138600000	109900000	89780000	131600000
637	PGSC0003DMP400026990	PGSC0003DMG400015392	50S ribosomal protein L13, chloroplastic	16.32	242.26	0.68	40	8	7	iTRAQ 8plex (K N-term)	26093	18760000	17520000	17200000	22640000	28310000	27990000	17830000	26310000
1493	PGSC0003DMP400040708	PGSC0003DMG400023515	Sulfate transporter	15.42	35.23	0.68	1	1	1	iTRAQ 8plex (K N-term)	78629	83400000	65810000	78150000	108900000	110400000	113700000	75780000	111000000
1264	PGSC0003DMP400047273	PGSC0003DMG400027197	DHN10	19.39	125.65	0.64	15	2	2	iTRAQ 8plex (K N-term)	10476	637100	621900	757900	1186000	913200	1047000	672300	1049000
2848	PGSC0003DMP400046458	PGSC0003DMG400026738	S protein	15.57	33.49	0.38	3	1	1	iTRAQ 8plex (K N-term)	25027	465200	437600	451100	843400	1463000	1221000	451300	1176000

## Sheet: PVY28_14dpi
Protein Group	Phytozome_protein_ID	Phytozome_Gene_ID	Description	Significance	-10lgP	FC PVY28/mock	Coverage (%)	#Peptides	#Unique	PTM	Avg. Mass	Intensity iTRAQ8-116	Intensity iTRAQ8-117	Intensity iTRAQ8-121	Intensity iTRAQ8-113	Intensity iTRAQ8-114	Intensity iTRAQ8-115	Intensity PVY28(iTRAQ8-116; iTRAQ8-117; iTRAQ8-121)	Intensity control(iTRAQ8-113; iTRAQ8-114; iTRAQ8-115)
1	ABB90049.1		ribulose-1 5-bisphosphate carboxylase/oxygenase large subunit ABB90049.1	17.21	538.11	3.14	38	39	15	Carbamidomethylation; iTRAQ 8plex (K N-term); Oxidation (M)	52944	1452000000	2076000000	2692000000	609400000	719500000	649000000	2073000000	659300000
972	PGSC0003DMP400008292	PGSC0003DMG400004682	50S ribosomal protein L18, chloroplast	15.06	155.08	2.47	42	5	5	iTRAQ 8plex (K N-term)	18196	74020000	39990000	50140000	21910000	24380000	20220000	54710000	22170000
951	PGSC0003DMP400052949	PGSC0003DMG400030426	17.6 kD class I small heat shock protein	17.34	214.59	1.81	48	8	6	iTRAQ 8plex (K N-term)	17635	11250000	12820000	9493000	6308000	6273000	5982000	11190000	6188000
1315	PGSC0003DMP400014394	PGSC0003DMG400008187	Class II small heat shock protein Le-HSP17.6	30.89	208.86	1.79	30	4	4	iTRAQ 8plex (K N-term)	17601	5900000	6058000	5417000	3535000	3061000	3092000	5792000	3229000
2007	PGSC0003DMP400046980	PGSC0003DMG400027052	Kunitz trypsin inhibitor	16.73	76.3	1.77	4	2	1	iTRAQ 8plex (K N-term)	22520	2115000	2532000	3086000	1315000	1500000	1553000	2578000	1456000
2252	PGSC0003DMP400000699	PGSC0003DMG400000355	Arginyl-tRNA synthetase	15.5	59.47	1.73	3	1	1	iTRAQ 8plex (K N-term)	34552	217000	255400	324100	154500	166900	138800	265500	153400
65	PGSC0003DMP400055325	PGSC0003DMG400032155	Lipoxygenase	16.24	422.88	1.69	40	36	30	Carbamidomethylation; iTRAQ 8plex (K N-term)	101975	107200000	138000000	147300000	73090000	81940000	77070000	130800000	77370000
1914	PGSC0003DMP400022558	PGSC0003DMG400012727	T-complex protein 1 subunit beta	16.21	78.5	1.69	2	2	1	iTRAQ 8plex (K N-term)	38407	2742000	3520000	3610000	2067000	2232000	1531000	3291000	1943000
1224	PGSC0003DMP400048494	PGSC0003DMG400027888	Cysteine proteinase 3	25.39	192.41	1.67	9	4	3	iTRAQ 8plex (K N-term)	39229	3045000	3626000	3579000	1904000	2143000	2094000	3417000	2047000
27	PGSC0003DMP400007746	PGSC0003DMG400004355	Glutamine synthetase	22.83	407.38	1.66	64	27	24	Carbamidomethylation; iTRAQ 8plex (K N-term); Oxidation (M)	47590	215300000	255000000	259300000	129600000	147100000	163800000	243200000	146800000
520	PGSC0003DMP400043799	PGSC0003DMG400025228	Gamma aminobutyrate transaminase isoform2	15.42	222.89	1.66	8	8	3	iTRAQ 8plex (K N-term)	50600	20400000	26030000	29230000	13980000	16280000	15440000	25220000	15230000
683	PGSC0003DMP400038511	PGSC0003DMG401022238	ATP synthase subunit alpha, mitochondrial	16.95	165.97	1.6	7	4	2	iTRAQ 8plex (K N-term)	29434	6824000	8744000	9227000	4921000	5686000	4845000	8265000	5151000
113	PGSC0003DMP400010972	PGSC0003DMG400006186	Hydroxypyruvate reductase	18.92	380.6	1.59	65	21	21	Carbamidomethylation; iTRAQ 8plex (K N-term); Oxidation (M)	42237	74070000	85560000	94410000	50240000	55240000	54080000	84680000	53190000
812	PGSC0003DMP400048035	PGSC0003DMG400027630	Heme-binding protein	20.27	226.19	1.55	44	5	4	iTRAQ 8plex (K N-term)	13980	21220000	26360000	22030000	14450000	16200000	14380000	23200000	15010000
1420	PGSC0003DMP400014664	PGSC0003DMG400008356	NADH-glutamate dehydrogenase	15.42	140.4	1.55	11	4	4	iTRAQ 8plex (K N-term)	44664	6379000	8318000	8402000	4979000	5244000	4660000	7700000	4961000
1420	PGSC0003DMP400014665	PGSC0003DMG400008356	NADH-glutamate dehydrogenase	15.42	140.4	1.55	11	4	4	iTRAQ 8plex (K N-term)	44664	6379000	8318000	8402000	4979000	5244000	4660000	7700000	4961000
21	PGSC0003DMP400000965	PGSC0003DMG400000493	Carbonic anhydrase	17.71	403.22	1.53	59	18	17	Carbamidomethylation; iTRAQ 8plex (K N-term); Oxidation (M)	34542	898600000	953100000	950700000	538500000	608700000	678500000	934100000	608600000
966	PGSC0003DMP400055931	PGSC0003DMG400033143	60S ribosomal protein L15	21.59	211.74	1.5	36	6	6	Carbamidomethylation; iTRAQ 8plex (K N-term)	24203	23280000	25120000	28510000	17580000	18130000	15700000	25640000	17140000
966	PGSC0003DMP400051368	PGSC0003DMG400029485	60S ribosomal protein L15	21.59	211.74	1.5	36	6	6	Carbamidomethylation; iTRAQ 8plex (K N-term)	24203	23280000	25120000	28510000	17580000	18130000	15700000	25640000	17140000
2306	PGSC0003DMP400012775	PGSC0003DMG400007203	Arabinosidase ARA-1	16.13	50.35	1.5	1	1	1	iTRAQ 8plex (K N-term)	68401	871000	1027000	1146000	771700	580300	680300	1014000	677500
169	PGSC0003DMP400008235	PGSC0003DMG400004652	Serine-pyruvate aminotransferase	22.75	418.89	1.49	72	21	21	Carbamidomethylation; iTRAQ 8plex (K N-term); Oxidation (M)	43977	73470000	79130000	88630000	50460000	52830000	58270000	80410000	53850000
130	PGSC0003DMP400002845	PGSC0003DMG400001570	Catalase isozyme 2	15.97	363.79	1.49	43	22	15	Carbamidomethylation; iTRAQ 8plex (K N-term)	56935	75340000	87410000	98960000	55330000	61640000	58520000	87240000	58500000
1289	PGSC0003DMP400003107	PGSC0003DMG401001731	Ascorbate peroxidase	29.66	190.74	1.49	14	5	2	iTRAQ 8plex (K N-term)	27585	555700	563100	611100	387400	398400	376000	576600	387300
787	PGSC0003DMP400034783	PGSC0003DMG400020064	Histone H1	17.57	171.93	1.49	20	7	6	iTRAQ 8plex (K N-term)	29029	22240000	22980000	22410000	16500000	15410000	13570000	22540000	15160000
2687	PGSC0003DMP400011213	PGSC0003DMG400006319	Beta-glucosidase 01	22.24	61.71	1.49	2	1	1	iTRAQ 8plex (K N-term)	58741	1114000	1025000	1210000	789200	787700	666300	1116000	747800
35	PGSC0003DMP400019559	PGSC0003DMG400011072	Ribulose bisphosphate carboxylase/oxygenase activase 1, chloroplastic	23.57	384.59	1.48	26	22	7	iTRAQ 8plex (K N-term)	47359	14640000	16900000	14480000	11080000	9939000	10060000	15340000	10360000
35	PGSC0003DMP400019560	PGSC0003DMG400011072	Ribulose bisphosphate carboxylase/oxygenase activase 1, chloroplastic	23.57	384.59	1.48	26	22	7	iTRAQ 8plex (K N-term)	48318	14640000	16900000	14480000	11080000	9939000	10060000	15340000	10360000
35	PGSC0003DMP400019561	PGSC0003DMG400011072	Ribulose bisphosphate carboxylase/oxygenase activase 1, chloroplastic	23.57	384.59	1.48	26	22	7	iTRAQ 8plex (K N-term)	48531	14640000	16900000	14480000	11080000	9939000	10060000	15340000	10360000
1809	PGSC0003DMP400050120	PGSC0003DMG400028777	Salicylic acid-binding protein 2	17.2	124.32	1.48	25	2	2	iTRAQ 8plex (K N-term)	12837	2206000	2465000	2812000	1587000	1734000	1734000	2494000	1685000
1809	PGSC0003DMP400058864	PGSC0003DMG400036760	Salicylic acid-binding protein 2	17.2	124.32	1.48	25	2	2	iTRAQ 8plex (K N-term)	12837	2206000	2465000	2812000	1587000	1734000	1734000	2494000	1685000
87	PGSC0003DMP400032448	PGSC0003DMG400018622	AlaT1	16.94	376.6	1.47	51	26	26	Carbamidomethylation; iTRAQ 8plex (K N-term)	53480	97680000	108100000	123700000	70910000	75900000	76880000	109800000	74560000
500	PGSC0003DMP400026606	PGSC0003DMG400015165	2-deoxyglucose-6-phosphate phosphatase	15.52	195.8	1.47	36	11	11	Carbamidomethylation; iTRAQ 8plex (K N-term)	34082	29200000	33880000	37030000	22610000	23270000	22240000	33370000	22710000
2278	PGSC0003DMP400040869	PGSC0003DMG400023622	Peroxisomal small heat shock protein	16.9	62.27	1.46	6	1	1	iTRAQ 8plex (K N-term)	16055	1519000	1785000	1367000	1138000	1106000	952900	1557000	1066000
2021	PGSC0003DMP400033691	PGSC0003DMG400019395	Ubiquitin carrier protein	16.44	51.16	1.46	5	1	1	iTRAQ 8plex (K N-term)	19789	2509000	3131000	3225000	1938000	2238000	1908000	2955000	2028000
2021	PGSC0003DMP400005404	PGSC0003DMG400003003	Ubiquitin carrier protein	16.44	51.16	1.46	8	1	1	iTRAQ 8plex (K N-term)	12131	2509000	3131000	3225000	1938000	2238000	1908000	2955000	2028000
2021	PGSC0003DMP400005403	PGSC0003DMG400003003	Ubiquitin carrier protein	16.44	51.16	1.46	5	1	1	iTRAQ 8plex (K N-term)	19138	2509000	3131000	3225000	1938000	2238000	1908000	2955000	2028000
2021	PGSC0003DMP400005401	PGSC0003DMG400003003	Ubiquitin carrier protein	16.44	51.16	1.46	5	1	1	iTRAQ 8plex (K N-term)	19987	2509000	3131000	3225000	1938000	2238000	1908000	2955000	2028000
2021	PGSC0003DMP400000383	PGSC0003DMG400000177	Ubiquitin carrier protein	16.44	51.16	1.46	5	1	1	iTRAQ 8plex (K N-term)	18874	2509000	3131000	3225000	1938000	2238000	1908000	2955000	2028000
2021	PGSC0003DMP400000382	PGSC0003DMG400000177	Ubiquitin carrier protein	16.44	51.16	1.46	5	1	1	iTRAQ 8plex (K N-term)	20796	2509000	3131000	3225000	1938000	2238000	1908000	2955000	2028000
2499	PGSC0003DMP400043891	PGSC0003DMG400025298	Pyruvate kinase, cytosolic isozyme	45.08	27.21	1.46	1	1	1	iTRAQ 8plex (K N-term)	55255	2184000	2187000	2270000	1534000	1472000	1528000	2214000	1511000
2499	PGSC0003DMP400043892	PGSC0003DMG400025298	Pyruvate kinase, cytosolic isozyme	45.08	27.21	1.46	1	1	1	iTRAQ 8plex (K N-term)	55255	2184000	2187000	2270000	1534000	1472000	1528000	2214000	1511000
254	PGSC0003DMP400028271	PGSC0003DMG400016181	4-nitrophenylphosphatase	28.56	377.97	1.45	53	15	15	Carbamidomethylation; iTRAQ 8plex (K N-term); Oxidation (M)	39594	61190000	65240000	66980000	41580000	45320000	46680000	64470000	44530000
363	PGSC0003DMP400013848	PGSC0003DMG400007859	Ketol-acid reductoisomerase	16.52	357.75	1.43	20	16	10	iTRAQ 8plex (K N-term)	63840	17740000	18900000	21410000	13700000	13520000	13400000	19350000	13540000
1132	PGSC0003DMP400021497	PGSC0003DMG400012166	Translation initiation factor IF-2	16.49	154.94	1.43	9	5	2	iTRAQ 8plex (K N-term)	26383	6296000	6804000	6261000	4685000	4907000	3914000	6454000	4502000
1132	PGSC0003DMP400021496	PGSC0003DMG400012166	Translation initiation factor IF-2	16.49	154.94	1.43	9	5	2	iTRAQ 8plex (K N-term)	26817	6296000	6804000	6261000	4685000	4907000	3914000	6454000	4502000
2375	PGSC0003DMP400021200	PGSC0003DMG400011977	Small heat shock protein	20.97	42.74	1.43	11	1	1	iTRAQ 8plex (K N-term)	10565	775800	748300	665100	531100	506100	495600	729700	510900
2375	PGSC0003DMP400021199	PGSC0003DMG400011977	Small heat shock protein	20.97	42.74	1.43	4	1	1	iTRAQ 8plex (K N-term)	26190	775800	748300	665100	531100	506100	495600	729700	510900
677	PGSC0003DMP400043492	PGSC0003DMG402025066	Short-chain dehydrogenase/reductase	18.25	284.41	1.42	44	8	8	iTRAQ 8plex (K N-term)	29650	28770000	31770000	34700000	21720000	23220000	22220000	31750000	22390000
2608	PGSC0003DMP400015880	PGSC0003DMG400009029	Ran GTPase-activating protein 2	18.17	63.36	1.42	2	1	1	iTRAQ 8plex (K N-term)	60594	1455000	1589000	1811000	1142000	1207000	1064000	1618000	1138000
2608	PGSC0003DMP400015881	PGSC0003DMG400009029	Ran GTPase-activating protein 2	18.17	63.36	1.42	2	1	1	iTRAQ 8plex (K N-term)	60594	1455000	1589000	1811000	1142000	1207000	1064000	1618000	1138000
2261	PGSC0003DMP400036451	PGSC0003DMG400020999	Lipoxygenase	35.98	62.71	1.42	1	1	1	iTRAQ 8plex (K N-term)	96782	2787000	2799000	2872000	1992000	1972000	1984000	2820000	1983000
54	PGSC0003DMP400006368	PGSC0003DMG402003567	Ferredoxin--NADP reductase, leaf-type isozyme, chloroplastic	28.69	415.9	1.41	70	25	25	Carbamidomethylation; iTRAQ 8plex (K N-term); Oxidation (M)	40457	248300000	266000000	260500000	171500000	187800000	188300000	258300000	182500000
22	PGSC0003DMP400017652	PGSC0003DMG400009992	Glyceraldehyde-3-phosphate dehydrogenase B subunit	19.72	398.3	1.41	14	30	9	Carbamidomethylation; iTRAQ 8plex (K N-term); Oxidation (M)	48007	37940000	43080000	45920000	29760000	32100000	28370000	42320000	30080000
179	PGSC0003DMP400047193	PGSC0003DMG400027156	Dihydrolipoyl dehydrogenase	20.04	408.73	1.4	54	24	24	Carbamidomethylation; iTRAQ 8plex (K N-term); Oxidation (M)	52859	74100000	81720000	85670000	55850000	58550000	57540000	80500000	57310000
2588	PGSC0003DMP400052238	PGSC0003DMG400029983	Conserved gene of unknown function	27.72	71.39	1.4	6	1	1	iTRAQ 8plex (K N-term)	22194	1265000	1213000	1143000	881000	833200	869700	1207000	861300
16	PGSC0003DMP400041818	PGSC0003DMG400024182	Ribulose bisphosphate carboxylase small chain C, chloroplastic	24.82	345.22	1.39	23	12	3	Carbamidomethylation; iTRAQ 8plex (K N-term); Oxidation (M)	20382	14310000	15560000	15240000	10600000	10260000	11650000	15040000	10830000
380	PGSC0003DMP400054154	PGSC0003DMG400031091	Glutathione S-transferase	21.3	259.18	1.39	31	14	10	iTRAQ 8plex (K N-term)	25417	30620000	30270000	32140000	21570000	21190000	24230000	31010000	22330000
2525	PGSC0003DMP400047980	PGSC0003DMG400027589	Glutamate dehydrogenase A	23.85	34.32	1.39	2	1	1	iTRAQ 8plex (K N-term)	44688	341200	375200	391100	280800	259800	258100	369200	266200
2525	PGSC0003DMP400028005	PGSC0003DMG400016001	Glutamate dehydrogenase A	23.85	34.32	1.39	2	1	1	iTRAQ 8plex (K N-term)	44649	341200	375200	391100	280800	259800	258100	369200	266200
2525	PGSC0003DMP400014634	PGSC0003DMG400008344	Glutamate dehydrogenase A	23.85	34.32	1.39	2	1	1	iTRAQ 8plex (K N-term)	44709	341200	375200	391100	280800	259800	258100	369200	266200
19	PGSC0003DMP400051213	PGSC0003DMG400029406	Glyceraldehyde-3-phosphate dehydrogenase B subunit	19.4	394.55	1.38	18	29	9	Carbamidomethylation; iTRAQ 8plex (K N-term)	47927	71380000	81590000	85790000	53370000	58980000	60810000	79590000	57720000
949	PGSC0003DMP400010903	PGSC0003DMG401006147	Heat shock protein	19.93	210.23	1.38	2	6	1	iTRAQ 8plex (K N-term)	90489	239700	243800	268100	198100	165100	182400	250500	181900
269	PGSC0003DMP400013800	PGSC0003DMG400007831	Neutral leucine aminopeptidase preprotein	17.2	346.63	1.37	53	21	21	iTRAQ 8plex (K N-term); Oxidation (M)	54761	37630000	42840000	45480000	30140000	31990000	29710000	41980000	30610000
2398	PGSC0003DMP400009278	PGSC0003DMG400005222	Aminocarboxymuconate-semialdehyde decarboxylase	15.05	53.05	1.37	5	1	1	iTRAQ 8plex (K N-term)	19466	1147000	1239000	1444000	974900	942900	887700	1277000	935200
2398	PGSC0003DMP400009277	PGSC0003DMG400005222	Aminocarboxymuconate-semialdehyde decarboxylase	15.05	53.05	1.37	3	1	1	iTRAQ 8plex (K N-term)	28011	1147000	1239000	1444000	974900	942900	887700	1277000	935200
2398	PGSC0003DMP400009276	PGSC0003DMG400005222	Aminocarboxymuconate-semialdehyde decarboxylase	15.05	53.05	1.37	3	1	1	iTRAQ 8plex (K N-term)	33337	1147000	1239000	1444000	974900	942900	887700	1277000	935200
1101	PGSC0003DMP400054026	PGSC0003DMG400031020	Allyl alcohol dehydrogenase	26.6	210.71	1.36	22	5	5	iTRAQ 8plex (K N-term)	37870	8686000	9220000	9688000	6581000	7177000	6521000	9198000	6759000
1947	PGSC0003DMP400016630	PGSC0003DMG400009407	Dead box ATP-dependent RNA helicase	26.02	36.91	1.36	1	1	1	iTRAQ 8plex (K N-term)	76412	1485000	1364000	1461000	1032000	1073000	1055000	1437000	1053000
1947	PGSC0003DMP400016631	PGSC0003DMG400009407	Dead box ATP-dependent RNA helicase	26.02	36.91	1.36	1	1	1	iTRAQ 8plex (K N-term)	76412	1485000	1364000	1461000	1032000	1073000	1055000	1437000	1053000
1947	PGSC0003DMP400029239	PGSC0003DMG400016720	Dead box ATP-dependent RNA helicase	26.02	36.91	1.36	1	1	1	iTRAQ 8plex (K N-term)	81987	1485000	1364000	1461000	1032000	1073000	1055000	1437000	1053000
230	PGSC0003DMP400052080	PGSC0003DMG400029897	Aspartate aminotransferase	21.4	346.75	1.35	44	20	19	iTRAQ 8plex (K N-term)	50839	49210000	51780000	53790000	38290000	38240000	38140000	51600000	38220000
230	PGSC0003DMP400052081	PGSC0003DMG400029897	Aspartate aminotransferase	21.4	346.75	1.35	44	20	19	iTRAQ 8plex (K N-term)	50839	49210000	51780000	53790000	38290000	38240000	38140000	51600000	38220000
2639	PGSC0003DMP400016416	PGSC0003DMG401009305	Disease resistance protein RGA3	22.54	51.36	1.35	4	1	1	iTRAQ 8plex (K N-term)	27735	983100	1042000	1066000	765800	756900	762900	1030000	761900
4	PGSC0003DMP400033265	PGSC0003DMG400019149	Ribulose bisphosphate carboxylase/oxygenase activase, chloroplastic	28.68	513.11	1.34	53	40	24	Carbamidomethylation; iTRAQ 8plex (K N-term); Oxidation (M)	48120	847500000	868700000	927200000	639100000	651500000	683400000	881100000	658000000
1136	PGSC0003DMP400036658	PGSC0003DMG400021145	CbbY protein	20.8	168.32	1.34	18	5	5	iTRAQ 8plex (K N-term)	40326	7739000	8837000	8827000	6108000	6673000	6192000	8468000	6324000
899	PGSC0003DMP400054156	PGSC0003DMG400031093	Glutathione S-transferase/peroxidase	15.33	166.44	1.34	4	5	2	iTRAQ 8plex (K N-term)	25546	907700	910600	1090000	735000	692700	747600	969500	725100
189	PGSC0003DMP400004893	PGSC0003DMG402002721	Enolase	24.23	380.1	1.33	22	21	8	iTRAQ 8plex (K N-term)	47845	28510000	30060000	32100000	23720000	22500000	21940000	30220000	22720000
440	PGSC0003DMP400046824	PGSC0003DMG400026976	Nucleoside diphosphate kinase 2, chloroplastic	25.76	269.63	1.33	33	9	6	Carbamidomethylation; iTRAQ 8plex (K N-term)	24707	28830000	30890000	28640000	20900000	23330000	22270000	29450000	22170000
570	PGSC0003DMP400041707	PGSC0003DMG400024109	Fructose-1,6-bisphosphatase, cytosolic	20.21	239.3	1.33	14	9	4	iTRAQ 8plex (K N-term)	37111	9823000	9923000	11330000	7548000	7491000	8323000	10360000	7787000
1928	PGSC0003DMP400055355	PGSC0003DMG400032166	Lysyl-tRNA synthetase	16.89	99.54	1.33	3	2	2	iTRAQ 8plex (K N-term)	66232	1134000	1283000	1336000	964100	942500	912100	1251000	939600
2445	PGSC0003DMP400039216	PGSC0003DMG400022624	Glutathione s-transferase	15.08	69.95	1.33	5	1	1	iTRAQ 8plex (K N-term)	25926	689300	622300	746400	511100	519900	511000	686000	514000
2445	PGSC0003DMP400039215	PGSC0003DMG400022624	Glutathione s-transferase	15.08	69.95	1.33	5	1	1	iTRAQ 8plex (K N-term)	25958	689300	622300	746400	511100	519900	511000	686000	514000
1223	PGSC0003DMP400045108	PGSC0003DMG400026006	3-phosphoshikimate 1-carboxyvinyltransferase, chloroplastic	18.92	177.3	1.32	7	4	3	iTRAQ 8plex (K N-term)	55731	4925000	4880000	5665000	4072000	4010000	3671000	5156000	3917000
2148	PGSC0003DMP400055421	PGSC0003DMG400032208	Oxidoreductase, 2OG-Fe(II) oxygenase family protein	16.62	59.27	1.32	7	1	1	iTRAQ 8plex (K N-term)	14752	2860000	2939000	3422000	2089000	2490000	2381000	3073000	2320000
2683	PGSC0003DMP400036851	PGSC0003DMG401021263	Peptide N-glycanase	23.36	41.81	1.32	2	1	1	iTRAQ 8plex (K N-term)	65932	665000	664800	724200	532500	538900	479900	684700	517100
28	PGSC0003DMP400041522	PGSC0003DMG400024011	Chaperonin-60 beta subunit	21.32	451.03	1.31	56	41	33	Carbamidomethylation; iTRAQ 8plex (K N-term)	62851	162400000	162800000	174900000	136400000	127200000	119100000	166700000	127500000
28	PGSC0003DMP400041521	PGSC0003DMG400024011	Chaperonin-60 beta subunit	21.32	451.03	1.31	56	41	33	Carbamidomethylation; iTRAQ 8plex (K N-term)	63034	162400000	162800000	174900000	136400000	127200000	119100000	166700000	127500000
108	PGSC0003DMP400050240	PGSC0003DMG400028839	Vacuolar H+-ATPase A1 subunit isoform	18.57	450.22	1.31	31	33	13	iTRAQ 8plex (K N-term)	68638	28940000	30820000	33910000	24790000	24080000	22790000	31220000	23890000
60	PGSC0003DMP400025374	PGSC0003DMG400014405	Heat shock cognate protein 80	18.96	378.03	1.31	5	30	2	iTRAQ 8plex (K N-term)	80145	4401000	3991000	4628000	3576000	3067000	3328000	4340000	3324000
181	PGSC0003DMP400002889	PGSC0003DMG400001595	Triosephosphate isomerase, chloroplastic	24.71	335.44	1.31	44	15	9	Carbamidomethylation; iTRAQ 8plex (K N-term)	34668	33010000	34880000	36440000	25790000	26630000	27170000	34780000	26530000
286	PGSC0003DMP400035369	PGSC0003DMG400020363	Fructose-1,6-bisphosphatase	29.28	318.76	1.31	43	14	14	Carbamidomethylation; iTRAQ 8plex (K N-term)	44493	42220000	43560000	45890000	32160000	34030000	33980000	43890000	33390000
650	PGSC0003DMP400000602	PGSC0003DMG400000302	Lactoylglutathione lyase / glyoxalase I, putative	16.44	245.32	1.31	12	7	5	Carbamidomethylation; iTRAQ 8plex (K N-term)	40123	9871000	10480000	11640000	7931000	8199000	8370000	10660000	8167000
1227	PGSC0003DMP400015541	PGSC0003DMG400008852	Arginine biosynthesis bifunctional protein ArgJ beta chain	25.03	211.69	1.31	15	6	6	iTRAQ 8plex (K N-term)	49136	11810000	11750000	12860000	9532000	9306000	8978000	12140000	9272000
1227	PGSC0003DMP400015540	PGSC0003DMG400008852	Arginine biosynthesis bifunctional protein ArgJ beta chain	25.03	211.69	1.31	15	6	6	iTRAQ 8plex (K N-term)	46962	11810000	11750000	12860000	9532000	9306000	8978000	12140000	9272000
1107	PGSC0003DMP400012672	PGSC0003DMG400007149	Phosphoglycerate mutase	23.92	199.24	1.31	16	7	7	iTRAQ 8plex (K N-term)	55798	5848000	5821000	6437000	4655000	4837000	4352000	6035000	4614000
1632	PGSC0003DMP400040626	PGSC0003DMG400023474	Translation initiation factor	19.1	164	1.31	11	3	3	iTRAQ 8plex (K N-term)	47181	5422000	5774000	6320000	4589000	4504000	4248000	5839000	4447000
1530	PGSC0003DMP400043893	PGSC0003DMG400025299	Alpha-galactosidase/alpha-n-acetylgalactosaminidase	16.07	110.01	1.31	7	4	3	iTRAQ 8plex (K N-term)	46841	4189000	5102000	4660000	3487000	3753000	3397000	4650000	3546000
2264	PGSC0003DMP400042723	PGSC0003DMG401024691	Lipoxygenase	17.99	47.67	1.31	1	1	1	iTRAQ 8plex (K N-term)	79118	155600	175100	162000	133200	130300	113100	164200	125500
1281	PGSC0003DMP400008869	PGSC0003DMG400004977	Glutathione-s-transferase theta, gst	16.94	180.48	1.3	24	5	5	Carbamidomethylation; iTRAQ 8plex (K N-term)	26605	12120000	12360000	14000000	10140000	9712000	9699000	12830000	9850000
1685	PGSC0003DMP400047293	PGSC0003DMG402027210	Glucosyltransferase	23.47	136.07	1.3	6	3	1	iTRAQ 8plex (K N-term)	20171	736600	675200	750000	537700	530900	589000	720600	552500
1685	PGSC0003DMP400047294	PGSC0003DMG402027210	Glucosyltransferase	23.47	136.07	1.3	6	3	1	iTRAQ 8plex (K N-term)	20171	736600	675200	750000	537700	530900	589000	720600	552500
76	PGSC0003DMP400028766	PGSC0003DMG400016444	Aminomethyltransferase, mitochondrial	17.41	400.8	1.29	69	24	24	Carbamidomethylation; iTRAQ 8plex (K N-term)	44263	110300000	125500000	129400000	89370000	98500000	95890000	121700000	94590000
391	PGSC0003DMP400023006	PGSC0003DMG400012987	Threonine dehydratase biosynthetic, chloroplastic	20.4	341.73	1.29	30	15	15	iTRAQ 8plex (K N-term)	64764	30220000	33340000	34380000	23580000	26470000	26030000	32640000	25360000
309	PGSC0003DMP400027608	PGSC0003DMG400015745	Serine hydroxymethyltransferase	17.69	337.73	1.29	44	19	19	Carbamidomethylation; iTRAQ 8plex (K N-term)	52044	39540000	39340000	44830000	32600000	32330000	30910000	41240000	31950000
658	PGSC0003DMP400053396	PGSC0003DMG400030653	Fructokinase 3	22.32	268.13	1.29	44	11	10	Carbamidomethylation; iTRAQ 8plex (K N-term)	33729	22940000	25020000	22940000	18310000	19520000	17270000	23630000	18370000
658	PGSC0003DMP400053397	PGSC0003DMG400030653	Fructokinase 3	22.32	268.13	1.29	35	11	10	Carbamidomethylation; iTRAQ 8plex (K N-term)	41782	22940000	25020000	22940000	18310000	19520000	17270000	23630000	18370000
466	PGSC0003DMP400006182	PGSC0003DMG402003479	Oxidoreductase, 2OG-Fe(II) oxygenase family protein	22.69	265.68	1.29	27	11	7	iTRAQ 8plex (K N-term)	31305	34150000	35910000	33310000	25870000	28560000	25720000	34450000	26720000
1044	PGSC0003DMP400024854	PGSC0003DMG400014140	Prli-interacting factor l	17.26	217.33	1.29	18	6	6	iTRAQ 8plex (K N-term)	50490	9669000	10930000	11090000	8582000	8606000	7409000	10560000	8199000
903	PGSC0003DMP400019066	PGSC0003DMG400010788	Fructose-1,6-bisphosphatase, cytosolic	21.41	196.54	1.29	2	6	1	iTRAQ 8plex (K N-term)	35754	1784000	1822000	1824000	1380000	1473000	1346000	1810000	1400000
903	PGSC0003DMP400019067	PGSC0003DMG400010788	Fructose-1,6-bisphosphatase, cytosolic	21.41	196.54	1.29	2	6	1	iTRAQ 8plex (K N-term)	37291	1784000	1822000	1824000	1380000	1473000	1346000	1810000	1400000
1605	PGSC0003DMP400029634	PGSC0003DMG400016961	Oxidoreductase	15.81	115.99	1.29	8	3	3	iTRAQ 8plex (K N-term)	39458	3416000	3545000	4122000	2698000	2799000	3061000	3694000	2853000
1740	PGSC0003DMP400033805	PGSC0003DMG400019446	Annexin 11	16.82	92.97	1.29	8	2	2	iTRAQ 8plex (K N-term)	36381	3692000	3940000	4410000	3185000	3286000	2832000	4014000	3101000
2514	PGSC0003DMP400037644	PGSC0003DMG400021716	Thioredoxin h	24.73	63.49	1.29	7	1	1	iTRAQ 8plex (K N-term)	14018	352700	342400	360100	263400	266600	287300	351700	272500
370	PGSC0003DMP400029983	PGSC0003DMG400017170	Malate dehydrogenase	17.22	322.65	1.28	32	11	8	iTRAQ 8plex (K N-term)	35428	36300000	40120000	42870000	30380000	33080000	30010000	39760000	31150000
958	PGSC0003DMP400023594	PGSC0003DMG400013331	Glutamate decarboxylase isoform2	15.84	279.22	1.28	21	8	8	iTRAQ 8plex (K N-term)	56896	9389000	10130000	11320000	7655000	7838000	8668000	10280000	8054000
519	PGSC0003DMP400017580	PGSC0003DMG400009956	CDSP32 protein (Chloroplast Drought-induced Stress Protein of 32kDa)	15.07	267.37	1.28	34	11	11	iTRAQ 8plex (K N-term)	33501	40550000	39770000	46830000	33970000	35550000	29440000	42390000	32990000
718	PGSC0003DMP400024895	PGSC0003DMG400014158	Conserved gene of unknown function	17.27	265.94	1.28	36	9	9	iTRAQ 8plex (K N-term)	32638	24390000	28330000	28210000	20080000	22760000	20190000	26980000	21010000
828	PGSC0003DMP400001694	PGSC0003DMG400000894	Thylakoid-bound ascorbate peroxidase 6	18.93	175.75	1.28	15	6	6	iTRAQ 8plex (K N-term)	45834	23720000	24750000	27180000	19610000	20490000	19100000	25220000	19730000
1470	PGSC0003DMP400027476	PGSC0003DMG400015678	10-hydroxygeraniol oxidoreductase	15.49	133.87	1.28	4	3	1	Carbamidomethylation; iTRAQ 8plex (K N-term)	33783	2505000	2225000	2469000	1904000	1676000	2039000	2400000	1873000
2277	PGSC0003DMP400060020	PGSC0003DMG400037916	Integrase core domain containing protein	20.16	27.85	1.28	4	1	1	iTRAQ 8plex (K N-term)	36893	1579000	1732000	1802000	1358000	1377000	1268000	1704000	1334000
225	PGSC0003DMP400034134	PGSC0003DMG400019647	Heat shock protein 90	15.73	363.78	1.27	27	18	15	Carbamidomethylation; iTRAQ 8plex (K N-term)	90913	28900000	29110000	34020000	25770000	24300000	22450000	30680000	24170000
456	PGSC0003DMP400030948	PGSC0003DMG400017714	Annexin p34	16.56	253.26	1.27	34	12	12	Carbamidomethylation; iTRAQ 8plex (K N-term)	35846	25450000	26770000	25450000	21420000	21150000	18620000	25890000	20390000
1945	PGSC0003DMP400013835	PGSC0003DMG400007849	Enoyl-CoA hydratase, mitochondrial	19.1	85.97	1.27	5	2	2	iTRAQ 8plex (K N-term)	39126	2629000	2640000	2950000	2278000	2212000	2001000	2740000	2163000
1945	PGSC0003DMP400013833	PGSC0003DMG400007849	Enoyl-CoA hydratase, mitochondrial	19.1	85.97	1.27	5	2	2	iTRAQ 8plex (K N-term)	42913	2629000	2640000	2950000	2278000	2212000	2001000	2740000	2163000
1945	PGSC0003DMP400013834	PGSC0003DMG400007849	Enoyl-CoA hydratase, mitochondrial	19.1	85.97	1.27	5	2	2	iTRAQ 8plex (K N-term)	42913	2629000	2640000	2950000	2278000	2212000	2001000	2740000	2163000
2245	PGSC0003DMP400029941	PGSC0003DMG400017144	Succinic semialdehyde dehydrogenase	22.28	62.75	1.27	6	1	1	iTRAQ 8plex (K N-term)	52383	1471000	1421000	1481000	1182000	1086000	1181000	1458000	1150000
2245	PGSC0003DMP400029942	PGSC0003DMG400017144	Succinic semialdehyde dehydrogenase	22.28	62.75	1.27	5	1	1	iTRAQ 8plex (K N-term)	54466	1471000	1421000	1481000	1182000	1086000	1181000	1458000	1150000
2245	PGSC0003DMP400029943	PGSC0003DMG400017144	Succinic semialdehyde dehydrogenase	22.28	62.75	1.27	5	1	1	iTRAQ 8plex (K N-term)	54466	1471000	1421000	1481000	1182000	1086000	1181000	1458000	1150000
141	PGSC0003DMP400009092	PGSC0003DMG400005120	Glyoxisomal malate dehydrogenase	20.83	400.84	1.26	54	19	15	Carbamidomethylation; iTRAQ 8plex (K N-term); Oxidation (M)	37632	89900000	100200000	99690000	73010000	80030000	77670000	96590000	76910000
412	PGSC0003DMP400027526	PGSC0003DMG400015691	Dehydroascorbate reductase	17.22	260.45	1.26	36	9	8	Carbamidomethylation; iTRAQ 8plex (K N-term)	30012	51940000	50300000	45060000	37690000	38880000	40500000	49100000	39030000
864	PGSC0003DMP400026061	PGSC0003DMG401014805	3-beta hydroxysteroid dehydrogenase/isomerase family protein	24.34	225.67	1.26	33	7	7	Carbamidomethylation; iTRAQ 8plex (K N-term)	33161	16400000	17930000	17030000	12880000	13860000	14070000	17120000	13600000
18	PGSC0003DMP400020414	PGSC0003DMG400011530	Glyceraldehyde-3-phosphate dehydrogenase A, chloroplastic	26.36	435.08	1.25	52	27	16	Carbamidomethylation; iTRAQ 8plex (K N-term)	42708	247900000	268500000	260400000	198300000	214800000	206400000	258900000	206500000
63	PGSC0003DMP400063871	PGSC0003DMG400041767	Elongation factor TuB, chloroplastic	24.19	430.61	1.25	40	27	14	Carbamidomethylation; iTRAQ 8plex (K N-term); Oxidation (M)	51743	48910000	51690000	53730000	40930000	42920000	39980000	51440000	41280000
547	PGSC0003DMP400019951	PGSC0003DMG400011264	Coproporphyrinogen-III oxidase, chloroplastic	17.51	270.77	1.25	40	12	12	Carbamidomethylation; iTRAQ 8plex (K N-term)	38848	24520000	26160000	27530000	21090000	21020000	20550000	26070000	20890000
358	PGSC0003DMP400010820	PGSC0003DMG400006097	GDP-mannose 3',5'-epimerase	17.85	258.36	1.25	15	13	4	iTRAQ 8plex (K N-term)	42508	3243000	3297000	3701000	2795000	2830000	2599000	3414000	2741000
358	PGSC0003DMP400010821	PGSC0003DMG400006097	GDP-mannose 3',5'-epimerase	17.85	258.36	1.25	15	13	4	iTRAQ 8plex (K N-term)	42508	3243000	3297000	3701000	2795000	2830000	2599000	3414000	2741000
1053	PGSC0003DMP400049298	PGSC0003DMG400028348	Ribulose-1,5 bisphosphate carboxylase/oxygenase large subunit N-methyltransferase, chloroplastic	16.23	243.56	1.25	20	7	7	iTRAQ 8plex (K N-term)	55620	7827000	8384000	9018000	7145000	6945000	6144000	8410000	6744000
510	PGSC0003DMP400025812	PGSC0003DMG400014657	Glutathione S-transferase/peroxidase	16.48	234.44	1.25	13	10	4	Carbamidomethylation; iTRAQ 8plex (K N-term)	25616	4212000	3889000	4585000	3340000	3208000	3585000	4229000	3378000
1216	PGSC0003DMP400053067	PGSC0003DMG400030501	Quinolinate phosphirobosyltransferase	19.53	149.02	1.25	17	5	5	iTRAQ 8plex (K N-term)	34331	10650000	10990000	12020000	9200000	9158000	8608000	11220000	8989000
2615	PGSC0003DMP400045186	PGSC0003DMG401026044	Palmitoyl-protein thioesterase	15.34	55.75	1.25	8	1	1	iTRAQ 8plex (K N-term)	15931	542000	514100	596800	445900	450200	430800	551000	442300
2615	PGSC0003DMP400045187	PGSC0003DMG401026044	Palmitoyl-protein thioesterase	15.34	55.75	1.25	7	1	1	iTRAQ 8plex (K N-term)	17724	542000	514100	596800	445900	450200	430800	551000	442300
2615	PGSC0003DMP400045189	PGSC0003DMG401026044	Palmitoyl-protein thioesterase	15.34	55.75	1.25	4	1	1	iTRAQ 8plex (K N-term)	27265	542000	514100	596800	445900	450200	430800	551000	442300
2615	PGSC0003DMP400045188	PGSC0003DMG401026044	Palmitoyl-protein thioesterase	15.34	55.75	1.25	3	1	1	iTRAQ 8plex (K N-term)	37127	542000	514100	596800	445900	450200	430800	551000	442300
123	PGSC0003DMP400048247	PGSC0003DMG400027745	Triosephosphate isomerase	29.67	419.05	1.24	87	19	19	Carbamidomethylation; iTRAQ 8plex (K N-term)	27028	82130000	80800000	85990000	66590000	65550000	69110000	82980000	67080000
219	PGSC0003DMP400048033	PGSC0003DMG400027630	Heme-binding protein	26.45	319.91	1.24	19	11	3	Carbamidomethylation; iTRAQ 8plex (K N-term)	24927	3748000	3892000	3867000	3112000	2983000	3201000	3836000	3099000
218	PGSC0003DMP400009292	PGSC0003DMG400005232	Peptidyl-prolyl cis-trans isomerase	26.33	305.76	1.24	50	12	11	Carbamidomethylation; iTRAQ 8plex (K N-term); Oxidation (M)	26526	81540000	84040000	80280000	65450000	64310000	69080000	81950000	66280000
549	PGSC0003DMP400004564	PGSC0003DMG400002559	D-glycerate 3-kinase, chloroplast	15.17	273.03	1.24	31	12	12	iTRAQ 8plex (K N-term)	51310	26170000	28730000	31170000	22730000	24600000	22040000	28690000	23120000
1106	PGSC0003DMP400029000	PGSC0003DMG400016589	4-alpha-glucanotransferase	24.23	221.35	1.24	24	7	7	iTRAQ 8plex (K N-term)	64913	6465000	6950000	6949000	5439000	5732000	5240000	6788000	5470000
1106	PGSC0003DMP400028998	PGSC0003DMG400016589	4-alpha-glucanotransferase	24.23	221.35	1.24	23	7	7	iTRAQ 8plex (K N-term)	67255	6465000	6950000	6949000	5439000	5732000	5240000	6788000	5470000
854	PGSC0003DMP400043458	PGSC0003DMG400025041	Enolase-phosphatase E1	41	211.81	1.24	15	6	6	iTRAQ 8plex (K N-term)	42399	11840000	12160000	12110000	9501000	9772000	9785000	12040000	9686000
945	PGSC0003DMP400034881	PGSC0003DMG400020107	Peptidylprolyl isomerase	20.3	172.68	1.24	14	7	7	iTRAQ 8plex (K N-term)	63496	12230000	12580000	13710000	10660000	10580000	9835000	12840000	10360000
778	PGSC0003DMP400049899	PGSC0003DMG400028642	Cytochrome c1-1, heme protein, mitochondrial	17.73	138.42	1.24	10	3	3	iTRAQ 8plex (K N-term)	35636	65540000	67890000	68720000	54720000	57340000	50570000	67390000	54210000
1352	PGSC0003DMP400027098	PGSC0003DMG400015463	Ornithine carbamoyltransferase	16.88	115.59	1.24	15	5	5	iTRAQ 8plex (K N-term)	41743	14910000	15660000	16920000	12850000	13640000	11710000	15830000	12730000
2107	PGSC0003DMP400049439	PGSC0003DMG400028417	Dihydroorotase, mitochondrial	17.51	65.82	1.24	7	2	2	iTRAQ 8plex (K N-term)	38518	3780000	4098000	4041000	3023000	3468000	3101000	3973000	3197000
2107	PGSC0003DMP400049440	PGSC0003DMG400028417	Dihydroorotase, mitochondrial	17.51	65.82	1.24	7	2	2	iTRAQ 8plex (K N-term)	38518	3780000	4098000	4041000	3023000	3468000	3101000	3973000	3197000
2107	PGSC0003DMP400049441	PGSC0003DMG400028417	Dihydroorotase, mitochondrial	17.51	65.82	1.24	7	2	2	iTRAQ 8plex (K N-term)	38518	3780000	4098000	4041000	3023000	3468000	3101000	3973000	3197000
17	PGSC0003DMP400048099	PGSC0003DMG400027654	Glycolate oxidase	17.75	456.4	1.23	64	30	18	Carbamidomethylation; iTRAQ 8plex (K N-term); Oxidation (M)	40611	266300000	276600000	242000000	199400000	214700000	222900000	261600000	212300000
176	PGSC0003DMP400001780	PGSC0003DMG400000935	Phosphoglycerate mutase	19.56	357.41	1.23	62	25	25	Carbamidomethylation; iTRAQ 8plex (K N-term)	61203	62210000	65150000	68740000	54870000	55060000	49500000	65370000	53140000
231	PGSC0003DMP400015875	PGSC0003DMG400009026	Glucose-1-phosphate adenylyltransferase	20.96	316.74	1.23	46	20	20	Carbamidomethylation; iTRAQ 8plex (K N-term)	56752	41380000	44830000	45590000	34750000	37850000	34450000	43930000	35690000
845	PGSC0003DMP400013123	PGSC0003DMG400007408	Aldo-keto reductase	27.71	285.9	1.23	43	10	10	iTRAQ 8plex (K N-term)	44265	16950000	16810000	17880000	13930000	14320000	13720000	17220000	13990000
590	PGSC0003DMP400030382	PGSC0003DMG400017394	Glucose-6-phosphate 1-dehydrogenase, chloroplastic	19.52	263.61	1.23	28	13	13	iTRAQ 8plex (K N-term)	65721	17150000	17820000	19060000	14940000	14660000	14260000	18010000	14620000
642	PGSC0003DMP400000855	PGSC0003DMG400000432	Glucosyltransferase	20.55	236.16	1.23	21	8	8	iTRAQ 8plex (K N-term)	52036	21690000	22560000	23210000	18350000	19250000	17240000	22490000	18280000
967	PGSC0003DMP400000066	PGSC0003DMG400000021	Carbonyl reductase	15.44	234.48	1.23	32	7	7	iTRAQ 8plex (K N-term)	32854	13790000	15310000	14420000	11430000	12930000	11050000	14510000	11800000
606	PGSC0003DMP400051844	PGSC0003DMG400029753	GTP-binding nuclear protein Ran2	18.72	227.76	1.23	32	6	6	Carbamidomethylation; iTRAQ 8plex (K N-term)	25218	27820000	27910000	31110000	23620000	24260000	22510000	28950000	23460000
606	PGSC0003DMP400011487	PGSC0003DMG400006478	GTP-binding nuclear protein Ran1	18.72	227.76	1.23	32	6	6	Carbamidomethylation; iTRAQ 8plex (K N-term)	25186	27820000	27910000	31110000	23620000	24260000	22510000	28950000	23460000
640	PGSC0003DMP400034968	PGSC0003DMG400020149	Succinyl CoA ligase beta subunit	17.17	215.94	1.23	31	11	11	iTRAQ 8plex (K N-term)	45279	17470000	18370000	20130000	14930000	16100000	14500000	18660000	15180000
1130	PGSC0003DMP400050504	PGSC0003DMG400028982	Citrate synthase	18.15	211.52	1.23	14	5	5	iTRAQ 8plex (K N-term)	52558	8189000	8346000	9173000	6790000	6914000	7161000	8569000	6955000
1130	PGSC0003DMP400050503	PGSC0003DMG400028982	Citrate synthase	18.15	211.52	1.23	14	5	5	iTRAQ 8plex (K N-term)	52558	8189000	8346000	9173000	6790000	6914000	7161000	8569000	6955000
1617	PGSC0003DMP400005193	PGSC0003DMG400002880	Proline-rich protein	18.14	143.09	1.23	10	2	2	Carbamidomethylation; iTRAQ 8plex (K N-term)	24922	6347000	5573000	5851000	4580000	4799000	5105000	5924000	4828000
1617	PGSC0003DMP400005194	PGSC0003DMG400002880	Proline-rich protein	18.14	143.09	1.23	10	2	2	Carbamidomethylation; iTRAQ 8plex (K N-term)	24922	6347000	5573000	5851000	4580000	4799000	5105000	5924000	4828000
40	PGSC0003DMP400040504	PGSC0003DMG400023416	Dehydroascorbate reductase	37.3	394.63	1.22	89	25	24	Carbamidomethylation; iTRAQ 8plex (K N-term)	23440	206000000	202400000	210100000	171600000	166400000	170700000	206200000	169600000
183	PGSC0003DMP400020835	PGSC0003DMG400011751	2-oxoglutarate-dependent dioxygenase	15.21	382.97	1.22	57	18	18	Carbamidomethylation; iTRAQ 8plex (K N-term)	37881	68380000	79010000	76630000	61470000	65540000	57290000	74670000	61440000
183	PGSC0003DMP400020834	PGSC0003DMG400011751	2-oxoglutarate-dependent dioxygenase	15.21	382.97	1.22	57	18	18	Carbamidomethylation; iTRAQ 8plex (K N-term)	37881	68380000	79010000	76630000	61470000	65540000	57290000	74670000	61440000
451	PGSC0003DMP400021803	PGSC0003DMG400012322	Monodehydroascorbate reductase	22.12	312.11	1.22	39	14	14	iTRAQ 8plex (K N-term)	53167	22410000	22250000	24170000	19440000	18460000	18640000	22940000	18850000
451	PGSC0003DMP400021804	PGSC0003DMG400012322	Monodehydroascorbate reductase	22.12	312.11	1.22	39	14	14	iTRAQ 8plex (K N-term)	53167	22410000	22250000	24170000	19440000	18460000	18640000	22940000	18850000
1425	PGSC0003DMP400036865	PGSC0003DMG400021272	DAG protein	32.02	153.28	1.22	10	4	3	iTRAQ 8plex (K N-term)	45464	7486000	7773000	7852000	6210000	6359000	6444000	7704000	6337000
2653	PGSC0003DMP400016256	PGSC0003DMG400009217	Conserved gene of unknown function	20.83	48.33	1.22	4	1	1	iTRAQ 8plex (K N-term)	24168	532900	532400	583600	460100	464100	426900	549700	450300
58	PGSC0003DMP400017466	PGSC0003DMG400009900	FtsH	18.19	463.42	1.21	56	34	33	Carbamidomethylation; iTRAQ 8plex (K N-term)	75961	77340000	81610000	86710000	69150000	69060000	65580000	81890000	67930000
263	PGSC0003DMP400050159	PGSC0003DMG400028795	LeArcA1 protein	16.92	362.47	1.21	16	17	4	Carbamidomethylation; iTRAQ 8plex (K N-term)	35976	4295000	4254000	4767000	3758000	3720000	3545000	4439000	3674000
542	PGSC0003DMP400002125	PGSC0003DMG400001149	Allene oxide synthase 2	22.91	257.54	1.21	26	11	11	iTRAQ 8plex (K N-term)	57420	15170000	15880000	16260000	12440000	13510000	13300000	15770000	13080000
1249	PGSC0003DMP400041438	PGSC0003DMG401023974	Amino acid binding protein	18.58	148.21	1.21	21	6	6	Carbamidomethylation; iTRAQ 8plex (K N-term)	31999	5833000	5859000	6338000	4912000	4951000	5046000	6010000	4969000
1832	PGSC0003DMP400048550	PGSC0003DMG400027919	Aspartate aminotransferase	17.1	83.28	1.21	4	2	2	iTRAQ 8plex (K N-term)	51406	2210000	2324000	2465000	1924000	1951000	1892000	2333000	1923000
24	PGSC0003DMP400053311	PGSC0003DMG400030612	Serine hydroxymethyltransferase, mitochondrial	15.92	499.73	1.2	60	36	26	Carbamidomethylation; iTRAQ 8plex (K N-term); Oxidation (M)	57146	226500000	239500000	212200000	174300000	188500000	200200000	226100000	187700000
894	PGSC0003DMP400051119	PGSC0003DMG400029355	Allyl alcohol dehydrogenase	16.24	264.87	1.2	27	7	7	iTRAQ 8plex (K N-term)	38088	11810000	13040000	13220000	10260000	10730000	10620000	12690000	10540000
1503	PGSC0003DMP400044013	PGSC0003DMG400025373	Cinnamoyl-CoA reductase	15.13	118.97	1.2	13	4	4	iTRAQ 8plex (K N-term)	35677	5154000	5616000	5963000	4484000	4839000	4593000	5578000	4638000
737	PGSC0003DMP400048151	PGSC0003DMG402027687	Wound-inducible carboxypeptidase	26.01	241.32	0.83	10	7	3	Carbamidomethylation; iTRAQ 8plex (K N-term)	49899	5324000	5147000	5040000	6464000	6074000	6095000	5171000	6211000
790	PGSC0003DMP400048314	PGSC0003DMG400027787	Eukaryotic translation initiation factor 3f, eif3f	20.12	237.02	0.83	24	6	5	iTRAQ 8plex (K N-term)	31789	10750000	10070000	9907000	12930000	11670000	12290000	10240000	12300000
730	PGSC0003DMP400014027	PGSC0003DMG400007973	Sterol carrier protein 2 (SCP-2) family protein	19.22	217.44	0.83	77	9	9	iTRAQ 8plex (K N-term)	13703	14940000	13760000	13480000	16780000	16570000	17570000	14060000	16970000
1037	PGSC0003DMP400044937	PGSC0003DMG402025899	Serine carboxypeptidase	20.02	211.62	0.83	12	6	6	iTRAQ 8plex (K N-term)	57588	14910000	14670000	14220000	17660000	18450000	16750000	14600000	17620000
490	PGSC0003DMP400038791	PGSC0003DMG400022381	Conserved gene of unknown function	15.43	200.2	0.83	21	9	8	iTRAQ 8plex (K N-term)	36151	25490000	23930000	23340000	31780000	28980000	27360000	24250000	29380000
957	PGSC0003DMP400056198	PGSC0003DMG400033685	Calmodulin	15.95	199.16	0.83	20	4	2	iTRAQ 8plex (K N-term)	16932	2735000	2468000	2442000	3345000	2933000	2987000	2548000	3088000
1280	PGSC0003DMP400044962	PGSC0003DMG400025911	Methylketone synthase Ib	19.6	195.6	0.83	21	5	4	iTRAQ 8plex (K N-term)	31868	6980000	6874000	7236000	8901000	8424000	8050000	7030000	8459000
1104	PGSC0003DMP400050564	PGSC0003DMG400029027	Mitochondrial prohibitin 1	18.43	189.21	0.83	11	4	2	iTRAQ 8plex (K N-term)	30290	2498000	2307000	2241000	2932000	2880000	2658000	2349000	2823000
1050	PGSC0003DMP400006459	PGSC0003DMG400003615	Thioredoxin H-type 2	24.39	186.62	0.83	41	4	4	iTRAQ 8plex (K N-term)	13035	7423000	7038000	6886000	8877000	8617000	8258000	7116000	8584000
1630	PGSC0003DMP400011445	PGSC0003DMG400006449	Acireductone dioxygenase	25.46	138.2	0.83	19	3	3	iTRAQ 8plex (K N-term)	23290	3402000	3330000	3489000	4190000	4149000	3927000	3407000	4089000
2686	PGSC0003DMP400011262	PGSC0003DMG400006348	Gene of unknown function	16.82	45.32	0.83	9	1	1	iTRAQ 8plex (K N-term)	8350	583600	570600	526900	646100	724200	649100	560400	673100
302	PGSC0003DMP400027398	PGSC0003DMG400015641	Gene of unknown function	18.65	327.22	0.82	47	13	13	iTRAQ 8plex (K N-term)	30542	66200000	61430000	62510000	82290000	74720000	73730000	63380000	76910000
989	PGSC0003DMP400042979	PGSC0003DMG400024802	Serine carboxypeptidase	25.51	248.06	0.82	20	7	7	Carbamidomethylation; iTRAQ 8plex (K N-term)	52370	10170000	9861000	9530000	11730000	12120000	12000000	9855000	11950000
989	PGSC0003DMP400042978	PGSC0003DMG400024802	Serine carboxypeptidase	25.51	248.06	0.82	20	7	7	Carbamidomethylation; iTRAQ 8plex (K N-term)	53905	10170000	9861000	9530000	11730000	12120000	12000000	9855000	11950000
979	PGSC0003DMP400053451	PGSC0003DMG400030692	Conserved gene of unknown function	17.09	213.48	0.82	47	6	6	iTRAQ 8plex (K N-term)	20817	10660000	10360000	10750000	13670000	12690000	12210000	10590000	12860000
979	PGSC0003DMP400053452	PGSC0003DMG400030692	Conserved gene of unknown function	17.09	213.48	0.82	34	6	6	iTRAQ 8plex (K N-term)	28433	10660000	10360000	10750000	13670000	12690000	12210000	10590000	12860000
722	PGSC0003DMP400047617	PGSC0003DMG400027382	EF hand family protein	20.02	187.29	0.82	48	7	7	iTRAQ 8plex (K N-term)	16546	27870000	25480000	26130000	34210000	31000000	31270000	26490000	32160000
1271	PGSC0003DMP400039337	PGSC0003DMG400022691	Gene of unknown function	15.69	182.94	0.82	26	4	2	iTRAQ 8plex (K N-term)	10822	4367000	4005000	3832000	5049000	4965000	4847000	4068000	4954000
896	PGSC0003DMP400027713	PGSC0003DMG400015795	60S ribosomal protein L36	16.93	178.92	0.82	19	7	2	iTRAQ 8plex (K N-term)	12138	2321000	2333000	2473000	3142000	2789000	2793000	2376000	2908000
954	PGSC0003DMP400025799	PGSC0003DMG400014645	Arginine/serine-rich splicing factor	20.89	175.38	0.82	13	6	4	iTRAQ 8plex (K N-term)	32927	10150000	10050000	9844000	12230000	12640000	11640000	10010000	12170000
1225	PGSC0003DMP400043115	PGSC0003DMG400024876	Cytochrome c	20.11	172.93	0.82	30	3	3	iTRAQ 8plex (K N-term)	12098	5574000	5750000	5175000	7056000	6640000	6400000	5500000	6698000
1528	PGSC0003DMP400032319	PGSC0003DMG400018546	PDE225/PTAC7	16.96	159.13	0.82	27	4	4	iTRAQ 8plex (K N-term)	19275	4803000	4442000	4759000	6104000	5726000	5304000	4668000	5711000
1512	PGSC0003DMP400009314	PGSC0003DMG400005246	Pterin-4-alpha-carbinolamine dehydratase	15.92	145.04	0.82	30	3	3	iTRAQ 8plex (K N-term)	23150	6559000	6379000	6598000	8274000	8212000	7381000	6512000	7956000
1984	PGSC0003DMP400038442	PGSC0003DMG400022206	Thioredoxin HCF164, chloroplastic	18.87	137.76	0.82	10	2	2	iTRAQ 8plex (K N-term)	29737	942700	899200	978900	1141000	1156000	1140000	940300	1146000
1551	PGSC0003DMP400021853	PGSC0003DMG400012344	Phospholipid hydroperoxide glutathione peroxidase	25.69	135.7	0.82	20	3	3	iTRAQ 8plex (K N-term)	18778	4744000	4536000	4406000	5405000	5504000	5697000	4562000	5536000
1541	PGSC0003DMP400002930	PGSC0003DMG400001616	Ribosome-binding factor A	19.99	95.73	0.82	13	3	3	iTRAQ 8plex (K N-term)	22684	3806000	3518000	3481000	4479000	4417000	4303000	3602000	4400000
1541	PGSC0003DMP400002931	PGSC0003DMG400001616	Ribosome-binding factor A	19.99	95.73	0.82	13	3	3	iTRAQ 8plex (K N-term)	22684	3806000	3518000	3481000	4479000	4417000	4303000	3602000	4400000
2031	PGSC0003DMP400017510	PGSC0003DMG400009921	Cysteine protease 14	17.79	45.96	0.82	2	1	1	iTRAQ 8plex (K N-term)	40142	1264000	1198000	1353000	1577000	1612000	1443000	1272000	1544000
2713	PGSC0003DMP400006611	PGSC0003DMG402003705	GTP-dependent nucleic acid-binding protein engD	18.95	36.15	0.82	3	1	1	iTRAQ 8plex (K N-term)	55153	1080000	966900	1044000	1328000	1187000	1254000	1030000	1256000
1663	ABB90063.1		ribosomal protein L20 ABB90063.1	17.6	81.27	0.81	12	2	2	iTRAQ 8plex (K N-term)	15541	4425000	4092000	4716000	5182000	5768000	5370000	4411000	5440000
350	PGSC0003DMP400046529	PGSC0003DMG400026784	Inorganic pyrophosphatase	23.68	332.68	0.81	45	13	11	iTRAQ 8plex (K N-term)	32486	22080000	20380000	20400000	26780000	24690000	26470000	20950000	25980000
317	PGSC0003DMP400037857	PGSC0003DMG400021855	PHB2	19.38	327.11	0.81	67	13	13	iTRAQ 8plex (K N-term)	31856	26320000	24970000	23310000	32220000	30680000	28980000	24870000	30630000
331	PGSC0003DMP400011990	PGSC0003DMG400006781	Subtilase	18.78	302.2	0.81	34	18	16	iTRAQ 8plex (K N-term)	85368	28850000	27030000	30500000	37390000	35750000	33230000	28790000	35460000
248	PGSC0003DMP400012992	PGSC0003DMG400007335	Apyrase 3	15.07	271.04	0.81	30	13	13	Carbamidomethylation; iTRAQ 8plex (K N-term)	49550	90280000	86120000	78190000	105900000	102400000	105700000	84860000	104700000
248	PGSC0003DMP400012991	PGSC0003DMG400007335	Apyrase 3	15.07	271.04	0.81	30	13	13	Carbamidomethylation; iTRAQ 8plex (K N-term)	49550	90280000	86120000	78190000	105900000	102400000	105700000	84860000	104700000
1090	PGSC0003DMP400052007	PGSC0003DMG400029847	Dihydroneopterin aldolase	22.62	203.26	0.81	43	4	4	iTRAQ 8plex (K N-term)	14560	8086000	7490000	7346000	9945000	9118000	9372000	7641000	9478000
1090	PGSC0003DMP400052006	PGSC0003DMG400029847	Dihydroneopterin aldolase	22.62	203.26	0.81	43	4	4	iTRAQ 8plex (K N-term)	14560	8086000	7490000	7346000	9945000	9118000	9372000	7641000	9478000
984	PGSC0003DMP400042806	PGSC0003DMG400024719	60S ribosomal protein L22	15.24	186.46	0.81	55	6	6	Carbamidomethylation; iTRAQ 8plex (K N-term)	14022	16500000	14820000	15260000	20520000	19640000	17400000	15530000	19190000
1185	PGSC0003DMP400023466	PGSC0003DMG400013268	Brain protein	21.38	171.9	0.81	40	4	4	iTRAQ 8plex (K N-term)	12306	10870000	10070000	9826000	13140000	12540000	12440000	10250000	12710000
1375	PGSC0003DMP400033355	PGSC0003DMG400019201	Mitochondrial import inner membrane translocase subunit Tim9	15.04	170.21	0.81	38	3	3	iTRAQ 8plex (K N-term)	10759	9571000	9167000	8090000	11680000	11340000	10220000	8943000	11080000
1716	PGSC0003DMP400008241	PGSC0003DMG400004654	Conserved gene of unknown function	16.38	164.15	0.81	24	3	3	iTRAQ 8plex (K N-term)	17326	2335000	2193000	2142000	3009000	2688000	2588000	2223000	2762000
1716	PGSC0003DMP400008240	PGSC0003DMG400004654	Conserved gene of unknown function	16.38	164.15	0.81	24	3	3	iTRAQ 8plex (K N-term)	17326	2335000	2193000	2142000	3009000	2688000	2588000	2223000	2762000
987	PGSC0003DMP400053771	PGSC0003DMG400030867	Acyl-CoA-binding protein	19.36	159.52	0.81	48	4	4	iTRAQ 8plex (K N-term)	10064	13800000	13290000	12920000	17460000	16110000	15590000	13340000	16390000
1405	PGSC0003DMP400040663	PGSC0003DMG400023492	Copper chaperone	16.88	133.62	0.81	54	3	3	iTRAQ 8plex (K N-term)	8547	8493000	8209000	7332000	10270000	9267000	10280000	8011000	9938000
988	PGSC0003DMP400043894	PGSC0003DMG400025300	Conserved gene of unknown function	16.09	105.24	0.81	17	2	2	iTRAQ 8plex (K N-term); Oxidation (M)	18578	11770000	11490000	13080000	15340000	14710000	14950000	12110000	15000000
1842	PGSC0003DMP400001323	PGSC0003DMG400000672	PTAC18	16.74	98.25	0.81	14	2	2	iTRAQ 8plex (K N-term)	16542	2839000	2480000	2663000	3430000	3376000	3016000	2660000	3274000
1842	PGSC0003DMP400001324	PGSC0003DMG400000672	PTAC18	16.74	98.25	0.81	14	2	2	iTRAQ 8plex (K N-term)	16542	2839000	2480000	2663000	3430000	3376000	3016000	2660000	3274000
2654	PGSC0003DMP400002463	PGSC0003DMG400001367	Rapid alkalinization factor 4	21.08	47.1	0.81	8	1	1	Carbamidomethylation; iTRAQ 8plex (K N-term)	12226	533900	494200	523900	634000	645900	631100	517300	637000
2286	PGSC0003DMP400019508	PGSC0003DMG400011045	Cc-nbs-lrr resistance protein	16.05	36.67	0.81	1	1	1	iTRAQ 8plex (K N-term)	148152	378500	335300	326800	402800	424300	450100	346800	425700
227	PGSC0003DMP400023782	PGSC0003DMG400013437	Sulfate adenylyltransferase	18.51	381.11	0.8	49	20	13	iTRAQ 8plex (K N-term)	52192	24240000	22190000	22250000	30750000	27770000	26960000	22900000	28490000
603	PGSC0003DMP400029965	PGSC0003DMG400017156	Heterogeneous nuclear ribonucleoprotein 27C	15.91	335.77	0.8	25	11	9	iTRAQ 8plex (K N-term)	47808	17530000	16070000	16030000	22910000	19670000	19790000	16540000	20790000
603	PGSC0003DMP400029964	PGSC0003DMG400017156	Heterogeneous nuclear ribonucleoprotein 27C	15.91	335.77	0.8	25	11	9	iTRAQ 8plex (K N-term)	47808	17530000	16070000	16030000	22910000	19670000	19790000	16540000	20790000
419	PGSC0003DMP400026990	PGSC0003DMG400015392	50S ribosomal protein L13, chloroplastic	35.88	292.71	0.8	49	10	8	iTRAQ 8plex (K N-term); Oxidation (M)	26093	29010000	28020000	28850000	36340000	36000000	35590000	28630000	35980000
481	PGSC0003DMP400030492	PGSC0003DMG400017453	Oligopeptidase	18.83	274.76	0.8	43	11	11	iTRAQ 8plex (K N-term)	25942	26320000	23010000	24390000	32980000	29500000	29850000	24570000	30780000
339	PGSC0003DMP400025263	PGSC0003DMG400014339	Remorin	18.87	265.71	0.8	53	16	15	iTRAQ 8plex (K N-term)	21799	36330000	32310000	32130000	44560000	40530000	40990000	33590000	42030000
829	PGSC0003DMP400006613	PGSC0003DMG400003707	Pre-pro-cysteine proteinase	27.08	241.04	0.8	22	8	8	Carbamidomethylation; iTRAQ 8plex (K N-term)	40120	16580000	17560000	17600000	21320000	21390000	22020000	17240000	21580000
487	PGSC0003DMP400048470	PGSC0003DMG400027873	Dihydrolipoamide succinyltransferase component of 2-oxoglutarate dehydrogenase	18.96	230.67	0.8	18	11	7	iTRAQ 8plex (K N-term)	40617	9869000	9129000	8989000	11020000	12550000	11370000	9329000	11650000
487	PGSC0003DMP400048471	PGSC0003DMG400027873	Dihydrolipoamide succinyltransferase component of 2-oxoglutarate dehydrogenase	18.96	230.67	0.8	16	11	7	iTRAQ 8plex (K N-term)	45134	9869000	9129000	8989000	11020000	12550000	11370000	9329000	11650000
487	PGSC0003DMP400048469	PGSC0003DMG400027873	Dihydrolipoamide succinyltransferase component of 2-oxoglutarate dehydrogenase	18.96	230.67	0.8	14	11	7	iTRAQ 8plex (K N-term)	51471	9869000	9129000	8989000	11020000	12550000	11370000	9329000	11650000
1084	PGSC0003DMP400046295	PGSC0003DMG400026653	Conserved gene of unknown function	19.48	200.45	0.8	28	5	5	iTRAQ 8plex (K N-term)	25918	9810000	9317000	8912000	12400000	10880000	11920000	9347000	11740000
1317	PGSC0003DMP400028636	PGSC0003DMG400016393	Pre-mRNA branch site protein p14	17.97	183.09	0.8	37	3	3	iTRAQ 8plex (K N-term)	14303	3840000	3573000	3908000	5135000	4489000	4561000	3773000	4728000
540	PGSC0003DMP400025107	PGSC0003DMG400014253	Acyl carrier protein	17.72	178.11	0.8	27	4	4	iTRAQ 8plex (K N-term)	12620	100400000	92220000	93580000	129000000	112600000	115200000	95410000	118900000
540	PGSC0003DMP400025108	PGSC0003DMG400014253	Acyl carrier protein	17.72	178.11	0.8	23	4	4	iTRAQ 8plex (K N-term)	14707	100400000	92220000	93580000	129000000	112600000	115200000	95410000	118900000
1554	PGSC0003DMP400039763	PGSC0003DMG400022930	Why2 protein	15.2	155.63	0.8	7	3	2	iTRAQ 8plex (K N-term)	23811	2563000	2308000	2578000	3368000	3121000	2815000	2483000	3101000
1041	PGSC0003DMP400005901	PGSC0003DMG400003288	Conserved gene of unknown function	15.62	174.68	0.8	21	4	4	iTRAQ 8plex (K N-term); Oxidation (M)	24862	34280000	33540000	29200000	38530000	40300000	42460000	32340000	40430000
1554	PGSC0003DMP400043985	PGSC0003DMG400025355	Why2 protein	15.2	155.63	0.8	9	3	2	iTRAQ 8plex (K N-term)	19275	2563000	2308000	2578000	3368000	3121000	2815000	2483000	3101000
1523	PGSC0003DMP400009237	PGSC0003DMG400005200	Cyclase/dehydrase	18.86	141.58	0.8	31	4	4	iTRAQ 8plex (K N-term)	16319	9403000	9699000	8943000	11390000	12480000	10980000	9348000	11620000
1523	PGSC0003DMP400009232	PGSC0003DMG400005200	Cyclase/dehydrase	18.86	141.58	0.8	19	4	4	iTRAQ 8plex (K N-term)	26492	9403000	9699000	8943000	11390000	12480000	10980000	9348000	11620000
1523	PGSC0003DMP400009235	PGSC0003DMG400005200	Cyclase/dehydrase	18.86	141.58	0.8	19	4	4	iTRAQ 8plex (K N-term)	26444	9403000	9699000	8943000	11390000	12480000	10980000	9348000	11620000
1523	PGSC0003DMP400009233	PGSC0003DMG400005200	Cyclase/dehydrase	18.86	141.58	0.8	23	4	4	iTRAQ 8plex (K N-term)	22302	9403000	9699000	8943000	11390000	12480000	10980000	9348000	11620000
1523	PGSC0003DMP400009231	PGSC0003DMG400005200	Cyclase/dehydrase	18.86	141.58	0.8	19	4	4	iTRAQ 8plex (K N-term)	26473	9403000	9699000	8943000	11390000	12480000	10980000	9348000	11620000
1523	PGSC0003DMP400009234	PGSC0003DMG400005200	Cyclase/dehydrase	18.86	141.58	0.8	19	4	4	iTRAQ 8plex (K N-term)	26528	9403000	9699000	8943000	11390000	12480000	10980000	9348000	11620000
1523	PGSC0003DMP400009236	PGSC0003DMG400005200	Cyclase/dehydrase	18.86	141.58	0.8	19	4	4	iTRAQ 8plex (K N-term)	26425	9403000	9699000	8943000	11390000	12480000	10980000	9348000	11620000
1573	PGSC0003DMP400006856	PGSC0003DMG400003861	Conserved gene of unknown function	23.73	129.24	0.8	39	4	4	iTRAQ 8plex (K N-term)	12181	3739000	3440000	3434000	4385000	4584000	4245000	3537000	4405000
1268	PGSC0003DMP400056409	PGSC0003DMG400034309	Non-specific lipid-transfer protein	15.54	128.27	0.8	14	3	3	Carbamidomethylation; iTRAQ 8plex (K N-term)	20428	9293000	9532000	9652000	11140000	11560000	12810000	9493000	11830000
868	PGSC0003DMP400040941	PGSC0003DMG400023667	60S ribosomal protein L21	22.99	109.32	0.8	5	5	2	iTRAQ 8plex (K N-term)	18613	5119000	5354000	5228000	6222000	6769000	6684000	5233000	6559000
1921	PGSC0003DMP400019948	PGSC0003DMG400011262	Conserved gene of unknown function	18.65	56.49	0.8	10	1	1	iTRAQ 8plex (K N-term)	13033	3190000	3079000	3220000	3965000	3717000	4188000	3163000	3957000
1921	PGSC0003DMP400019949	PGSC0003DMG400011262	Conserved gene of unknown function	18.65	56.49	0.8	14	1	1	iTRAQ 8plex (K N-term)	9234	3190000	3079000	3220000	3965000	3717000	4188000	3163000	3957000
538	PGSC0003DMP400046332	PGSC0003DMG400026667	Isoform 2 of PsbP 2, chloroplastic	18.21	313.36	0.79	49	10	10	iTRAQ 8plex (K N-term); Oxidation (M)	25593	35420000	32950000	30600000	43600000	40290000	40980000	32990000	41630000
538	PGSC0003DMP400046333	PGSC0003DMG400026667	Isoform 2 of PsbP 2, chloroplastic	18.21	313.36	0.79	49	10	10	iTRAQ 8plex (K N-term); Oxidation (M)	25593	35420000	32950000	30600000	43600000	40290000	40980000	32990000	41630000
1200	PGSC0003DMP400000488	PGSC0003DMG400000231	Aspartic proteinase nepenthesin-1	16	219.7	0.79	14	5	5	iTRAQ 8plex (K N-term)	51506	5101000	5108000	5023000	6250000	6891000	6065000	5077000	6402000
1002	PGSC0003DMP400026771	PGSC0003DMG400015264	Thylakoid lumenal 17.9 kDa protein, chloroplast	19.2	218.51	0.79	34	6	6	iTRAQ 8plex (K N-term)	24168	13570000	12630000	11760000	16950000	15630000	15480000	12650000	16020000
502	PGSC0003DMP400042192	PGSC0003DMG400024389	ATPase	19.14	208.71	0.79	69	7	7	iTRAQ 8plex (K N-term)	12509	30580000	29240000	27110000	37560000	38120000	33700000	28980000	36460000
599	PGSC0003DMP400042879	PGSC0003DMG400024748	Histone H2A.1	15.59	201.92	0.79	23	8	5	iTRAQ 8plex (K N-term)	15333	11030000	10190000	11760000	15540000	13230000	13190000	10990000	13980000
880	PGSC0003DMP400052308	PGSC0003DMG400030029	Peptide-N4-(N-acetyl-beta-glucosaminyl)asparagine amidase A	25.82	200.02	0.79	9	5	5	iTRAQ 8plex (K N-term)	66874	11250000	10270000	10590000	14200000	13410000	13250000	10700000	13620000
1370	PGSC0003DMP400050741	PGSC0003DMG401029142	Acid phosphatase 1	25.49	194.22	0.79	19	4	4	iTRAQ 8plex (K N-term)	30614	6897000	7023000	6844000	8975000	8843000	8418000	6921000	8745000
838	PGSC0003DMP400033375	PGSC0003DMG402019209	ALY protein	19.46	193.57	0.79	26	7	6	iTRAQ 8plex (K N-term)	26928	25130000	24130000	21870000	31810000	29970000	28680000	23710000	30150000
838	PGSC0003DMP400033373	PGSC0003DMG401019209	ALY protein	19.46	193.57	0.79	28	7	6	iTRAQ 8plex (K N-term)	24643	25130000	24130000	21870000	31810000	29970000	28680000	23710000	30150000
1008	PGSC0003DMP400045729	PGSC0003DMG400026342	Cytochrome b-c1 complex subunit 9	15.79	192.96	0.79	69	5	5	iTRAQ 8plex (K N-term)	8048	17550000	15730000	14560000	20950000	21000000	18850000	15950000	20270000
1078	PGSC0003DMP400041179	PGSC0003DMG400023798	Embryo-specific 3	27.27	147.86	0.79	8	4	1	iTRAQ 8plex (K N-term)	17447	12250000	12630000	11620000	15860000	15610000	14870000	12160000	15450000
1819	PGSC0003DMP400044890	PGSC0003DMG400025879	Conserved gene of unknown function	18.11	135.01	0.79	20	2	2	iTRAQ 8plex (K N-term)	24904	1370000	1311000	1276000	1740000	1538000	1746000	1319000	1675000
2050	PGSC0003DMP400038408	PGSC0003DMG401022191	Protein translocase	18.57	134.49	0.79	16	2	2	iTRAQ 8plex (K N-term)	21636	982500	1100000	1121000	1304000	1321000	1412000	1068000	1346000
1717	PGSC0003DMP400033763	PGSC0003DMG400019432	Calcium ion binding protein	27.06	131.89	0.79	15	3	3	iTRAQ 8plex (K N-term)	35984	2633000	2447000	2461000	3279000	3109000	3149000	2514000	3179000
1698	PGSC0003DMP400040020	PGSC0003DMG400023103	SUMO protein	15.91	130.41	0.79	11	3	2	iTRAQ 8plex (K N-term)	12072	1452000	1428000	1520000	1938000	1956000	1689000	1467000	1861000
1822	PGSC0003DMP400046035	PGSC0003DMG400026503	Fiber protein Fb15	22.77	112.45	0.79	28	2	2	iTRAQ 8plex (K N-term)	9912	3508000	3484000	3679000	4567000	4739000	4273000	3557000	4526000
1822	PGSC0003DMP400046036	PGSC0003DMG400026503	Fiber protein Fb15	22.77	112.45	0.79	28	2	2	iTRAQ 8plex (K N-term)	9912	3508000	3484000	3679000	4567000	4739000	4273000	3557000	4526000
1731	PGSC0003DMP400020851	PGSC0003DMG400011763	Structural molecule	16.89	103.31	0.79	16	3	3	iTRAQ 8plex (K N-term)	23443	3760000	3499000	3319000	4405000	4885000	4131000	3526000	4474000
704	PGSC0003DMP400022319	PGSC0003DMG400012601	RNA binding protein	16.74	280.92	0.78	26	9	8	iTRAQ 8plex (K N-term)	40153	18580000	17460000	17160000	24180000	23380000	20610000	17730000	22730000
348	PGSC0003DMP400012646	PGSC0003DMG401007138	Conserved gene of unknown function	20.13	280.24	0.78	48	11	11	iTRAQ 8plex (K N-term)	23249	61630000	56400000	54450000	79830000	71830000	70240000	57490000	73970000
348	PGSC0003DMP400012645	PGSC0003DMG401007138	Conserved gene of unknown function	20.13	280.24	0.78	46	11	11	iTRAQ 8plex (K N-term)	24088	61630000	56400000	54450000	79830000	71830000	70240000	57490000	73970000
661	PGSC0003DMP400037085	PGSC0003DMG400021398	Xyloglucan endotransglucosylase-hydrolase XTH7	25.28	258.11	0.78	27	6	6	Carbamidomethylation; iTRAQ 8plex (K N-term)	33524	22500000	21330000	21850000	29270000	28260000	26740000	21890000	28090000
591	PGSC0003DMP400005712	PGSC0003DMG400003159	Nucleic acid binding protein	24.06	251.49	0.78	36	9	8	iTRAQ 8plex (K N-term)	29496	18840000	18870000	17140000	24450000	23770000	22470000	18280000	23560000
1020	PGSC0003DMP400012143	PGSC0003DMG400006856	Conserved gene of unknown function	16.42	206.83	0.78	17	5	5	iTRAQ 8plex (K N-term)	39689	15940000	15060000	14520000	20950000	19450000	17630000	15170000	19340000
1024	PGSC0003DMP400039442	PGSC0003DMG401022752	Glucose-methanol-choline (Gmc) oxidoreductase	17.44	200.89	0.78	15	7	7	iTRAQ 8plex (K N-term)	62992	15060000	12860000	13350000	18330000	17880000	16860000	13760000	17690000
956	PGSC0003DMP400052297	PGSC0003DMG400030019	Non-green plastid inner envelope membrane protein	17.85	175.25	0.78	13	5	5	iTRAQ 8plex (K N-term)	34259	10880000	9395000	9649000	12260000	12200000	13930000	9974000	12800000
956	PGSC0003DMP400052296	PGSC0003DMG400030019	Non-green plastid inner envelope membrane protein	17.85	175.25	0.78	13	5	5	iTRAQ 8plex (K N-term)	34763	10880000	9395000	9649000	12260000	12200000	13930000	9974000	12800000
2044	PGSC0003DMP400014161	PGSC0003DMG400008049	Glutaredoxin-C4	18.33	146.82	0.78	29	2	2	iTRAQ 8plex (K N-term)	15562	1043000	993500	1105000	1464000	1282000	1273000	1047000	1340000
1406	PGSC0003DMP400043471	PGSC0003DMG400025056	Conserved gene of unknown function	21.75	98.32	0.78	19	3	3	iTRAQ 8plex (K N-term)	17888	4372000	4125000	4156000	5751000	5439000	5114000	4218000	5435000
1944	PGSC0003DMP400007597	PGSC0003DMG400004273	Serine/arginine-rich protein	23.85	87.7	0.78	2	2	1	iTRAQ 8plex (K N-term)	32282	254000	250700	230200	330700	301400	308600	245000	313600
1944	PGSC0003DMP400007598	PGSC0003DMG400004273	Serine/arginine-rich protein	23.85	87.7	0.78	4	2	1	iTRAQ 8plex (K N-term)	21138	254000	250700	230200	330700	301400	308600	245000	313600
1944	PGSC0003DMP400007599	PGSC0003DMG400004273	Serine/arginine-rich protein	23.85	87.7	0.78	4	2	1	iTRAQ 8plex (K N-term)	21138	254000	250700	230200	330700	301400	308600	245000	313600
2101	PGSC0003DMP400002601	PGSC0003DMG400001437	Blue (Type 1) copper domain	34.74	85.23	0.78	9	2	2	iTRAQ 8plex (K N-term)	20093	2668000	2660000	2592000	3385000	3394000	3425000	2640000	3401000
2113	PGSC0003DMP400049636	PGSC0003DMG402028512	TRAPP subunit	20.45	68.86	0.78	15	2	2	iTRAQ 8plex (K N-term)	15336	1708000	1729000	1745000	2111000	2318000	2252000	1728000	2227000
2113	PGSC0003DMP400049637	PGSC0003DMG402028512	TRAPP subunit	20.45	68.86	0.78	15	2	2	iTRAQ 8plex (K N-term)	15336	1708000	1729000	1745000	2111000	2318000	2252000	1728000	2227000
2670	PGSC0003DMP400008702	PGSC0003DMG400004888	Conserved gene of unknown function	32.7	51.3	0.78	4	1	1	iTRAQ 8plex (K N-term)	21623	455400	461200	460300	577200	597000	580900	459000	585000
2344	PGSC0003DMP400000752	PGSC0003DMG400000377	Pollen-specific kinase partner protein	24.96	34.01	0.78	2	1	1	iTRAQ 8plex (K N-term)	51543	1565000	1478000	1598000	2008000	1981000	1936000	1547000	1975000
2039	PGSC0003DMP400036732	PGSC0003DMG400021186	Kinase	26.85	32.24	0.78	1	1	1	iTRAQ 8plex (K N-term)	96302	3617000	3468000	3720000	4875000	4598000	4455000	3602000	4642000
2039	PGSC0003DMP400006076	PGSC0003DMG400003406	Kinase	26.85	32.24	0.78	1	1	1	iTRAQ 8plex (K N-term)	96700	3617000	3468000	3720000	4875000	4598000	4455000	3602000	4642000
1448	ABB90057.1		cytochrome b559 alpha chain ABB90057.1	17.98	126.96	0.77	23	2	2	iTRAQ 8plex (K N-term)	9397	18150000	19470000	19460000	22620000	26500000	24740000	19030000	24620000
389	PGSC0003DMP400014118	PGSC0003DMG400008026	26S proteasome non-ATPase regulatory subunit	25.42	381.28	0.77	77	16	16	iTRAQ 8plex (K N-term)	34722	26760000	25420000	24550000	34310000	33620000	31170000	25580000	33030000
156	PGSC0003DMP400011772	PGSC0003DMG400006661	ASR4	21.99	341.8	0.77	65	17	17	iTRAQ 8plex (K N-term)	33957	44320000	39830000	39560000	56430000	50470000	53490000	41240000	53470000
105	PGSC0003DMP400023744	PGSC0003DMG400013416	Chlorophyll a-b binding protein 3C, chloroplastic	16.47	328.92	0.77	11	10	1	iTRAQ 8plex (K N-term)	27835	1358000	1246000	1274000	1774000	1515000	1781000	1293000	1690000
505	PGSC0003DMP400018645	PGSC0003DMG400010543	Proteasome subunit alpha type	15.37	310.61	0.77	51	10	7	iTRAQ 8plex (K N-term)	25665	10410000	9781000	9527000	14320000	12410000	11860000	9905000	12860000
171	PGSC0003DMP400038088	PGSC0003DMG400022022	Photosystem I reaction center subunit IV B isoform 2	25.89	247.4	0.77	16	6	2	iTRAQ 8plex (K N-term)	14874	22110000	22570000	20670000	28350000	26830000	29570000	21780000	28250000
1448	PGSC0003DMP400009416	PGSC0003DMG400005310	Cytochrome b559 subunit alpha	17.98	126.96	0.77	23	2	2	iTRAQ 8plex (K N-term)	9396	18150000	19470000	19460000	22620000	26500000	24740000	19030000	24620000
2630	PGSC0003DMP400023993	PGSC0003DMG400013556	Conserved gene of unknown function	15.7	51.72	0.77	8	1	1	iTRAQ 8plex (K N-term)	16827	1372000	1264000	1325000	1890000	1685000	1568000	1320000	1715000
2630	PGSC0003DMP400037998	PGSC0003DMG400021941	Disease resistance response protein	15.7	51.72	0.77	7	1	1	iTRAQ 8plex (K N-term)	20240	1372000	1264000	1325000	1890000	1685000	1568000	1320000	1715000
147	PGSC0003DMP400051744	PGSC0003DMG400029704	30S ribosomal protein S5	22.65	326.05	0.76	50	16	16	iTRAQ 8plex (K N-term); Oxidation (M)	33386	103700000	99120000	91910000	138500000	127400000	122500000	98230000	129500000
402	PGSC0003DMP400015341	PGSC0003DMG400008723	Fk506-binding protein	15.15	301.5	0.76	73	12	12	Carbamidomethylation; iTRAQ 8plex (K N-term)	16029	41040000	38870000	40530000	59320000	50210000	50000000	40150000	53180000
764	PGSC0003DMP400047963	PGSC0003DMG400027577	Superoxide dismutase	15.61	279.66	0.76	7	7	2	iTRAQ 8plex (K N-term)	27913	7549000	7904000	8564000	10770000	9380000	11610000	8006000	10580000
764	PGSC0003DMP400047966	PGSC0003DMG400027577	Superoxide dismutase	15.61	279.66	0.76	9	7	2	iTRAQ 8plex (K N-term)	23808	7549000	7904000	8564000	10770000	9380000	11610000	8006000	10580000
581	PGSC0003DMP400043407	PGSC0003DMG400025012	Histone H2A	26.48	265.19	0.76	9	8	2	iTRAQ 8plex (K N-term)	13863	2501000	2327000	2316000	3248000	2948000	3143000	2381000	3113000
821	PGSC0003DMP400019688	PGSC0003DMG400011147	Translation initiation factor IF-3	17.74	238.5	0.76	34	8	8	iTRAQ 8plex (K N-term)	30370	18960000	16460000	15950000	24610000	22390000	21010000	17120000	22670000
865	PGSC0003DMP400046294	PGSC0003DMG400026652	Major latex	23.74	233.31	0.76	51	7	7	iTRAQ 8plex (K N-term)	16761	12700000	11400000	11420000	16490000	15410000	15080000	11840000	15660000
1720	PGSC0003DMP400025379	PGSC0003DMG400014408	Fasciclin-like arabinogalactan protein 10	16.46	179.9	0.76	13	3	3	iTRAQ 8plex (K N-term)	44081	1983000	1805000	2089000	2873000	2487000	2368000	1959000	2576000
1184	PGSC0003DMP400016620	PGSC0003DMG400009400	Fasciclin-like arabinogalactan protein 1	22.02	175.16	0.76	15	3	3	iTRAQ 8plex (K N-term)	26554	5949000	5550000	6276000	8089000	7713000	7618000	5925000	7807000
1146	PGSC0003DMP400053748	PGSC0003DMG400030853	Ubiquitin-fold modifier 1	19.92	159.47	0.76	59	4	4	iTRAQ 8plex (K N-term)	10229	9212000	9010000	8177000	11760000	11720000	11290000	8800000	11590000
1146	PGSC0003DMP400051000	PGSC0003DMG400029291	Ubiquitin-fold modifier 1	19.92	159.47	0.76	59	4	4	iTRAQ 8plex (K N-term)	10412	9212000	9010000	8177000	11760000	11720000	11290000	8800000	11590000
1193	PGSC0003DMP400003095	PGSC0003DMG400001722	Eukaryotic translation initiation factor 4g	27.33	150.95	0.76	3	4	4	iTRAQ 8plex (K N-term)	178466	5285000	5264000	4918000	7201000	6642000	6594000	5156000	6812000
1193	PGSC0003DMP400003096	PGSC0003DMG400001722	Eukaryotic translation initiation factor 4g	27.33	150.95	0.76	3	4	4	iTRAQ 8plex (K N-term)	195927	5285000	5264000	4918000	7201000	6642000	6594000	5156000	6812000
1269	PGSC0003DMP400018966	PGSC0003DMG400010727	Heat-and acid-stable phosphoprotein	17.63	139.51	0.76	25	4	4	iTRAQ 8plex (K N-term)	18439	6224000	5641000	5583000	8269000	7719000	6906000	5816000	7631000
1516	PGSC0003DMP400018182	PGSC0003DMG400010293	Nucleolar RNA-binding Nop10p	15.84	134.92	0.76	66	3	3	iTRAQ 8plex (K N-term)	7448	1670000	1513000	1603000	2349000	1993000	1957000	1595000	2099000
1872	PGSC0003DMP400040088	PGSC0003DMG400023144	41 kD chloroplast nucleoid DNA binding protein (CND41)	15.09	77.76	0.76	2	1	1	iTRAQ 8plex (K N-term)	52048	1663000	1605000	1982000	2112000	2380000	2404000	1750000	2299000
1872	PGSC0003DMP400040089	PGSC0003DMG400023144	41 kD chloroplast nucleoid DNA binding protein (CND41)	15.09	77.76	0.76	4	1	1	iTRAQ 8plex (K N-term)	24587	1663000	1605000	1982000	2112000	2380000	2404000	1750000	2299000
2722	PGSC0003DMP400004732	PGSC0003DMG402002640	Conserved gene of unknown function	23.12	36.26	0.76	1	1	1	iTRAQ 8plex (K N-term)	73914	333600	365600	359900	449100	495200	441600	353100	462000
2722	PGSC0003DMP400004731	PGSC0003DMG402002640	Conserved gene of unknown function	23.12	36.26	0.76	1	1	1	iTRAQ 8plex (K N-term)	73914	333600	365600	359900	449100	495200	441600	353100	462000
1772	ABB90070.1		cytochrome b6/f complex subunit IV ABB90070.1	15.79	92.76	0.75	11	2	2	iTRAQ 8plex (K N-term)	17485	8230000	9460000	10250000	11660000	13650000	11890000	9313000	12400000
45	PGSC0003DMP400029632	PGSC0003DMG400016959	ATP synthase delta chain, chloroplastic	16.44	388.46	0.75	67	18	18	iTRAQ 8plex (K N-term); Oxidation (M)	27165	229400000	200300000	188500000	277500000	247600000	298500000	206100000	274500000
277	PGSC0003DMP400030421	PGSC0003DMG402017409	Heterogeneous nuclear ribonucleoprotein A1	17.78	379.38	0.75	58	17	16	iTRAQ 8plex (K N-term)	36361	38910000	35290000	36570000	53350000	49010000	44550000	36920000	48970000
124	PGSC0003DMP400000952	PGSC0003DMG400000488	50S ribosomal protein L12, chloroplastic	16.29	360.79	0.75	34	13	3	iTRAQ 8plex (K N-term)	19830	16350000	17360000	14050000	23180000	20210000	20440000	15920000	21280000
257	PGSC0003DMP400020262	PGSC0003DMG400011436	Enoyl-acyl-carrier-protein reductase	20.26	360.25	0.75	40	16	9	iTRAQ 8plex (K N-term)	33580	24110000	22610000	21330000	33180000	28530000	29240000	22690000	30320000
165	PGSC0003DMP400035552	PGSC0003DMG400020466	ATP synthase subunit b', chloroplastic	15.5	304.21	0.75	6	13	2	iTRAQ 8plex (K N-term)	24427	1376000	1324000	1291000	1683000	1652000	1974000	1330000	1770000
703	PGSC0003DMP400048709	PGSC0003DMG401028027	FK506 binding protein	19.49	283.84	0.75	48	8	8	iTRAQ 8plex (K N-term)	23119	16570000	16140000	14430000	21150000	20050000	21280000	15710000	20830000
703	PGSC0003DMP400048708	PGSC0003DMG401028027	FK506 binding protein	19.49	283.84	0.75	40	8	8	iTRAQ 8plex (K N-term)	27504	16570000	16140000	14430000	21150000	20050000	21280000	15710000	20830000
376	PGSC0003DMP400020595	PGSC0003DMG400011603	Germin	15.95	263.45	0.75	49	5	5	iTRAQ 8plex (K N-term)	21644	54420000	46620000	46960000	70650000	57960000	69820000	49330000	66150000
645	PGSC0003DMP400003940	PGSC0003DMG400002210	F17H15.1/F17H15.1	17.67	254.67	0.75	12	9	6	iTRAQ 8plex (K N-term)	67600	9039000	8593000	7969000	11770000	12360000	10230000	8534000	11450000
1070	PGSC0003DMP400012512	PGSC0003DMG400007056	Chalcone isomerase	22.09	208.96	0.75	22	6	6	iTRAQ 8plex (K N-term)	29586	8392000	8224000	8084000	11490000	11190000	10360000	8233000	11020000
1777	PGSC0003DMP400039765	PGSC0003DMG400022930	Why2 protein	23	175.89	0.75	25	3	2	iTRAQ 8plex (K N-term)	12275	2150000	2018000	1875000	2869000	2596000	2644000	2014000	2703000
1777	PGSC0003DMP400039764	PGSC0003DMG400022930	Why2 protein	23	175.89	0.75	25	3	2	iTRAQ 8plex (K N-term)	12275	2150000	2018000	1875000	2869000	2596000	2644000	2014000	2703000
1273	PGSC0003DMP400036885	PGSC0003DMG400021288	Conserved gene of unknown function	23.44	157.54	0.75	31	3	3	iTRAQ 8plex (K N-term)	17686	5598000	5140000	5068000	7594000	6727000	6842000	5269000	7054000
1909	PGSC0003DMP400023784	PGSC0003DMG400013439	Aspartic proteinase oryzasin-1	19.05	121.61	0.75	6	2	2	iTRAQ 8plex (K N-term)	49912	1265000	1106000	1304000	1758000	1520000	1628000	1225000	1635000
1915	PGSC0003DMP400008368	PGSC0003DMG400004717	Signal recognition particle 9 kDa protein	19.5	118.96	0.75	22	2	2	iTRAQ 8plex (K N-term)	12137	2382000	2383000	2078000	3218000	3093000	2775000	2281000	3028000
1915	PGSC0003DMP400008369	PGSC0003DMG400004717	Signal recognition particle 9 kDa protein	19.5	118.96	0.75	22	2	2	iTRAQ 8plex (K N-term)	11979	2382000	2383000	2078000	3218000	3093000	2775000	2281000	3028000
1396	PGSC0003DMP400053163	PGSC0003DMG400030543	Gene of unknown function	28.04	105.57	0.75	13	3	3	iTRAQ 8plex (K N-term)	21311	742300	712400	776200	979500	1024000	986000	743600	996600
1396	PGSC0003DMP400053162	PGSC0003DMG400030543	Gene of unknown function	28.04	105.57	0.75	10	3	3	iTRAQ 8plex (K N-term)	27917	742300	712400	776200	979500	1024000	986000	743600	996600
2584	PGSC0003DMP400030313	PGSC0003DMG400017346	Ribose-phosphate pyrophosphokinase 4	20.77	64.36	0.75	6	1	1	iTRAQ 8plex (K N-term)	35717	380600	374600	369000	526900	506400	471700	374700	501700
2036	PGSC0003DMP400047198	PGSC0003DMG400027161	60S ribosomal protein L29	15.61	60.27	0.75	20	1	1	iTRAQ 8plex (K N-term)	7026	55550	56930	61720	85910	77010	69200	58070	77370
2680	PGSC0003DMP400020337	PGSC0003DMG400011493	TAFII21	30.5	43.44	0.75	4	1	1	iTRAQ 8plex (K N-term)	20329	403000	376900	405900	505900	531600	537500	395300	525000
2680	PGSC0003DMP400020338	PGSC0003DMG400011493	TAFII21	30.5	43.44	0.75	4	1	1	iTRAQ 8plex (K N-term)	20329	403000	376900	405900	505900	531600	537500	395300	525000
29	PGSC0003DMP400038231	PGSC0003DMG400022119	Phosphoglycerate kinase	21.11	453.4	0.74	78	31	25	iTRAQ 8plex (K N-term); Oxidation (M)	42330	142700000	132500000	122700000	194500000	174600000	168900000	132600000	179400000
612	PGSC0003DMP400029502	PGSC0003DMG400016883	Ribosomal protein S9	15.77	285.75	0.74	43	8	8	iTRAQ 8plex (K N-term)	22918	37030000	33460000	31200000	47850000	40030000	49930000	33900000	45940000
612	PGSC0003DMP400029503	PGSC0003DMG400016883	Ribosomal protein S9	15.77	285.75	0.74	43	8	8	iTRAQ 8plex (K N-term)	22918	37030000	33460000	31200000	47850000	40030000	49930000	33900000	45940000
889	PGSC0003DMP400033827	PGSC0003DMG400019456	Tha4 protein	26.7	197.65	0.74	28	7	7	iTRAQ 8plex (K N-term)	17621	29580000	28470000	26630000	37970000	39830000	37300000	28230000	38360000
1388	PGSC0003DMP400045652	PGSC0003DMG400026299	Conserved gene of unknown function	18.17	195.44	0.74	32	5	5	iTRAQ 8plex (K N-term)	20663	6510000	6327000	6038000	8434000	9202000	7750000	6292000	8462000
1061	PGSC0003DMP400053155	PGSC0003DMG400030537	60S ribosomal protein L31	18	140.72	0.74	8	4	2	iTRAQ 8plex (K N-term)	13868	1342000	1354000	1364000	1886000	1901000	1685000	1353000	1824000
1789	PGSC0003DMP400017167	PGSC0003DMG402009727	Calcium ion binding protein	26.42	135.16	0.74	20	3	3	iTRAQ 8plex (K N-term)	19766	3026000	2811000	3069000	4228000	3783000	4005000	2969000	4005000
1789	PGSC0003DMP400017168	PGSC0003DMG402009727	Calcium ion binding protein	26.42	135.16	0.74	18	3	3	iTRAQ 8plex (K N-term)	21860	3026000	2811000	3069000	4228000	3783000	4005000	2969000	4005000
1927	PGSC0003DMP400026673	PGSC0003DMG402015205	Protein yrdA	16.81	101.23	0.74	9	3	3	iTRAQ 8plex (K N-term)	27611	8975000	8431000	7258000	10930000	10320000	12140000	8221000	11130000
2562	PGSC0003DMP400026136	PGSC0003DMG400014846	Conserved gene of unknown function	22.11	100.32	0.74	8	1	1	iTRAQ 8plex (K N-term)	17064	439100	392300	381100	584900	536600	520600	404200	547400
2562	PGSC0003DMP400028950	PGSC0003DMG400016552	Conserved gene of unknown function	22.11	100.32	0.74	8	1	1	iTRAQ 8plex (K N-term)	17041	439100	392300	381100	584900	536600	520600	404200	547400
2034	PGSC0003DMP400055487	PGSC0003DMG400032277	Protein translocase	15.35	98.21	0.74	14	2	2	iTRAQ 8plex (K N-term)	19232	1214000	1185000	1068000	1555000	1384000	1756000	1156000	1565000
2493	PGSC0003DMP400037769	PGSC0003DMG400021802	Scarecrow	17.28	33.28	0.74	2	1	1	iTRAQ 8plex (K N-term)	62545	2278000	2018000	2103000	3120000	2946000	2561000	2133000	2876000
209	PGSC0003DMP400014557	PGSC0003DMG400008300	Chlorophyll a/b binding protein	22.57	351.74	0.73	16	10	2	iTRAQ 8plex (K N-term)	27646	1290000	1208000	1318000	1794000	1611000	1853000	1272000	1753000
484	PGSC0003DMP400056206	PGSC0003DMG400033691	50S ribosomal protein L29, chloroplastic	18.43	284.54	0.73	15	9	3	iTRAQ 8plex (K N-term)	19301	6721000	6403000	6614000	9623000	8242000	9186000	6580000	9017000
434	PGSC0003DMP400048826	PGSC0003DMG400028104	Nascent polypeptide associated complex alpha	17.5	279.68	0.73	42	8	5	iTRAQ 8plex (K N-term)	21720	26850000	24770000	23850000	38080000	34660000	30890000	25160000	34540000
434	PGSC0003DMP400048825	PGSC0003DMG400028104	Nascent polypeptide associated complex alpha	17.5	279.68	0.73	42	8	5	iTRAQ 8plex (K N-term)	21705	26850000	24770000	23850000	38080000	34660000	30890000	25160000	34540000
997	PGSC0003DMP400025343	PGSC0003DMG400014394	Conserved gene of unknown function	16.77	274.01	0.73	55	6	6	iTRAQ 8plex (K N-term)	19019	11960000	10940000	10810000	17440000	14300000	14630000	11240000	15460000
318	PGSC0003DMP400034978	PGSC0003DMG400020154	Photosystem I reaction center subunit IV A isoform 2	31.41	218.78	0.73	22	6	2	iTRAQ 8plex (K N-term)	10764	1787000	1805000	1689000	2503000	2301000	2388000	1760000	2397000
1048	PGSC0003DMP400003461	PGSC0003DMG400001940	Peptidyl-prolyl cis-trans isomerase E	26.43	198.51	0.73	41	5	5	iTRAQ 8plex (K N-term)	18870	7644000	6837000	7317000	10600000	9492000	9862000	7266000	9985000
1048	PGSC0003DMP400003460	PGSC0003DMG400001940	Peptidyl-prolyl cis-trans isomerase E	26.43	198.51	0.73	33	5	5	iTRAQ 8plex (K N-term)	23839	7644000	6837000	7317000	10600000	9492000	9862000	7266000	9985000
665	PGSC0003DMP400043522	PGSC0003DMG401025083	Peroxidase 12	16.65	196.53	0.73	14	7	4	iTRAQ 8plex (K N-term)	38241	2382000	2247000	2794000	3544000	3095000	3471000	2474000	3370000
1212	PGSC0003DMP400026892	PGSC0003DMG400015336	Multiprotein bridging factor 1b	15.8	178.81	0.73	40	4	4	iTRAQ 8plex (K N-term)	15272	6855000	5974000	5933000	9819000	7735000	8277000	6254000	8610000
1590	PGSC0003DMP400022521	PGSC0003DMG400012711	Conserved gene of unknown function	22.53	123.68	0.73	28	3	3	iTRAQ 8plex (K N-term)	11711	2979000	2708000	2937000	4179000	4083000	3629000	2875000	3964000
1831	PGSC0003DMP400038895	PGSC0003DMG400022430	Polyphenoloxidase	24.6	111.87	0.73	7	2	2	iTRAQ 8plex (K N-term)	60410	1273000	1242000	1233000	1803000	1646000	1693000	1250000	1714000
1739	PGSC0003DMP400026559	PGSC0003DMG400015130	Defensin P322	16.52	100.43	0.73	31	3	3	Carbamidomethylation; iTRAQ 8plex (K N-term)	8832	6792000	7359000	6776000	9834000	10250000	8414000	6976000	9500000
1739	PGSC0003DMP400026560	PGSC0003DMG400015130	Defensin P322	16.52	100.43	0.73	31	3	3	Carbamidomethylation; iTRAQ 8plex (K N-term)	8826	6792000	7359000	6776000	9834000	10250000	8414000	6976000	9500000
2705	PGSC0003DMP400059908	PGSC0003DMG400037804	Gene of unknown function	18.88	45.62	0.73	4	1	1	iTRAQ 8plex (K N-term)	18038	1295000	1443000	1541000	1999000	2077000	1752000	1426000	1943000
2011	PGSC0003DMP400036982	PGSC0003DMG400021339	Lymphoid organ expressed yellow head virus receptor protein	16.69	30.65	0.73	2	1	1	iTRAQ 8plex (K N-term)	50553	151600	165100	154900	234200	218600	191500	157200	214800
2011	PGSC0003DMP400036981	PGSC0003DMG400021339	Lymphoid organ expressed yellow head virus receptor protein	16.69	30.65	0.73	4	1	1	iTRAQ 8plex (K N-term)	28245	151600	165100	154900	234200	218600	191500	157200	214800
23	PGSC0003DMP400003838	PGSC0003DMG400002146	PTAC16	17.26	428.84	0.72	63	35	35	iTRAQ 8plex (K N-term)	52562	212600000	199800000	177900000	277400000	264400000	273600000	196800000	271800000
89	PGSC0003DMP400005581	PGSC0003DMG400003103	Inorganic pyrophosphatase	16.9	396.66	0.72	47	20	18	iTRAQ 8plex (K N-term); Oxidation (M)	32475	133700000	122900000	107600000	177700000	161400000	168000000	121400000	169000000
100	PGSC0003DMP400004255	PGSC0003DMG400002389	Chaperonin 21	15.83	369.92	0.72	60	18	14	iTRAQ 8plex (K N-term)	26560	121000000	102200000	100600000	172600000	142400000	136300000	107900000	150400000
233	PGSC0003DMP400026410	PGSC0003DMG400015016	Aspartic protease	24.65	342.96	0.72	37	16	16	Carbamidomethylation; iTRAQ 8plex (K N-term)	55164	40340000	38780000	39330000	56950000	51600000	55150000	39480000	54560000
233	PGSC0003DMP400026409	PGSC0003DMG400015016	Aspartic protease	24.65	342.96	0.72	37	16	16	Carbamidomethylation; iTRAQ 8plex (K N-term)	55164	40340000	38780000	39330000	56950000	51600000	55150000	39480000	54560000
307	PGSC0003DMP400032278	PGSC0003DMG400018522	Thylakoid lumenal 17.4 kDa protein, chloroplast	15.44	309.41	0.72	56	12	12	Carbamidomethylation; iTRAQ 8plex (K N-term); Oxidation (M)	25311	66430000	63880000	54770000	86210000	86710000	85160000	61690000	86030000
212	PGSC0003DMP400012499	PGSC0003DMG400007051	50S ribosomal protein L4, chloroplastic	25.41	290.71	0.72	33	11	11	iTRAQ 8plex (K N-term)	39574	70990000	68780000	62810000	100900000	92410000	89520000	67530000	94260000
596	PGSC0003DMP400012147	PGSC0003DMG400006858	Subunit A of ferredoxin-thioredoxin-reductase	17.21	251.33	0.72	46	7	7	iTRAQ 8plex (K N-term)	18754	42230000	40740000	34440000	56100000	55610000	50650000	39140000	54120000
1133	PGSC0003DMP400002519	PGSC0003DMG400001392	Protein CREG1	20.5	238.66	0.72	49	7	7	Carbamidomethylation; iTRAQ 8plex (K N-term)	22658	8531000	7795000	7175000	10440000	10230000	11850000	7834000	10840000
1133	PGSC0003DMP400002518	PGSC0003DMG400001392	Protein CREG1	20.5	238.66	0.72	47	7	7	Carbamidomethylation; iTRAQ 8plex (K N-term)	23382	8531000	7795000	7175000	10440000	10230000	11850000	7834000	10840000
294	PGSC0003DMP400038514	PGSC0003DMG400022241	Photosystem II 10 kDa polypeptide, chloroplastic	20.28	189.42	0.72	32	6	6	iTRAQ 8plex (K N-term); Oxidation (M)	14399	104100000	94220000	86920000	126100000	126500000	145900000	95090000	132800000
1291	PGSC0003DMP400000789	PGSC0003DMG400000402	Osmotin	19.25	160.79	0.72	19	4	4	Carbamidomethylation; iTRAQ 8plex (K N-term)	27176	17470000	16700000	16190000	25510000	22410000	21710000	16790000	23210000
1763	PGSC0003DMP400025238	PGSC0003DMG400014328	Steroid binding protein	20.75	150.02	0.72	11	2	2	iTRAQ 8plex (K N-term)	24725	3376000	3302000	3368000	4805000	4866000	4363000	3349000	4678000
1763	PGSC0003DMP400052129	PGSC0003DMG400029924	Steroid binding protein	20.75	150.02	0.72	17	2	2	iTRAQ 8plex (K N-term)	16020	3376000	3302000	3368000	4805000	4866000	4363000	3349000	4678000
2062	PGSC0003DMP400030537	PGSC0003DMG400017482	Transferase, transferring glycosyl groups	17.87	111.54	0.72	13	2	2	iTRAQ 8plex (K N-term)	18725	975400	872400	924100	1422000	1159000	1260000	924000	1280000
1553	PGSC0003DMP400013224	PGSC0003DMG400007460	Sn-1 protein	21.41	87.2	0.72	19	3	2	iTRAQ 8plex (K N-term)	16546	1254000	1122000	1222000	1626000	1671000	1672000	1200000	1656000
2628	PGSC0003DMP400017566	PGSC0003DMG400009947	Subtilisin-type protease	15.67	51.9	0.72	4	1	1	iTRAQ 8plex (K N-term)	81719	273700	307400	267100	418100	337400	421100	282700	392200
135	PGSC0003DMP400035579	PGSC0003DMG400020484	ATP synthase subunit b', chloroplastic	18.59	306.9	0.71	9	14	3	iTRAQ 8plex (K N-term)	24439	26460000	23180000	21710000	31870000	31000000	37050000	23790000	33310000
545	PGSC0003DMP400055858	PGSC0003DMG400033084	Chlorophyll a/b-binding protein (cab-12)	35.31	282.01	0.71	25	8	3	iTRAQ 8plex (K N-term)	27600	3181000	3079000	3311000	4607000	4374000	4562000	3190000	4514000
387	PGSC0003DMP400035577	PGSC0003DMG400020480	Conserved gene of unknown function	15.39	270	0.71	8	12	1	iTRAQ 8plex (K N-term)	14415	1531000	1306000	1160000	2042000	1747000	1874000	1332000	1888000
643	PGSC0003DMP400046904	PGSC0003DMG400027013	Tetrapyrrole-binding protein, chloroplast	16.33	267.8	0.71	32	9	9	iTRAQ 8plex (K N-term)	30154	17220000	15600000	16320000	26100000	22370000	20800000	16380000	23090000
906	PGSC0003DMP400059680	PGSC0003DMG400037576	Conserved gene of unknown function	17.13	176.66	0.71	26	6	6	iTRAQ 8plex (K N-term)	15875	31830000	30480000	26790000	41380000	42370000	40920000	29700000	41560000
2077	PGSC0003DMP400009045	PGSC0003DMG400005079	RNA polymerase	22.39	123.59	0.71	21	2	2	iTRAQ 8plex (K N-term)	12427	754600	673400	791700	1107000	983700	1043000	739900	1045000
2077	PGSC0003DMP400009046	PGSC0003DMG400005079	RNA polymerase	22.39	123.59	0.71	16	2	2	iTRAQ 8plex (K N-term)	16714	754600	673400	791700	1107000	983700	1043000	739900	1045000
2095	PGSC0003DMP400011949	PGSC0003DMG400006759	Conserved gene of unknown function	17.93	112.37	0.71	10	2	2	iTRAQ 8plex (K N-term)	24709	1790000	1578000	1735000	2552000	2547000	2105000	1701000	2401000
2367	PGSC0003DMP400042212	PGSC0003DMG400024399	Conserved gene of unknown function	17.02	82.83	0.71	12	1	1	iTRAQ 8plex (K N-term)	10173	635000	568000	522300	832500	809500	789900	575100	810700
1450	PGSC0003DMP400055381	PGSC0003DMG400032182	Non-specific lipid-transfer protein	17.61	77.91	0.71	9	2	2	iTRAQ 8plex (K N-term)	20256	4554000	4040000	4708000	6267000	6220000	6272000	4434000	6253000
858	ABB90084.1		ribosomal protein S7 ABB90084.1	19.26	216.33	0.7	35	6	6	iTRAQ 8plex (K N-term)	17287	32630000	30310000	29100000	49170000	42290000	40410000	30680000	43960000
858	ABB90096.1		ribosomal protein S7 ABB90096.1	19.26	216.33	0.7	35	6	6	iTRAQ 8plex (K N-term)	17287	32630000	30310000	29100000	49170000	42290000	40410000	30680000	43960000
186	PGSC0003DMP400026589	PGSC0003DMG400015155	28 kDa ribonucleoprotein, chloroplastic	19.03	330.38	0.7	40	8	8	iTRAQ 8plex (K N-term); Oxidation (M)	31885	92380000	87170000	75210000	126500000	123600000	111400000	84920000	120500000
565	PGSC0003DMP400009317	PGSC0003DMG400005247	Superoxide dismutase	19.95	251.97	0.7	31	8	7	iTRAQ 8plex (K N-term)	33086	33990000	35090000	28990000	47910000	49370000	43520000	32690000	46930000
565	PGSC0003DMP400009318	PGSC0003DMG400005247	Superoxide dismutase	19.95	251.97	0.7	30	8	7	iTRAQ 8plex (K N-term)	34620	33990000	35090000	28990000	47910000	49370000	43520000	32690000	46930000
736	PGSC0003DMP400001168	PGSC0003DMG400000579	Nascent polypeptide associated complex alpha subunit	16.75	241.22	0.7	42	7	7	iTRAQ 8plex (K N-term)	22316	19040000	15710000	15540000	27240000	22600000	21770000	16760000	23870000
858	PGSC0003DMP400060304	PGSC0003DMG400038200	30S ribosomal protein S7, chloroplastic	19.26	216.33	0.7	42	6	6	iTRAQ 8plex (K N-term)	14612	32630000	30310000	29100000	49170000	42290000	40410000	30680000	43960000
858	PGSC0003DMP400020958	PGSC0003DMG400011820	30S ribosomal protein S7, chloroplastic	19.26	216.33	0.7	38	6	6	iTRAQ 8plex (K N-term)	16270	32630000	30310000	29100000	49170000	42290000	40410000	30680000	43960000
867	PGSC0003DMP400003396	PGSC0003DMG400001904	Non-specific lipid-transfer protein 1	24.8	213.36	0.7	44	6	4	Carbamidomethylation; iTRAQ 8plex (K N-term)	11106	22440000	24390000	21090000	31940000	34380000	31390000	22640000	32570000
936	PGSC0003DMP400026939	PGSC0003DMG400015364	CT099	33.82	212.77	0.7	17	5	5	iTRAQ 8plex (K N-term)	34532	15650000	14770000	14630000	21960000	20340000	21700000	15020000	21330000
936	PGSC0003DMP400026938	PGSC0003DMG400015364	CT099	33.82	212.77	0.7	15	5	5	iTRAQ 8plex (K N-term)	39399	15650000	14770000	14630000	21960000	20340000	21700000	15020000	21330000
1803	PGSC0003DMP400003634	PGSC0003DMG400002027	Cytoplasmic small heat shock protein class I	20.12	143.15	0.7	21	2	2	Carbamidomethylation; iTRAQ 8plex (K N-term)	17337	3799000	3827000	3400000	5274000	5293000	5186000	3676000	5251000
1803	PGSC0003DMP400003635	PGSC0003DMG400002028	Cytoplasmic small heat shock protein class I	20.12	143.15	0.7	21	2	2	Carbamidomethylation; iTRAQ 8plex (K N-term)	17337	3799000	3827000	3400000	5274000	5293000	5186000	3676000	5251000
1803	PGSC0003DMP400003636	PGSC0003DMG400002029	Cytoplasmic small heat shock protein class I	20.12	143.15	0.7	21	2	2	Carbamidomethylation; iTRAQ 8plex (K N-term)	17337	3799000	3827000	3400000	5274000	5293000	5186000	3676000	5251000
1336	PGSC0003DMP400008774	PGSC0003DMG400004936	50S ribosomal protein 6, chloroplastic	22.28	124.39	0.7	42	3	3	iTRAQ 8plex (K N-term)	11523	11030000	10440000	9326000	15580000	13580000	14590000	10270000	14580000
1537	PGSC0003DMP400021009	PGSC0003DMG400011846	Rhodanese-like family protein	19.22	104.7	0.7	10	3	3	iTRAQ 8plex (K N-term)	24992	3331000	3436000	3674000	4427000	5131000	5335000	3481000	4964000
125	PGSC0003DMP400048001	PGSC0003DMG400027602	Uroporphyrinogen decarboxylase, chloroplastic	21.23	399.98	0.69	74	23	23	Carbamidomethylation; iTRAQ 8plex (K N-term)	43147	75870000	68320000	65500000	112600000	95290000	95380000	69900000	101100000
707	PGSC0003DMP400002693	PGSC0003DMG402001494	PR10	24.55	267.87	0.69	61	7	7	iTRAQ 8plex (K N-term)	17355	27500000	27130000	24040000	40460000	38520000	35030000	26220000	38000000
1410	PGSC0003DMP400027633	PGSC0003DMG400015754	RNA binding protein	16.95	174.28	0.69	30	3	3	iTRAQ 8plex (K N-term)	15396	4355000	4627000	4213000	7100000	6286000	5637000	4399000	6341000
1051	PGSC0003DMP400053728	PGSC0003DMG400030842	PTP-1	23.52	162.88	0.69	12	4	4	iTRAQ 8plex (K N-term)	28881	22200000	19100000	21320000	30090000	28970000	31700000	20870000	30250000
1051	PGSC0003DMP400053729	PGSC0003DMG400030842	PTP-1	23.52	162.88	0.69	16	4	4	iTRAQ 8plex (K N-term)	22922	22200000	19100000	21320000	30090000	28970000	31700000	20870000	30250000
1027	PGSC0003DMP400007449	PGSC0003DMG400004165	Thylakoid soluble phosphoprotein	15.11	215.32	0.68	38	4	4	iTRAQ 8plex (K N-term)	10881	8836000	7104000	6532000	11280000	9517000	12220000	7491000	11010000
2413	PGSC0003DMP400011488	PGSC0003DMG400006479	SAM domain family protein	19.72	51	0.68	3	1	1	iTRAQ 8plex (K N-term)	32693	689600	678400	567200	1056000	910500	876000	645000	947600
2274	PGSC0003DMP400039282	PGSC0003DMG400022665	F-box family protein	19.69	28.4	0.68	2	1	1	iTRAQ 8plex (K N-term)	58327	2011000	1681000	1642000	2533000	2429000	2836000	1778000	2599000
177	PGSC0003DMP400031997	PGSC0003DMG400018360	Photosystem II 11 kDa protein	15.18	322.64	0.67	48	8	8	iTRAQ 8plex (K N-term); Oxidation (M)	18402	142300000	121500000	103900000	190800000	165800000	188500000	122500000	181700000
364	PGSC0003DMP400035536	PGSC0003DMG400020460	Conserved gene of unknown function	20.75	271.93	0.67	8	12	1	iTRAQ 8plex (K N-term)	14401	7146000	6735000	6841000	11020000	9335000	10340000	6907000	10230000
14	PGSC0003DMP400013391	PGSC0003DMG400007571	PSI-H	17.69	270.51	0.67	55	7	7	iTRAQ 8plex (K N-term)	14987	305500000	278900000	234400000	388300000	375300000	458300000	272900000	407300000
14	PGSC0003DMP400004699	PGSC0003DMG400002626	Photosystem I psaH protein	17.69	270.51	0.67	54	7	7	iTRAQ 8plex (K N-term)	15417	305500000	278900000	234400000	388300000	375300000	458300000	272900000	407300000
14	PGSC0003DMP400028862	PGSC0003DMG400016504	PSI-H	17.69	270.51	0.67	54	7	7	iTRAQ 8plex (K N-term)	15293	305500000	278900000	234400000	388300000	375300000	458300000	272900000	407300000
1296	PGSC0003DMP400002460	PGSC0003DMG400001364	SP1L	17.05	210.6	0.67	53	3	3	iTRAQ 8plex (K N-term)	11191	4477000	3611000	3702000	6771000	5559000	5213000	3930000	5848000
1385	PGSC0003DMP400003375	PGSC0003DMG400001888	Conserved gene of unknown function	24.14	133.36	0.67	6	4	1	iTRAQ 8plex (K N-term)	32961	518900	497800	491200	736700	801900	702600	502600	747100
2483	PGSC0003DMP400005147	PGSC0003DMG400002845	Nucleotide pyrophosphatase/phosphodiesterase	16.62	121.88	0.67	3	1	1	iTRAQ 8plex (K N-term)	73075	368300	359400	340400	581100	459500	543300	356000	528000
148	PGSC0003DMP400037385	PGSC0003DMG400021562	Single-stranded DNA binding protein	22.01	365.4	0.66	44	14	12	Carbamidomethylation; iTRAQ 8plex (K N-term); Oxidation (M)	31324	51530000	44570000	45120000	80220000	67600000	66610000	47070000	71470000
474	PGSC0003DMP400013127	PGSC0003DMG400007410	60s acidic ribosomal protein	16.74	300.72	0.66	69	8	6	iTRAQ 8plex (K N-term)	11544	21870000	19550000	18940000	34980000	26490000	29320000	20120000	30260000
1764	PGSC0003DMP400046623	PGSC0003DMG400026854	Endochitinase 2	27.97	135.33	0.66	11	2	2	iTRAQ 8plex (K N-term)	34117	1783000	1871000	1795000	2686000	2680000	2952000	1816000	2773000
2259	PGSC0003DMP400032758	PGSC0003DMG400018793	One-helix protein	18.49	73.4	0.66	8	1	1	iTRAQ 8plex (K N-term)	17156	337700	341800	348200	565600	472500	508000	342600	515300
1951	PGSC0003DMP400016825	PGSC0003DMG400009514	Kunitz-type protease inhibitor	21.78	72.73	0.66	7	2	2	iTRAQ 8plex (K N-term)	24616	1747000	1647000	1729000	2607000	2772000	2358000	1707000	2579000
2156	PGSC0003DMP400017325	PGSC0003DMG401009818	Disease resistance protein BS2	16.87	45.03	0.66	2	1	1	iTRAQ 8plex (K N-term)	51808	3828000	3041000	2957000	4859000	4362000	5675000	3275000	4965000
2700	PGSC0003DMP400050235	PGSC0003DMG400028835	Heterogeneous nuclear ribonucleoprotein 27C	15.36	38.86	0.66	3	1	1	iTRAQ 8plex (K N-term)	49824	641400	529300	613700	1046000	882400	757300	594800	895300
2700	PGSC0003DMP400050236	PGSC0003DMG400028835	Heterogeneous nuclear ribonucleoprotein 27C	15.36	38.86	0.66	3	1	1	iTRAQ 8plex (K N-term)	49824	641400	529300	613700	1046000	882400	757300	594800	895300
95	PGSC0003DMP400024701	PGSC0003DMG400014027	Germin	17.8	258.72	0.65	44	6	5	Carbamidomethylation; iTRAQ 8plex (K N-term)	21520	106700000	84710000	84810000	146500000	120900000	154600000	92060000	140700000
1012	PGSC0003DMP400012614	PGSC0003DMG400007119	60s acidic ribosomal protein	17.4	196.59	0.65	37	5	3	Carbamidomethylation; iTRAQ 8plex (K N-term)	11473	10150000	8843000	7979000	16070000	12400000	12750000	8990000	13740000
1806	PGSC0003DMP400033768	PGSC0003DMG400019435	Wound-induced protein WIN1	22.17	182.19	0.65	22	2	2	Carbamidomethylation; iTRAQ 8plex (K N-term)	22498	2705000	2873000	2359000	3771000	4530000	3904000	2646000	4068000
1557	PGSC0003DMP400042599	PGSC0003DMG401024610	Conserved gene of unknown function	16.56	139.31	0.65	7	3	3	iTRAQ 8plex (K N-term)	36786	6616000	6618000	5819000	11510000	9171000	8695000	6351000	9791000
2552	PGSC0003DMP400007919	PGSC0003DMG400004458	Light-harvesting complex I protein Lhca5	17.67	98.86	0.65	6	1	1	iTRAQ 8plex (K N-term)	28832	695100	781600	612300	1205000	912000	1109000	696300	1075000
2552	PGSC0003DMP400007918	PGSC0003DMG400004458	Light-harvesting complex I protein Lhca5	17.67	98.86	0.65	6	1	1	iTRAQ 8plex (K N-term)	29503	695100	781600	612300	1205000	912000	1109000	696300	1075000
2633	PGSC0003DMP400050553	PGSC0003DMG400029016	Conserved gene of unknown function	28.09	59.14	0.65	7	1	1	iTRAQ 8plex (K N-term)	13770	3188000	2919000	2759000	4745000	4683000	4259000	2955000	4562000
2633	PGSC0003DMP400050552	PGSC0003DMG400029016	Conserved gene of unknown function	28.09	59.14	0.65	6	1	1	iTRAQ 8plex (K N-term)	14303	3188000	2919000	2759000	4745000	4683000	4259000	2955000	4562000
151	PGSC0003DMP400008394	PGSC0003DMG400004734	Conserved gene of unknown function	19.14	354.21	0.64	63	15	15	iTRAQ 8plex (K N-term)	28217	101600000	81210000	79640000	152600000	131600000	125400000	87500000	136500000
261	PGSC0003DMP400054296	PGSC0003DMG400031166	Nucleoside diphosphate kinase	17.57	329.28	0.64	86	12	12	iTRAQ 8plex (K N-term); Acetylation (N-term); Oxidation (M)	16222	77620000	66440000	58030000	118700000	108700000	90470000	67370000	106000000
2135	PGSC0003DMP400028783	PGSC0003DMG400016455	Conserved gene of unknown function	26.26	92.7	0.64	6	1	1	iTRAQ 8plex (K N-term)	22922	52340	46670	52960	76930	82300	78420	50650	79220
1255	PGSC0003DMP400004464	PGSC0003DMG400002519	Zinc finger protein	19.17	192.36	0.63	19	5	5	Carbamidomethylation; iTRAQ 8plex (K N-term)	38994	3534000	3159000	3549000	6240000	5096000	4916000	3414000	5417000
884	PGSC0003DMP400041178	PGSC0003DMG400023797	Embryo-specific 3	40.48	184.93	0.63	22	6	3	iTRAQ 8plex (K N-term)	18695	11860000	11210000	11850000	19060000	17760000	18710000	11640000	18510000
1160	PGSC0003DMP400041545	PGSC0003DMG400024029	Histone H2A	16.08	162.46	0.63	8	4	1	iTRAQ 8plex (K N-term)	15184	440600	372900	480700	776100	727300	557900	431400	687100
182	PGSC0003DMP400055320	PGSC0003DMG400032152	Enoyl-acyl-carrier-protein reductase	19.35	368.39	0.62	50	17	10	iTRAQ 8plex (K N-term); Oxidation (M)	41848	38620000	36250000	29930000	64140000	49700000	54260000	34930000	56030000
2543	PGSC0003DMP400061404	PGSC0003DMG400039300	Conserved gene of unknown function	15.45	97.8	0.62	34	1	1	iTRAQ 8plex (K N-term)	9723	396600	392000	317100	709100	485600	594200	368600	596300
2543	PGSC0003DMP400043928	PGSC0003DMG400025320	Conserved gene of unknown function	15.45	97.8	0.62	34	1	1	iTRAQ 8plex (K N-term)	9723	396600	392000	317100	709100	485600	594200	368600	596300
400	PGSC0003DMP400022300	PGSC0003DMG400012590	Chlorophyll a-b binding protein CP24 10B, chloroplastic	38.63	312.51	0.61	22	9	4	iTRAQ 8plex (K N-term)	27352	15590000	15000000	14830000	24120000	26020000	24630000	15140000	24930000
2544	PGSC0003DMP400050007	PGSC0003DMG401028709	Conserved gene of unknown function	17.46	117.32	0.61	25	1	1	iTRAQ 8plex (K N-term)	12852	231400	201700	230900	383100	301600	406200	221400	363600
1949	PGSC0003DMP400003609	PGSC0003DMG400002015	Conserved gene of unknown function	15.03	108.58	0.61	7	2	1	iTRAQ 8plex (K N-term)	21373	334800	356100	315300	615000	597600	444700	335400	552400
2230	PGSC0003DMP400041426	PGSC0003DMG400023967	AMME syndrome candidateprotein 1 protein	17.2	106.6	0.61	12	1	1	iTRAQ 8plex (K N-term)	23751	274500	276900	231800	485500	352200	454200	261100	430600
1163	PGSC0003DMP400001009	PGSC0003DMG400000508	Metal ion binding protein	17.37	182.37	0.6	28	3	3	iTRAQ 8plex (K N-term)	19510	15910000	15080000	13190000	28660000	20450000	24400000	14730000	24510000
1069	PGSC0003DMP400007183	PGSC0003DMG400004027	CBS domain containing protein	16.57	214.7	0.59	15	6	1	iTRAQ 8plex (K N-term)	25461	291600	295000	234400	505600	370000	527000	273700	467600
1069	PGSC0003DMP400007184	PGSC0003DMG400004027	CBS domain containing protein	16.57	214.7	0.59	15	6	1	iTRAQ 8plex (K N-term)	25648	291600	295000	234400	505600	370000	527000	273700	467600
2364	PGSC0003DMP400017596	PGSC0003DMG400009967	Ceramidase	15.02	33.86	0.58	1	1	1	iTRAQ 8plex (K N-term)	78669	342000	326900	380000	518800	748200	540200	349600	602400
191	PGSC0003DMP400013707	PGSC0003DMG400007787	Chlorophyll a-b binding protein 8, chloroplastic	17.21	281.48	0.57	33	8	4	iTRAQ 8plex (K N-term); Oxidation (M)	29229	18130000	12810000	12850000	25340000	22620000	29280000	14600000	25750000
671	PGSC0003DMP400056300	PGSC0003DMG400033903	SGRP-1 protein	20.48	241.82	0.57	47	6	5	iTRAQ 8plex (K N-term)	15560	17960000	16470000	16630000	34270000	28510000	26990000	17020000	29930000
2613	PGSC0003DMP400011122	PGSC0003DMG400006276	NtPRp27	17.51	69.96	0.57	4	1	1	iTRAQ 8plex (K N-term)	25130	741000	693800	651900	1010000	1231000	1398000	695600	1213000
1500	PGSC0003DMP400014649	PGSC0003DMG402008350	28 kDa small subunit ribosomal protein	17.33	129.81	0.56	29	2	2	iTRAQ 8plex (K N-term)	7523	18500000	15340000	12340000	32370000	27260000	23400000	15390000	27680000
1500	PGSC0003DMP400014650	PGSC0003DMG402008350	28 kDa small subunit ribosomal protein	17.33	129.81	0.56	29	2	2	iTRAQ 8plex (K N-term)	7523	18500000	15340000	12340000	32370000	27260000	23400000	15390000	27680000
1500	PGSC0003DMP400037969	PGSC0003DMG400021927	28 kDa small subunit ribosomal protein	17.33	129.81	0.56	25	2	2	iTRAQ 8plex (K N-term)	8983	18500000	15340000	12340000	32370000	27260000	23400000	15390000	27680000
435	PGSC0003DMP400015547	PGSC0003DMG400008855	Transcription factor BTF3	22.3	300.26	0.55	22	10	3	iTRAQ 8plex (K N-term)	16436	21600000	17590000	16470000	38490000	31950000	30150000	18550000	33530000
2656	PGSC0003DMP400016806	PGSC0003DMG400009500	Glutamine cyclotransferase	15.7	46.39	0.55	5	1	1	iTRAQ 8plex (K N-term)	34055	213500	207500	210700	438700	313400	398900	210500	383700
